# Supplementary material for: Aspirin enhances the therapeutic efficacy of cisplatin in oesophageal squamous cell carcinoma by inhibition of putative cancer stem cells
Source: Br J Cancer. 2021 Jul 27;125(6):826–38. doi: 10.1038/s41416-021-01499-3 (PMC8438052; doi:10.1038/s41416-021-01499-3)
Supplement: Supplementary file 4 — Supplementary table S2 [file 41416_2021_1499_MOESM4_ESM.xlsx]

## Sheet: KYSE410-SC
chr	start	end	description	#raw_read_1	#raw_read_2	M_value_rescaled	A_value_rescaled	#NAME?
chr1	127674	127886	unique_peak1	19	8	0.858437	3.59914	0.89132
chr1	502518	502763	unique_peak1	20	4	1.78004	3.21195	2.18193
chr1	819815	819975	unique_peak1	5	2	0.627128	1.89853	1.08602
chr1	867595	867871	unique_peak1	25	11	0.839192	4.00456	0.991115
chr1	920692	920842	unique_peak1	15	9	0.369807	3.50683	0.459837
chr1	961252	961417	unique_peak1	23	15	0.303405	4.1517	0.456667
chr1	999003	999202	unique_peak1	48	37	0.132241	5.31405	0.369793
chr1	1020044	1020262	unique_peak1	37	27	0.189285	4.902	0.393152
chr1	1059254	1059437	unique_peak1	30	31	-0.310503	4.84475	0.396393
chr1	1068572	1068837	unique_peak1	57	38	0.349144	5.45997	0.657471
chr1	1091155	1091317	unique_peak1	6	2	0.859675	2.0148	1.08602
chr1	1104257	1104407	unique_peak1	5	1	1.21209	1.60605	1.32906
chr1	1162432	1162582	unique_peak1	29	22	0.11647	4.5818	0.34264
chr1	1163694	1163844	unique_peak1	35	27	0.107721	4.86122	0.335332
chr1	1206559	1206709	unique_peak1	13	3	1.49029	2.74515	1.95435
chr1	1222254	1222534	unique_peak1	18	12	0.250543	3.82571	0.373562
chr1	1231432	1231646	unique_peak1	35	25	0.214636	4.80776	0.39987
chr1	1293813	1293969	unique_peak1	17	8	0.699493	3.51967	0.771068
chr1	1309169	1309435	unique_peak1	65	52	0.10155	5.7787	0.350852
chr1	1325114	1325386	unique_peak1	60	36	0.501171	5.46004	0.936258
chr1	1372125	1372281	unique_peak1	22	14	0.332311	4.07305	0.466171
chr1	1399717	1399891	unique_peak1	35	25	0.214636	4.80776	0.39987
chr1	1402165	1402321	unique_peak1	24	18	0.11706	4.30646	0.35119
chr1	1427586	1427736	unique_peak1	6	5	-0.140325	2.5148	0.909929
chr1	1440694	1440844	unique_peak1	12	10	-0.0809339	3.41896	0.30103
chr1	1441654	1441814	unique_peak1	11	7	0.257748	3.12887	1.12966
chr1	1462516	1462828	unique_peak1	45	14	1.37797	4.59587	2.96631
chr1	1464901	1465111	unique_peak1	14	4	1.27245	2.95815	1.85744
chr1	1470732	1470888	unique_peak1	21	9	0.850215	3.74704	0.965106
chr1	1500787	1500993	unique_peak1	15	18	-0.556192	3.96983	0.476916
chr1	1554602	1554752	unique_peak1	13	12	-0.210145	3.59537	0.310474
chr1	1686787	1686942	unique_peak1	13	8	0.320369	3.33011	1.14218
chr1	1741195	1741359	unique_peak1	11	7	0.257748	3.12887	1.12966
chr1	1753173	1753333	unique_peak1	9	5	0.397742	2.78383	1.10484
chr1	1784539	1784761	unique_peak1	21	10	0.712711	3.81579	0.80435
chr1	1789095	1789277	unique_peak1	9	5	0.397742	2.78383	1.10484
chr1	1796561	1796711	unique_peak1	6	2	0.859675	2.0148	1.08602
chr1	1943635	1943843	unique_peak1	15	14	-0.215156	3.79931	0.309074
chr1	1989062	1989253	unique_peak1	7	1	1.64608	1.82304	1.56314
chr1	2031816	2031966	unique_peak1	6	0	2.44464	1.22232	1.80618
chr1	2097933	2098216	unique_peak1	29	8	1.47011	3.90498	2.29728
chr1	2151969	2152129	unique_peak1	8	1	1.82376	1.91188	1.80618
chr1	2173689	2173839	unique_peak1	7	3	0.646078	2.32304	1.08602
chr1	2180567	2180854	unique_peak1	27	10	1.07652	3.99769	1.4438
chr1	2237773	2237928	unique_peak1	9	6	0.175349	2.89503	1.03789
chr1	2246168	2246398	unique_peak1	12	4	1.05657	2.85021	1.51502
chr1	2299356	2299542	unique_peak1	10	12	-0.573954	3.41346	0.394412
chr1	2300405	2300609	unique_peak1	11	6	0.450393	3.03255	1.21399
chr1	2314363	2314708	unique_peak1	43	26	0.462913	4.98634	0.720236
chr1	2372895	2373078	unique_peak1	7	7	-0.353922	2.82304	0.979903
chr1	2375373	2375523	unique_peak1	4	0	1.93705	0.968524	1.50515
chr1	2406793	2406946	unique_peak1	9	5	0.397742	2.78383	1.10484
chr1	2413768	2413939	unique_peak1	29	26	-0.114856	4.69746	0.305288
chr1	2441810	2441988	unique_peak1	11	5	0.672786	2.92136	1.33892
chr1	2449679	2449940	unique_peak1	34	15	0.872578	4.43629	1.28534
chr1	2455885	2456212	unique_peak1	33	21	0.369417	4.64414	0.518922
chr1	2461463	2461635	unique_peak1	10	5	0.541523	2.85572	1.21399
chr1	2468591	2468778	unique_peak1	18	11	0.36602	3.76797	0.435191
chr1	2475159	2475314	unique_peak1	11	10	-0.201684	3.35859	0.30103
chr1	2476132	2476282	unique_peak1	7	2	1.06112	2.11552	1.26211
chr1	2483099	2483261	unique_peak1	11	12	-0.442692	3.47909	0.340566
chr1	2533442	2533615	unique_peak1	13	9	0.168366	3.40611	0.344532
chr1	2555559	2555794	unique_peak1	20	12	0.401525	3.9012	0.489165
chr1	2597067	2597217	unique_peak1	5	4	-0.109837	2.26701	0.909929
chr1	2636842	2637000	unique_peak1	8	8	-0.346164	2.99684	1.00793
chr1	2787496	2787729	unique_peak1	20	12	0.401525	3.9012	0.489165
chr1	2822288	2822438	unique_peak1	6	3	0.444637	2.22232	0.961082
chr1	2865682	2865832	unique_peak1	9	8	-0.187221	3.07631	1.00793
chr1	2914765	2914915	unique_peak1	5	5	-0.372872	2.39853	0.909929
chr1	2974503	2974756	unique_peak1	24	5	1.78003	3.47498	2.59996
chr1	2985271	2985485	unique_peak1	13	4	1.16837	2.90611	1.68135
chr1	3000852	3001086	unique_peak1	17	3	1.86942	2.93471	2.80788
chr1	3008919	3009069	unique_peak1	3	1	0.600421	1.30021	0.90309
chr1	3069661	3069811	unique_peak1	9	10	-0.476727	3.22107	1.07851
chr1	3114859	3115107	unique_peak1	13	4	1.16837	2.90611	1.68135
chr1	3245044	3245237	unique_peak1	8	5	0.238799	2.70436	1.01466
chr1	3262276	3262426	unique_peak1	7	3	0.646078	2.32304	1.08602
chr1	3265083	3265233	unique_peak1	8	4	0.501833	2.57284	1.09385
chr1	3271633	3271783	unique_peak1	4	3	-0.062953	1.96852	0.864172
chr1	3283749	3283968	unique_peak1	11	3	1.25775	2.62887	1.75805
chr1	3357235	3357427	unique_peak1	10	8	-0.0434392	3.14821	1.03275
chr1	3369904	3370112	unique_peak1	14	5	1.00941	3.08967	1.62699
chr1	3380544	3380737	unique_peak1	9	7	-0.0172957	2.99135	1.00793
chr1	3443903	3444121	unique_peak1	10	10	-0.332946	3.29296	1.05503
chr1	3454919	3455096	unique_peak1	21	16	0.0846802	4.1298	0.326591
chr1	3477395	3477547	unique_peak1	17	7	0.869418	3.43471	0.947446
chr1	3491580	3491742	unique_peak1	16	12	0.0827515	3.74182	0.33447
chr1	3542806	3542956	unique_peak1	11	10	-0.201684	3.35859	0.30103
chr1	3561566	3561801	unique_peak1	12	10	-0.0809339	3.41896	0.30103
chr1	3575668	3575818	unique_peak1	7	7	-0.353922	2.82304	0.979903
chr1	3604559	3604781	unique_peak1	12	6	0.571143	3.09293	1.21399
chr1	3611608	3611907	unique_peak1	39	18	0.826091	4.66097	1.3876
chr1	3613466	3613628	unique_peak1	11	7	0.257748	3.12887	1.12966
chr1	3640644	3640794	unique_peak1	5	4	-0.109837	2.26701	0.909929
chr1	3671884	3672101	unique_peak1	28	11	1.00393	4.08693	1.37509
chr1	3681015	3681344	unique_peak1	31	28	-0.120589	4.79769	0.304978
chr1	3785852	3786002	unique_peak1	8	4	0.501833	2.57284	1.09385
chr1	3795931	3796095	unique_peak1	26	26	-0.273799	4.61799	0.373496
chr1	3809652	3809802	unique_peak1	8	7	-0.176239	2.91188	0.979903
chr1	3809847	3809997	unique_peak1	5	5	-0.372872	2.39853	0.909929
chr1	3810457	3810641	unique_peak1	10	5	0.541523	2.85572	1.21399
chr1	3817736	3817886	unique_peak1	3	2	0.0154581	1.59269	0.80618
chr1	3956532	3956897	unique_peak1	32	4	2.46189	3.55287	4.69786
chr1	3968945	3969152	unique_peak1	10	6	0.319131	2.96692	1.11708
chr1	3992104	3992448	unique_peak1	38	13	1.22847	4.42159	2.25377
chr1	4020529	4020679	unique_peak1	8	7	-0.176239	2.91188	0.979903
chr1	4106463	4106644	unique_peak1	4	6	-0.870308	2.3722	0.989111
chr1	4119324	4119474	unique_peak1	6	2	0.859675	2.0148	1.08602
chr1	4135298	4135466	unique_peak1	8	1	1.82376	1.91188	1.80618
chr1	4228149	4228346	unique_peak1	7	5	0.0611153	2.61552	0.947718
chr1	4305627	4305869	unique_peak1	19	5	1.4434	3.30666	1.61682
chr1	4317311	4317482	unique_peak1	9	3	0.982704	2.49135	1.39488
chr1	4603212	4603461	unique_peak1	12	3	1.3785	2.68925	1.75805
chr1	4603566	4603800	unique_peak1	31	6	1.93004	3.77237	3.43979
chr1	4666723	4667008	unique_peak1	15	4	1.36981	3.00683	2.04196
chr1	4668829	4668987	unique_peak1	10	1	2.12649	2.06324	2.31133
chr1	4696372	4696523	unique_peak1	8	5	0.238799	2.70436	1.01466
chr1	4729316	4729473	unique_peak1	5	2	0.627128	1.89853	1.08602
chr1	4745610	4745766	unique_peak1	8	3	0.823761	2.41188	1.23215
chr1	4794047	4794320	unique_peak1	22	5	1.65424	3.41208	2.19185
chr1	4794468	4794618	unique_peak1	4	2	0.352085	1.761	0.931119
chr1	4826158	4826383	unique_peak1	18	8	0.781057	3.56045	0.771068
chr1	4913789	4913973	unique_peak1	9	2	1.39774	2.28383	1.65812
chr1	5099729	5099879	unique_peak1	6	1	1.44464	1.72232	1.32906
chr1	5111597	5111786	unique_peak1	7	4	0.32415	2.484	0.989111
chr1	5172125	5172282	unique_peak1	5	4	-0.109837	2.26701	0.909929
chr1	5243991	5244141	unique_peak1	6	4	0.122709	2.38328	0.909929
chr1	5265492	5265719	unique_peak1	11	5	0.672786	2.92136	1.33892
chr1	5370447	5370597	unique_peak1	7	1	1.64608	1.82304	1.56314
chr1	5424946	5425096	unique_peak1	4	3	-0.062953	1.96852	0.864172
chr1	5426993	5427143	unique_peak1	6	0	2.44464	1.22232	1.80618
chr1	5611506	5611790	unique_peak1	23	5	1.71844	3.44418	2.39373
chr1	5611845	5612295	unique_peak1	59	15	1.68569	4.84284	4.80656
chr1	5707886	5708036	unique_peak1	7	6	-0.161277	2.72672	0.947718
chr1	5720447	5720732	unique_peak1	27	9	1.21402	3.92894	1.67711
chr1	5768182	5768332	unique_peak1	10	3	1.12649	2.56324	1.57097
chr1	5845524	5845712	unique_peak1	15	7	0.691735	3.34587	0.69798
chr1	5888695	5888879	unique_peak1	8	6	0.0164062	2.81556	0.979903
chr1	6034131	6034316	unique_peak1	8	11	-0.761201	3.20436	1.21682
chr1	6075987	6076137	unique_peak1	6	6	-0.362718	2.626	0.947718
chr1	6143489	6143717	unique_peak1	29	9	1.3181	3.98098	2.00245
chr1	6157313	6157463	unique_peak1	23	11	0.718443	3.94418	0.876667
chr1	6161719	6161934	unique_peak1	28	19	0.266961	4.45541	0.427564
chr1	6161968	6162147	unique_peak1	25	14	0.517264	4.16552	0.607096
chr1	6179411	6179561	unique_peak1	9	11	-0.602258	3.28383	1.14218
chr1	6183581	6183858	unique_peak1	24	16	0.277525	4.22623	0.448201
chr1	6235314	6235512	unique_peak1	28	21	0.129458	4.52416	0.344492
chr1	6273329	6273548	unique_peak1	13	5	0.905332	3.03763	1.47723
chr1	6294914	6295064	unique_peak1	7	1	1.64608	1.82304	1.56314
chr1	6303737	6303887	unique_peak1	4	3	-0.062953	1.96852	0.864172
chr1	6401783	6402004	unique_peak1	14	7	0.594375	3.29719	1.31827
chr1	6408172	6408322	unique_peak1	3	0	1.60042	0.80021	1.20412
chr1	6420150	6420335	unique_peak1	33	29	-0.0780421	4.86787	0.30484
chr1	6422895	6423058	unique_peak1	28	19	0.266961	4.45541	0.427564
chr1	6490899	6491112	unique_peak1	49	38	0.125243	5.34802	0.368093
chr1	6503808	6503958	unique_peak1	7	4	0.32415	2.484	0.989111
chr1	6545336	6545745	unique_peak1	42	12	1.48268	4.44178	3.02796
chr1	6553728	6553878	unique_peak1	17	10	0.409987	3.66443	0.519649
chr1	6581972	6582124	unique_peak1	21	11	0.587181	3.87855	0.671583
chr1	6637616	6637774	unique_peak1	6	7	-0.555363	2.72232	1.01466
chr1	6662643	6662793	unique_peak1	3	4	-0.721508	1.96117	0.864172
chr1	6716338	6716522	unique_peak1	11	4	0.93582	2.78984	1.51502
chr1	6753360	6753585	unique_peak1	18	11	0.36602	3.76797	0.435191
chr1	6768390	6768579	unique_peak1	9	3	0.982704	2.49135	1.39488
chr1	6770828	6771040	unique_peak1	17	7	0.869418	3.43471	0.947446
chr1	6802094	6802474	unique_peak1	39	5	2.48906	3.82949	5.55481
chr1	6832870	6833116	unique_peak1	18	6	1.14363	3.37917	1.16633
chr1	6956507	6956749	unique_peak1	20	4	1.78004	3.21195	2.18193
chr1	6963024	6963242	unique_peak1	23	16	0.215943	4.19543	0.397739
chr1	7047967	7048117	unique_peak1	2	2	-0.418529	1.3757	0.726999
chr1	7060117	7060343	unique_peak1	17	5	1.28446	3.22719	1.43725
chr1	7088955	7089290	unique_peak1	18	4	1.62905	3.13646	2.43222
chr1	7110353	7110503	unique_peak1	3	2	0.0154581	1.59269	0.80618
chr1	7196195	7196345	unique_peak1	6	3	0.444637	2.22232	0.961082
chr1	7247316	7247478	unique_peak1	5	1	1.21209	1.60605	1.32906
chr1	7250247	7250453	unique_peak1	13	5	0.905332	3.03763	1.47723
chr1	7278165	7278402	unique_peak1	10	6	0.319131	2.96692	1.11708
chr1	7301016	7301225	unique_peak1	15	6	0.88438	3.24954	1.58712
chr1	7437420	7437611	unique_peak1	11	5	0.672786	2.92136	1.33892
chr1	7447138	7447307	unique_peak1	5	2	0.627128	1.89853	1.08602
chr1	7553357	7553507	unique_peak1	10	9	-0.195442	3.22421	1.03275
chr1	7570276	7570568	unique_peak1	26	8	1.31116	3.82551	1.77631
chr1	7586428	7586599	unique_peak1	10	4	0.804558	2.72421	1.36011
chr1	7594352	7594545	unique_peak1	11	5	0.672786	2.92136	1.33892
chr1	7651684	7651865	unique_peak1	15	14	-0.215156	3.79931	0.309074
chr1	7652752	7652927	unique_peak1	7	3	0.646078	2.32304	1.08602
chr1	7707553	7708059	unique_peak1	102	22	1.97733	5.51223	10.1256
chr1	7725519	7725802	unique_peak1	16	12	0.0827515	3.74182	0.33447
chr1	7770733	7770883	unique_peak1	16	8	0.613266	3.47656	0.660903
chr1	7808288	7808478	unique_peak1	9	5	0.397742	2.78383	1.10484
chr1	7866502	7866652	unique_peak1	8	6	0.0164062	2.81556	0.979903
chr1	7897073	7897349	unique_peak1	22	3	2.2392	3.1196	3.11807
chr1	7899915	7900075	unique_peak1	11	2	1.67279	2.42136	2.09385
chr1	7913262	7913517	unique_peak1	15	6	0.88438	3.24954	1.58712
chr1	7920650	7920845	unique_peak1	13	8	0.320369	3.33011	1.14218
chr1	7948963	7949261	unique_peak1	35	20	0.522758	4.6537	0.738267
chr1	7999041	7999213	unique_peak1	6	5	-0.140325	2.5148	0.909929
chr1	8012448	8012600	unique_peak1	7	10	-0.813354	3.05275	1.21399
chr1	8025045	8025365	unique_peak1	74	42	0.596051	5.72429	1.38301
chr1	8062147	8062324	unique_peak1	17	2	2.28446	2.72719	3.285
chr1	8070123	8070293	unique_peak1	20	9	0.780037	3.71195	0.844317
chr1	8076651	8076893	unique_peak1	16	13	-0.0241637	3.79527	0.309074
chr1	8090222	8090389	unique_peak1	13	0	3.49029	1.74515	3.61236
chr1	8090513	8090716	unique_peak1	25	2	2.83919	3.00456	4.27364
chr1	8141593	8141771	unique_peak1	9	2	1.39774	2.28383	1.65812
chr1	8141945	8142172	unique_peak1	20	4	1.78004	3.21195	2.18193
chr1	8148026	8148183	unique_peak1	5	2	0.627128	1.89853	1.08602
chr1	8164735	8165040	unique_peak1	28	7	1.58889	3.79444	2.4415
chr1	8174921	8175081	unique_peak1	13	7	0.490294	3.24515	1.21682
chr1	8225544	8225701	unique_peak1	15	3	1.69174	2.84587	2.36932
chr1	8231191	8231352	unique_peak1	6	3	0.444637	2.22232	0.961082
chr1	8252639	8252833	unique_peak1	15	5	1.10677	3.13835	1.78669
chr1	8329511	8329728	unique_peak1	10	5	0.541523	2.85572	1.21399
chr1	8379607	8379757	unique_peak1	2	5	-1.41853	1.8757	1.08602
chr1	8394753	8395293	unique_peak1	78	11	2.51574	4.84283	10.4721
chr1	8443663	8443813	unique_peak1	5	2	0.627128	1.89853	1.08602
chr1	8616871	8617112	unique_peak1	14	2	2.00941	2.58967	2.55641
chr1	8675069	8675258	unique_peak1	8	2	1.2388	2.20436	1.454
chr1	8764138	8764315	unique_peak1	8	1	1.82376	1.91188	1.80618
chr1	8768797	8768947	unique_peak1	4	4	-0.384881	2.12949	0.864172
chr1	8797030	8797213	unique_peak1	15	5	1.10677	3.13835	1.78669
chr1	8871291	8871569	unique_peak1	84	34	1.08185	5.67021	3.59593
chr1	8886192	8886454	unique_peak1	13	8	0.320369	3.33011	1.14218
chr1	8988122	8988272	unique_peak1	8	4	0.501833	2.57284	1.09385
chr1	9009517	9009836	unique_peak1	33	12	1.12841	4.26464	1.73043
chr1	9009871	9010254	unique_peak1	49	11	1.82568	4.4978	4.70185
chr1	9026918	9027068	unique_peak1	7	4	0.32415	2.484	0.989111
chr1	9038374	9038688	unique_peak1	25	9	1.10223	3.87304	1.37308
chr1	9058483	9058729	unique_peak1	12	3	1.3785	2.68925	1.75805
chr1	9075146	9075303	unique_peak1	7	2	1.06112	2.11552	1.26211
chr1	9111941	9112139	unique_peak1	17	7	0.869418	3.43471	0.947446
chr1	9120597	9120783	unique_peak1	7	8	-0.523847	2.908	1.03789
chr1	9128402	9128557	unique_peak1	21	17	0.00221808	4.17103	0.307235
chr1	9194077	9194356	unique_peak1	23	13	0.49605	4.05538	0.625923
chr1	9281906	9282076	unique_peak1	17	9	0.54749	3.59567	0.630232
chr1	9294925	9295111	unique_peak1	25	10	0.964723	3.94179	1.16735
chr1	9315485	9315675	unique_peak1	16	12	0.0827515	3.74182	0.33447
chr1	9351705	9351940	unique_peak1	15	8	0.52181	3.43083	0.562038
chr1	9388895	9389072	unique_peak1	7	2	1.06112	2.11552	1.26211
chr1	9393409	9393571	unique_peak1	12	5	0.793535	2.98173	1.33892
chr1	9404490	9404832	unique_peak1	24	12	0.664548	4.03271	0.84084
chr1	9546986	9547195	unique_peak1	18	10	0.491551	3.70521	0.519649
chr1	9589858	9590129	unique_peak1	50	36	0.231065	5.32499	0.435893
chr1	9603056	9603206	unique_peak1	16	2	2.19823	2.68408	3.03833
chr1	9621208	9621463	unique_peak1	17	3	1.86942	2.93471	2.80788
chr1	9621463	9621613	unique_peak1	10	1	2.12649	2.06324	2.31133
chr1	9676860	9677213	unique_peak1	29	5	2.05507	3.6125	3.46164
chr1	9699427	9699601	unique_peak1	15	12	-0.00870464	3.69609	0.309718
chr1	9753322	9753623	unique_peak1	26	11	0.896126	4.03303	1.11268
chr1	9780664	9780842	unique_peak1	11	0	3.25775	1.62887	3.31133
chr1	9784357	9784826	unique_peak1	34	13	1.06522	4.33997	1.65863
chr1	9804497	9804730	unique_peak1	20	14	0.195074	4.00443	0.364172
chr1	9809114	9809547	unique_peak1	62	12	2.05885	4.72987	6.57855
chr1	9823843	9823993	unique_peak1	27	19	0.214024	4.42894	0.383878
chr1	9942506	9942684	unique_peak1	20	15	0.101965	4.05098	0.328191
chr1	9996651	9996861	unique_peak1	14	4	1.27245	2.95815	1.85744
chr1	10018560	10018846	unique_peak1	27	8	1.36603	3.85294	1.94521
chr1	10024988	10025182	unique_peak1	7	4	0.32415	2.484	0.989111
chr1	10082732	10082913	unique_peak1	14	1	2.59437	2.29719	3.10048
chr1	10212010	10212192	unique_peak1	35	26	0.160188	4.83498	0.363125
chr1	10330943	10331093	unique_peak1	6	0	2.44464	1.22232	1.80618
chr1	10380617	10380912	unique_peak1	37	11	1.41168	4.2908	2.6263
chr1	10403594	10403745	unique_peak1	25	7	1.42415	3.71208	1.89174
chr1	10422364	10422540	unique_peak1	7	1	1.64608	1.82304	1.56314
chr1	10562068	10562218	unique_peak1	3	2	0.0154581	1.59269	0.80618
chr1	10575744	10575964	unique_peak1	11	5	0.672786	2.92136	1.33892
chr1	10753307	10753493	unique_peak1	11	8	0.0878231	3.21384	1.07851
chr1	10756339	10756489	unique_peak1	9	3	0.982704	2.49135	1.39488
chr1	10765427	10765632	unique_peak1	10	4	0.804558	2.72421	1.36011
chr1	10768487	10768856	unique_peak1	29	8	1.47011	3.90498	2.29728
chr1	10942107	10942257	unique_peak1	8	8	-0.346164	2.99684	1.00793
chr1	11042647	11042879	unique_peak1	12	8	0.208573	3.27421	1.07851
chr1	11076381	11076531	unique_peak1	5	2	0.627128	1.89853	1.08602
chr1	11079115	11079309	unique_peak1	11	5	0.672786	2.92136	1.33892
chr1	11171988	11172203	unique_peak1	12	3	1.3785	2.68925	1.75805
chr1	11188475	11188625	unique_peak1	3	1	0.600421	1.30021	0.90309
chr1	11321734	11321901	unique_peak1	8	5	0.238799	2.70436	1.01466
chr1	11323837	11323989	unique_peak1	6	3	0.444637	2.22232	0.961082
chr1	11331438	11331618	unique_peak1	10	3	1.12649	2.56324	1.57097
chr1	11339979	11340215	unique_peak1	31	8	1.56747	3.95366	2.66624
chr1	11352976	11353176	unique_peak1	15	3	1.69174	2.84587	2.36932
chr1	11364265	11364415	unique_peak1	5	3	0.212091	2.10605	0.961082
chr1	11375895	11376045	unique_peak1	5	4	-0.109837	2.26701	0.909929
chr1	11384265	11384455	unique_peak1	15	5	1.10677	3.13835	1.78669
chr1	11385459	11385644	unique_peak1	12	0	3.3785	1.68925	3.31133
chr1	11388743	11388925	unique_peak1	8	6	0.0164062	2.81556	0.979903
chr1	11434650	11434800	unique_peak1	4	5	-0.647915	2.261	0.909929
chr1	11440404	11440613	unique_peak1	15	2	2.10677	2.63835	2.79529
chr1	11453886	11454068	unique_peak1	13	8	0.320369	3.33011	1.14218
chr1	11473707	11473933	unique_peak1	23	7	1.30341	3.6517	1.7183
chr1	11569585	11569784	unique_peak1	25	6	1.6168	3.61575	2.21753
chr1	11580236	11580388	unique_peak1	4	5	-0.647915	2.261	0.909929
chr1	11594273	11594552	unique_peak1	21	8	1.00222	3.67103	1.15813
chr1	11654353	11654531	unique_peak1	16	11	0.198229	3.68408	0.379392
chr1	11691681	11691847	unique_peak1	11	10	-0.201684	3.35859	0.30103
chr1	11693460	11693625	unique_peak1	10	4	0.804558	2.72421	1.36011
chr1	11707297	11707454	unique_peak1	12	9	0.0565696	3.35021	1.05503
chr1	11708621	11708904	unique_peak1	32	9	1.46189	4.05287	2.52428
chr1	11728119	11728537	unique_peak1	44	10	1.79227	4.35557	4.08267
chr1	11772604	11772754	unique_peak1	3	2	0.0154581	1.59269	0.80618
chr1	11785488	11785638	unique_peak1	9	5	0.397742	2.78383	1.10484
chr1	11855509	11855669	unique_peak1	6	2	0.859675	2.0148	1.08602
chr1	11875220	11875384	unique_peak1	13	4	1.16837	2.90611	1.68135
chr1	11881644	11881796	unique_peak1	10	6	0.319131	2.96692	1.11708
chr1	11898968	11899175	unique_peak1	25	10	0.964723	3.94179	1.16735
chr1	11918884	11919034	unique_peak1	7	2	1.06112	2.11552	1.26211
chr1	11934268	11934420	unique_peak1	15	8	0.52181	3.43083	0.562038
chr1	11935070	11935220	unique_peak1	15	11	0.106773	3.63835	0.337263
chr1	12030078	12030228	unique_peak1	7	6	-0.161277	2.72672	0.947718
chr1	12106911	12107118	unique_peak1	9	6	0.175349	2.89503	1.03789
chr1	12113959	12114109	unique_peak1	8	2	1.2388	2.20436	1.454
chr1	12124933	12125083	unique_peak1	8	5	0.238799	2.70436	1.01466
chr1	12143687	12143864	unique_peak1	16	3	1.78319	2.8916	2.58603
chr1	12153480	12153642	unique_peak1	6	4	0.122709	2.38328	0.909929
chr1	12155151	12155346	unique_peak1	8	2	1.2388	2.20436	1.454
chr1	12203809	12203959	unique_peak1	9	10	-0.476727	3.22107	1.07851
chr1	12231317	12231499	unique_peak1	27	18	0.288024	4.39194	0.433767
chr1	12386225	12386403	unique_peak1	8	1	1.82376	1.91188	1.80618
chr1	12481172	12481375	unique_peak1	37	35	-0.173285	5.08328	0.330209
chr1	12610823	12610986	unique_peak1	7	7	-0.353922	2.82304	0.979903
chr1	12616186	12616358	unique_peak1	39	25	0.373579	4.88723	0.600314
chr1	12616697	12616847	unique_peak1	26	16	0.393626	4.28428	0.507612
chr1	12654116	12654266	unique_peak1	6	1	1.44464	1.72232	1.32906
chr1	12811486	12811646	unique_peak1	5	1	1.21209	1.60605	1.32906
chr1	13356874	13357076	unique_peak1	4	1	0.937047	1.46852	1.10721
chr1	13472850	13473032	unique_peak1	10	3	1.12649	2.56324	1.57097
chr1	13628783	13629004	unique_peak1	10	7	0.126486	3.06324	1.05908
chr1	13646681	13646831	unique_peak1	6	2	0.859675	2.0148	1.08602
chr1	13699904	13700054	unique_peak1	7	14	-1.26081	3.27648	1.01573
chr1	13725939	13726089	unique_peak1	4	6	-0.870308	2.3722	0.989111
chr1	13757774	13758004	unique_peak1	21	7	1.17214	3.58607	1.38887
chr1	13829484	13829634	unique_peak1	8	7	-0.176239	2.91188	0.979903
chr1	13835249	13835399	unique_peak1	2	0	1.16643	0.583217	0.90309
chr1	13921831	13922105	unique_peak1	29	6	1.83268	3.72369	3.01816
chr1	13950795	13950950	unique_peak1	5	1	1.21209	1.60605	1.32906
chr1	14083851	14084077	unique_peak1	10	3	1.12649	2.56324	1.57097
chr1	14095150	14095300	unique_peak1	4	2	0.352085	1.761	0.931119
chr1	14113982	14114132	unique_peak1	5	2	0.627128	1.89853	1.08602
chr1	14137530	14137754	unique_peak1	17	7	0.869418	3.43471	0.947446
chr1	14268097	14268247	unique_peak1	6	3	0.444637	2.22232	0.961082
chr1	14346266	14346466	unique_peak1	10	4	0.804558	2.72421	1.36011
chr1	14435357	14435543	unique_peak1	5	6	-0.595264	2.50972	0.947718
chr1	14468469	14468619	unique_peak1	6	1	1.44464	1.72232	1.32906
chr1	14499788	14499938	unique_peak1	4	2	0.352085	1.761	0.931119
chr1	14516505	14516655	unique_peak1	9	4	0.660776	2.65232	1.21878
chr1	14517453	14517628	unique_peak1	12	7	0.378498	3.18925	1.12966
chr1	14571923	14572083	unique_peak1	7	3	0.646078	2.32304	1.08602
chr1	14583863	14584108	unique_peak1	12	6	0.571143	3.09293	1.21399
chr1	14705949	14706137	unique_peak1	9	6	0.175349	2.89503	1.03789
chr1	14712873	14713023	unique_peak1	6	7	-0.555363	2.72232	1.01466
chr1	14732442	14732615	unique_peak1	19	6	1.22101	3.41786	1.32522
chr1	14787773	14787923	unique_peak1	5	6	-0.595264	2.50972	0.947718
chr1	14869331	14869524	unique_peak1	9	3	0.982704	2.49135	1.39488
chr1	14894867	14895169	unique_peak1	21	5	1.58718	3.37855	1.99473
chr1	14911557	14911707	unique_peak1	9	3	0.982704	2.49135	1.39488
chr1	14915722	14915872	unique_peak1	8	11	-0.761201	3.20436	1.21682
chr1	14939894	14940235	unique_peak1	24	5	1.78003	3.47498	2.59996
chr1	14955455	14955741	unique_peak1	31	12	1.03695	4.21892	1.58668
chr1	14968571	14968836	unique_peak1	20	15	0.101965	4.05098	0.328191
chr1	14983445	14983728	unique_peak1	18	6	1.14363	3.37917	1.16633
chr1	14996265	14996464	unique_peak1	8	9	-0.498167	3.07284	1.05908
chr1	15020047	15020257	unique_peak1	12	3	1.3785	2.68925	1.75805
chr1	15056957	15057145	unique_peak1	11	4	0.93582	2.78984	1.51502
chr1	15153887	15154037	unique_peak1	16	20	-0.609126	4.08775	0.532159
chr1	15172976	15173126	unique_peak1	4	2	0.352085	1.761	0.931119
chr1	15195600	15195768	unique_peak1	7	1	1.64608	1.82304	1.56314
chr1	15206484	15206669	unique_peak1	9	3	0.982704	2.49135	1.39488
chr1	15218856	15219229	unique_peak1	26	8	1.31116	3.82551	1.77631
chr1	15236312	15236529	unique_peak1	9	6	0.175349	2.89503	1.03789
chr1	15356973	15357205	unique_peak1	21	4	1.85021	3.24704	2.39354
chr1	15379740	15379956	unique_peak1	8	6	0.0164062	2.81556	0.979903
chr1	15417575	15417781	unique_peak1	17	8	0.699493	3.51967	0.771068
chr1	15452205	15452495	unique_peak1	25	8	1.25423	3.79704	1.61268
chr1	15458471	15458652	unique_peak1	13	1	2.49029	2.24515	2.83421
chr1	15463523	15463782	unique_peak1	28	9	1.26696	3.95541	1.83731
chr1	15485616	15485766	unique_peak1	3	2	0.0154581	1.59269	0.80618
chr1	15557736	15557886	unique_peak1	3	1	0.600421	1.30021	0.90309
chr1	15559298	15559466	unique_peak1	10	2	1.54152	2.35572	1.872
chr1	15595170	15595382	unique_peak1	11	6	0.450393	3.03255	1.21399
chr1	15680192	15680520	unique_peak1	53	35	0.356821	5.34834	0.626415
chr1	15684919	15685092	unique_peak1	22	16	0.151739	4.16333	0.356936
chr1	15686068	15686218	unique_peak1	9	8	-0.187221	3.07631	1.00793
chr1	15703694	15703849	unique_peak1	5	3	0.212091	2.10605	0.961082
chr1	15736051	15736294	unique_peak1	19	13	0.221007	3.91786	0.368541
chr1	15749423	15749573	unique_peak1	3	7	-1.39958	2.30021	1.23215
chr1	15795169	15795356	unique_peak1	33	13	1.02149	4.3181	1.52081
chr1	15811216	15811415	unique_peak1	8	6	0.0164062	2.81556	0.979903
chr1	15847204	15847401	unique_peak1	46	46	-0.237287	5.43595	0.392003
chr1	15903027	15903177	unique_peak1	5	3	0.212091	2.10605	0.961082
chr1	16061393	16061543	unique_peak1	9	4	0.660776	2.65232	1.21878
chr1	16067196	16067346	unique_peak1	5	3	0.212091	2.10605	0.961082
chr1	16111823	16111973	unique_peak1	7	5	0.0611153	2.61552	0.947718
chr1	16155718	16155923	unique_peak1	20	15	0.101965	4.05098	0.328191
chr1	16236859	16237026	unique_peak1	21	15	0.172143	4.08607	0.360334
chr1	16324464	16324767	unique_peak1	18	5	1.36602	3.26797	1.43725
chr1	16420948	16421186	unique_peak1	17	8	0.699493	3.51967	0.771068
chr1	16430680	16430877	unique_peak1	13	7	0.490294	3.24515	1.21682
chr1	16441093	16441328	unique_peak1	37	20	0.604322	4.69448	0.907815
chr1	16492898	16493111	unique_peak1	14	3	1.59437	2.79719	2.15847
chr1	16545018	16545500	unique_peak1	51	11	1.88485	4.52739	4.90497
chr1	16608331	16608542	unique_peak1	17	13	0.0620635	3.83839	0.332077
chr1	16630409	16630561	unique_peak1	5	2	0.627128	1.89853	1.08602
chr1	16700938	16701155	unique_peak1	48	40	0.0226161	5.36886	0.311624
chr1	16701204	16701530	unique_peak1	69	46	0.363646	5.73641	0.703723
chr1	16764204	16764507	unique_peak1	18	7	0.950982	3.47549	0.947446
chr1	16860243	16860440	unique_peak1	5	1	1.21209	1.60605	1.32906
chr1	16862386	16862769	unique_peak1	32	6	1.97646	3.79558	3.6551
chr1	16904053	16904232	unique_peak1	28	23	0.00392663	4.58693	0.30565
chr1	16905554	16905705	unique_peak1	23	17	0.13348	4.23667	0.353908
chr1	16939527	16939677	unique_peak1	7	5	0.0611153	2.61552	0.947718
chr1	16981491	16981728	unique_peak1	17	5	1.28446	3.22719	1.43725
chr1	17004191	17004492	unique_peak1	40	12	1.41083	4.40585	2.8534
chr1	17032541	17032755	unique_peak1	12	7	0.378498	3.18925	1.12966
chr1	17045260	17045410	unique_peak1	5	5	-0.372872	2.39853	0.909929
chr1	17045728	17045892	unique_peak1	12	1	2.3785	2.18925	2.57097
chr1	17055197	17055411	unique_peak1	26	23	-0.103874	4.53303	0.305856
chr1	17120234	17120384	unique_peak1	7	2	1.06112	2.11552	1.26211
chr1	17139801	17139961	unique_peak1	9	0	2.9827	1.49135	2.70927
chr1	17155491	17155693	unique_peak1	7	3	0.646078	2.32304	1.08602
chr1	17162953	17163189	unique_peak1	14	9	0.272446	3.45815	0.394412
chr1	17199353	17199503	unique_peak1	3	1	0.600421	1.30021	0.90309
chr1	17204589	17204786	unique_peak1	15	7	0.691735	3.34587	0.69798
chr1	17207777	17207930	unique_peak1	14	3	1.59437	2.79719	2.15847
chr1	17215042	17215332	unique_peak1	58	16	1.57287	4.8739	4.47503
chr1	17226426	17226773	unique_peak1	41	14	1.24073	4.52726	2.32007
chr1	17266853	17267008	unique_peak1	4	0	1.93705	0.968524	1.50515
chr1	17306478	17306628	unique_peak1	3	4	-0.721508	1.96117	0.864172
chr1	17365393	17365632	unique_peak1	20	1	3.10196	2.55098	4.4643
chr1	17386448	17386613	unique_peak1	8	2	1.2388	2.20436	1.454
chr1	17487858	17488161	unique_peak1	26	9	1.15916	3.90151	1.52223
chr1	17514431	17514581	unique_peak1	4	1	0.937047	1.46852	1.10721
chr1	17531713	17531948	unique_peak1	8	5	0.238799	2.70436	1.01466
chr1	17559442	17559621	unique_peak1	19	7	1.02836	3.51418	1.08659
chr1	17564005	17564155	unique_peak1	4	6	-0.870308	2.3722	0.989111
chr1	17569239	17569426	unique_peak1	13	7	0.490294	3.24515	1.21682
chr1	17572793	17572943	unique_peak1	8	10	-0.63567	3.1416	1.12966
chr1	17586276	17586428	unique_peak1	10	3	1.12649	2.56324	1.57097
chr1	17597780	17597982	unique_peak1	7	6	-0.161277	2.72672	0.947718
chr1	17612091	17612266	unique_peak1	5	3	0.212091	2.10605	0.961082
chr1	17616846	17617042	unique_peak1	6	3	0.444637	2.22232	0.961082
chr1	17633707	17633857	unique_peak1	9	5	0.397742	2.78383	1.10484
chr1	17647053	17647256	unique_peak1	12	10	-0.0809339	3.41896	0.30103
chr1	17654628	17654804	unique_peak1	10	6	0.319131	2.96692	1.11708
chr1	17676480	17676695	unique_peak1	12	4	1.05657	2.85021	1.51502
chr1	17725178	17725414	unique_peak1	18	6	1.14363	3.37917	1.16633
chr1	17732587	17732745	unique_peak1	7	4	0.32415	2.484	0.989111
chr1	17765596	17765756	unique_peak1	8	6	0.0164062	2.81556	0.979903
chr1	17768620	17768867	unique_peak1	13	12	-0.210145	3.59537	0.310474
chr1	17829039	17829195	unique_peak1	6	1	1.44464	1.72232	1.32906
chr1	17866601	17866751	unique_peak1	5	2	0.627128	1.89853	1.08602
chr1	17878995	17879182	unique_peak1	6	2	0.859675	2.0148	1.08602
chr1	17880556	17880750	unique_peak1	8	7	-0.176239	2.91188	0.979903
chr1	17919927	17920143	unique_peak1	19	4	1.70643	3.17514	1.97519
chr1	17931371	17931533	unique_peak1	7	3	0.646078	2.32304	1.08602
chr1	18072335	18072554	unique_peak1	16	2	2.19823	2.68408	3.03833
chr1	18110292	18110512	unique_peak1	16	9	0.461263	3.55256	0.538955
chr1	18182863	18183253	unique_peak1	34	7	1.87258	3.93629	3.43645
chr1	18216032	18216187	unique_peak1	9	1	1.9827	1.99135	2.05606
chr1	18217534	18217708	unique_peak1	10	1	2.12649	2.06324	2.31133
chr1	18261958	18262194	unique_peak1	12	6	0.571143	3.09293	1.21399
chr1	18299857	18300007	unique_peak1	5	3	0.212091	2.10605	0.961082
chr1	18322523	18322687	unique_peak1	8	5	0.238799	2.70436	1.01466
chr1	18332051	18332279	unique_peak1	12	1	2.3785	2.18925	2.57097
chr1	18339256	18339430	unique_peak1	10	1	2.12649	2.06324	2.31133
chr1	18350855	18351091	unique_peak1	9	2	1.39774	2.28383	1.65812
chr1	18400467	18400643	unique_peak1	11	2	1.67279	2.42136	2.09385
chr1	18414001	18414188	unique_peak1	10	6	0.319131	2.96692	1.11708
chr1	18481042	18481192	unique_peak1	6	3	0.444637	2.22232	0.961082
chr1	18531012	18531230	unique_peak1	11	7	0.257748	3.12887	1.12966
chr1	18535665	18535858	unique_peak1	6	3	0.444637	2.22232	0.961082
chr1	18572640	18572807	unique_peak1	12	5	0.793535	2.98173	1.33892
chr1	18631468	18631666	unique_peak1	11	6	0.450393	3.03255	1.21399
chr1	18678775	18678925	unique_peak1	5	3	0.212091	2.10605	0.961082
chr1	18703433	18703614	unique_peak1	8	1	1.82376	1.91188	1.80618
chr1	18731316	18731466	unique_peak1	6	5	-0.140325	2.5148	0.909929
chr1	18814390	18814564	unique_peak1	7	8	-0.523847	2.908	1.03789
chr1	18820365	18820545	unique_peak1	12	7	0.378498	3.18925	1.12966
chr1	18836777	18836934	unique_peak1	10	3	1.12649	2.56324	1.57097
chr1	18855639	18855973	unique_peak1	23	8	1.13348	3.73667	1.45476
chr1	18932466	18932717	unique_peak1	28	18	0.340962	4.41841	0.487795
chr1	18947108	18947278	unique_peak1	8	2	1.2388	2.20436	1.454
chr1	19096577	19096734	unique_peak1	8	2	1.2388	2.20436	1.454
chr1	19209629	19209886	unique_peak1	50	29	0.533628	5.1737	0.895935
chr1	19220311	19220461	unique_peak1	6	5	-0.140325	2.5148	0.909929
chr1	19223459	19223655	unique_peak1	14	5	1.00941	3.08967	1.62699
chr1	19319268	19319418	unique_peak1	4	3	-0.062953	1.96852	0.864172
chr1	19327295	19327495	unique_peak1	16	14	-0.123699	3.84504	0.30103
chr1	19395787	19396031	unique_peak1	17	5	1.28446	3.22719	1.43725
chr1	19396068	19396243	unique_peak1	8	3	0.823761	2.41188	1.23215
chr1	19398483	19398752	unique_peak1	22	10	0.77977	3.84932	0.917676
chr1	19416271	19416474	unique_peak1	7	2	1.06112	2.11552	1.26211
chr1	19430339	19430548	unique_peak1	11	9	-0.06418	3.28984	1.05503
chr1	19445853	19446003	unique_peak1	5	4	-0.109837	2.26701	0.909929
chr1	19469459	19469727	unique_peak1	26	4	2.15916	3.40151	3.28004
chr1	19485169	19485324	unique_peak1	25	26	-0.330733	4.58952	0.416753
chr1	19508903	19509242	unique_peak1	24	7	1.36499	3.68249	1.89174
chr1	19559691	19559887	unique_peak1	9	2	1.39774	2.28383	1.65812
chr1	19610400	19610552	unique_peak1	5	3	0.212091	2.10605	0.961082
chr1	19616619	19616792	unique_peak1	6	6	-0.362718	2.626	0.947718
chr1	19644743	19644968	unique_peak1	38	37	-0.212102	5.14188	0.350691
chr1	19664794	19665016	unique_peak1	24	16	0.277525	4.22623	0.448201
chr1	19726029	19726197	unique_peak1	4	4	-0.384881	2.12949	0.864172
chr1	19737417	19737595	unique_peak1	6	4	0.122709	2.38328	0.909929
chr1	19746882	19747089	unique_peak1	12	5	0.793535	2.98173	1.33892
chr1	19750529	19750885	unique_peak1	48	8	2.21024	4.27505	5.80522
chr1	19752133	19752400	unique_peak1	21	2	2.58718	2.87855	3.498
chr1	19772100	19772250	unique_peak1	4	3	-0.062953	1.96852	0.864172
chr1	19799209	19799394	unique_peak1	19	14	0.121471	3.96763	0.330004
chr1	19808986	19809153	unique_peak1	7	6	-0.161277	2.72672	0.947718
chr1	19809284	19809464	unique_peak1	11	6	0.450393	3.03255	1.21399
chr1	19866839	19867107	unique_peak1	18	6	1.14363	3.37917	1.16633
chr1	19921404	19921554	unique_peak1	6	4	0.122709	2.38328	0.909929
chr1	19926732	19926970	unique_peak1	13	8	0.320369	3.33011	1.14218
chr1	20109427	20109626	unique_peak1	15	5	1.10677	3.13835	1.78669
chr1	20110798	20111022	unique_peak1	18	9	0.629054	3.63646	0.630232
chr1	20125167	20125355	unique_peak1	9	4	0.660776	2.65232	1.21878
chr1	20158769	20158925	unique_peak1	11	2	1.67279	2.42136	2.09385
chr1	20165506	20165691	unique_peak1	9	4	0.660776	2.65232	1.21878
chr1	20171513	20171818	unique_peak1	57	15	1.63455	4.81727	4.61848
chr1	20233438	20233654	unique_peak1	12	5	0.793535	2.98173	1.33892
chr1	20250695	20250967	unique_peak1	20	5	1.517	3.34346	1.80287
chr1	20282700	20282855	unique_peak1	5	3	0.212091	2.10605	0.961082
chr1	20302290	20302510	unique_peak1	12	3	1.3785	2.68925	1.75805
chr1	20324796	20325000	unique_peak1	8	2	1.2388	2.20436	1.454
chr1	20336193	20336343	unique_peak1	10	5	0.541523	2.85572	1.21399
chr1	20355873	20356040	unique_peak1	8	1	1.82376	1.91188	1.80618
chr1	20356112	20356330	unique_peak1	14	3	1.59437	2.79719	2.15847
chr1	20375609	20375851	unique_peak1	22	8	1.06928	3.70456	1.30306
chr1	20430549	20430699	unique_peak1	8	4	0.501833	2.57284	1.09385
chr1	20439379	20439643	unique_peak1	20	11	0.517002	3.84346	0.582396
chr1	20481373	20481583	unique_peak1	17	10	0.409987	3.66443	0.519649
chr1	20486189	20486412	unique_peak1	32	10	1.32438	4.12162	2.22882
chr1	20494460	20494631	unique_peak1	15	4	1.36981	3.00683	2.04196
chr1	20554424	20554629	unique_peak1	17	7	0.869418	3.43471	0.947446
chr1	20578076	20578371	unique_peak1	20	7	1.10196	3.55098	1.234
chr1	20587673	20587917	unique_peak1	32	10	1.32438	4.12162	2.22882
chr1	20592103	20592262	unique_peak1	13	7	0.490294	3.24515	1.21682
chr1	20643527	20643677	unique_peak1	7	3	0.646078	2.32304	1.08602
chr1	20661071	20661242	unique_peak1	33	23	0.243886	4.70691	0.407646
chr1	20706182	20706332	unique_peak1	6	6	-0.362718	2.626	0.947718
chr1	20896651	20896801	unique_peak1	8	6	0.0164062	2.81556	0.979903
chr1	21098357	21098507	unique_peak1	6	4	0.122709	2.38328	0.909929
chr1	21099157	21099381	unique_peak1	18	2	2.36602	2.76797	3.285
chr1	21131042	21131243	unique_peak1	11	2	1.67279	2.42136	2.09385
chr1	21216923	21217082	unique_peak1	7	4	0.32415	2.484	0.989111
chr1	21222381	21222640	unique_peak1	18	4	1.62905	3.13646	2.43222
chr1	21227080	21227262	unique_peak1	4	3	-0.062953	1.96852	0.864172
chr1	21295060	21295289	unique_peak1	26	21	0.0216571	4.47026	0.30608
chr1	21344828	21345012	unique_peak1	25	24	-0.219701	4.53401	0.344492
chr1	21357288	21357445	unique_peak1	9	1	1.9827	1.99135	2.05606
chr1	21361582	21361808	unique_peak1	10	10	-0.332946	3.29296	1.05503
chr1	21366379	21366538	unique_peak1	7	4	0.32415	2.484	0.989111
chr1	21370605	21370771	unique_peak1	14	6	0.78702	3.20086	1.4509
chr1	21379607	21379888	unique_peak1	26	10	1.02166	3.97026	1.30249
chr1	21496986	21497256	unique_peak1	16	5	1.19823	3.18408	1.95509
chr1	21497812	21497962	unique_peak1	7	2	1.06112	2.11552	1.26211
chr1	21631969	21632123	unique_peak1	9	4	0.660776	2.65232	1.21878
chr1	21659883	21660057	unique_peak1	21	14	0.265252	4.03952	0.409888
chr1	21665852	21666089	unique_peak1	20	10	0.642533	3.7807	0.69965
chr1	21799746	21800042	unique_peak1	25	5	1.83919	3.50456	2.59996
chr1	21841135	21841288	unique_peak1	7	2	1.06112	2.11552	1.26211
chr1	21856229	21856379	unique_peak1	8	6	0.0164062	2.81556	0.979903
chr1	21894641	21894791	unique_peak1	6	2	0.859675	2.0148	1.08602
chr1	21904567	21904717	unique_peak1	12	9	0.0565696	3.35021	1.05503
chr1	21955997	21956175	unique_peak1	20	22	-0.421597	4.31276	0.440611
chr1	21966258	21966638	unique_peak1	54	15	1.55443	4.77721	4.06657
chr1	22025117	22025267	unique_peak1	12	11	-0.206465	3.48173	0.311374
chr1	22039845	22039995	unique_peak1	5	6	-0.595264	2.50972	0.947718
chr1	22041660	22041810	unique_peak1	9	2	1.39774	2.28383	1.65812
chr1	22092418	22092602	unique_peak1	6	4	0.122709	2.38328	0.909929
chr1	22105704	22105854	unique_peak1	6	2	0.859675	2.0148	1.08602
chr1	22121513	22121671	unique_peak1	3	3	-0.399579	1.80021	0.80618
chr1	22126889	22127065	unique_peak1	12	6	0.571143	3.09293	1.21399
chr1	22132218	22132375	unique_peak1	14	10	0.134943	3.5269	0.340566
chr1	22206902	22207052	unique_peak1	8	4	0.501833	2.57284	1.09385
chr1	22208362	22208563	unique_peak1	7	6	-0.161277	2.72672	0.947718
chr1	22348153	22348303	unique_peak1	7	2	1.06112	2.11552	1.26211
chr1	22348402	22348709	unique_peak1	22	8	1.06928	3.70456	1.30306
chr1	22377014	22377271	unique_peak1	21	6	1.36479	3.48975	1.66449
chr1	22380428	22380634	unique_peak1	13	6	0.682939	3.14882	1.32596
chr1	22387833	22388049	unique_peak1	9	3	0.982704	2.49135	1.39488
chr1	22413008	22413261	unique_peak1	41	14	1.24073	4.52726	2.32007
chr1	22500698	22500850	unique_peak1	8	5	0.238799	2.70436	1.01466
chr1	22548842	22549114	unique_peak1	16	13	-0.0241637	3.79527	0.309074
chr1	22554239	22554456	unique_peak1	10	5	0.541523	2.85572	1.21399
chr1	22556360	22556521	unique_peak1	7	2	1.06112	2.11552	1.26211
chr1	22556994	22557159	unique_peak1	7	3	0.646078	2.32304	1.08602
chr1	22618672	22618850	unique_peak1	10	9	-0.195442	3.22421	1.03275
chr1	22619445	22619696	unique_peak1	13	13	-0.317061	3.64882	0.337263
chr1	22639430	22639622	unique_peak1	19	12	0.327922	3.8644	0.42554
chr1	22658461	22658694	unique_peak1	20	13	0.29461	3.95466	0.417187
chr1	22711878	22712145	unique_peak1	21	15	0.172143	4.08607	0.360334
chr1	22738777	22738962	unique_peak1	8	2	1.2388	2.20436	1.454
chr1	22747535	22747696	unique_peak1	16	6	0.975836	3.29527	1.01573
chr1	22817569	22817719	unique_peak1	8	3	0.823761	2.41188	1.23215
chr1	22880189	22880378	unique_peak1	11	6	0.450393	3.03255	1.21399
chr1	22889308	22889474	unique_peak1	7	6	-0.161277	2.72672	0.947718
chr1	22971653	22972029	unique_peak1	35	13	1.10772	4.36122	1.80108
chr1	22986163	22986313	unique_peak1	3	0	1.60042	0.80021	1.20412
chr1	23018963	23019113	unique_peak1	14	11	0.00941205	3.58967	0.310474
chr1	23019942	23020141	unique_peak1	31	19	0.415464	4.52966	0.60469
chr1	23047753	23047903	unique_peak1	3	4	-0.721508	1.96117	0.864172
chr1	23102606	23102760	unique_peak1	14	7	0.594375	3.29719	1.31827
chr1	23103482	23103642	unique_peak1	14	5	1.00941	3.08967	1.62699
chr1	23114399	23114646	unique_peak1	20	4	1.78004	3.21195	2.18193
chr1	23131884	23132034	unique_peak1	8	1	1.82376	1.91188	1.80618
chr1	23132121	23132304	unique_peak1	12	2	1.79354	2.48173	2.09385
chr1	23159581	23159731	unique_peak1	4	2	0.352085	1.761	0.931119
chr1	23169793	23169948	unique_peak1	10	3	1.12649	2.56324	1.57097
chr1	23188540	23188710	unique_peak1	10	7	0.126486	3.06324	1.05908
chr1	23258982	23259278	unique_peak1	21	14	0.265252	4.03952	0.409888
chr1	23328732	23328920	unique_peak1	13	3	1.49029	2.74515	1.95435
chr1	23343285	23343469	unique_peak1	27	18	0.288024	4.39194	0.433767
chr1	23554563	23554757	unique_peak1	38	38	-0.249577	5.16061	0.377554
chr1	23592666	23592880	unique_peak1	25	9	1.10223	3.87304	1.37308
chr1	23593964	23594114	unique_peak1	13	8	0.320369	3.33011	1.14218
chr1	23624487	23624649	unique_peak1	13	3	1.49029	2.74515	1.95435
chr1	23646208	23646369	unique_peak1	8	3	0.823761	2.41188	1.23215
chr1	23651162	23651514	unique_peak1	34	10	1.41315	4.166	2.39922
chr1	23703084	23703319	unique_peak1	11	7	0.257748	3.12887	1.12966
chr1	23720777	23720927	unique_peak1	8	8	-0.346164	2.99684	1.00793
chr1	23732504	23732734	unique_peak1	13	4	1.16837	2.90611	1.68135
chr1	23756794	23757002	unique_peak1	17	4	1.54749	3.09567	2.43222
chr1	23760040	23760230	unique_peak1	6	2	0.859675	2.0148	1.08602
chr1	23765868	23766097	unique_peak1	15	3	1.69174	2.84587	2.36932
chr1	23779838	23780010	unique_peak1	21	11	0.587181	3.87855	0.671583
chr1	23790163	23790399	unique_peak1	41	20	0.755304	4.76997	1.20071
chr1	23800129	23800331	unique_peak1	39	36	-0.135435	5.14174	0.31344
chr1	23936862	23937012	unique_peak1	3	3	-0.399579	1.80021	0.80618
chr1	24003449	24003679	unique_peak1	18	8	0.781057	3.56045	0.771068
chr1	24009558	24009709	unique_peak1	6	5	-0.140325	2.5148	0.909929
chr1	24028242	24028399	unique_peak1	5	5	-0.372872	2.39853	0.909929
chr1	24119944	24120094	unique_peak1	14	18	-0.653553	3.92115	0.563372
chr1	24175149	24175325	unique_peak1	6	3	0.444637	2.22232	0.961082
chr1	24175438	24175607	unique_peak1	8	5	0.238799	2.70436	1.01466
chr1	24254876	24255031	unique_peak1	5	7	-0.787909	2.60605	1.01466
chr1	24283856	24284124	unique_peak1	50	19	1.11859	4.88122	2.37207
chr1	24284144	24284406	unique_peak1	57	22	1.11098	5.07905	2.72905
chr1	24290051	24290273	unique_peak1	23	12	0.602966	4.00192	0.739965
chr1	24309631	24310137	unique_peak1	97	5	3.84086	4.50539	19.2837
chr1	24355635	24355785	unique_peak1	1	3	-1.44524	1.27738	0.90309
chr1	24382295	24382468	unique_peak1	9	2	1.39774	2.28383	1.65812
chr1	24394040	24394227	unique_peak1	11	4	0.93582	2.78984	1.51502
chr1	24488172	24488409	unique_peak1	16	4	1.46126	3.05256	2.23385
chr1	24490477	24490675	unique_peak1	8	4	0.501833	2.57284	1.09385
chr1	24516037	24516246	unique_peak1	17	4	1.54749	3.09567	2.43222
chr1	24544271	24544496	unique_peak1	18	7	0.950982	3.47549	0.947446
chr1	24568073	24568325	unique_peak1	14	0	3.59437	1.79719	3.91339
chr1	24594299	24594542	unique_peak1	22	7	1.2392	3.6196	1.55051
chr1	24610001	24610231	unique_peak1	8	2	1.2388	2.20436	1.454
chr1	24678330	24678480	unique_peak1	9	1	1.9827	1.99135	2.05606
chr1	24678519	24678786	unique_peak1	33	8	1.65892	3.99939	2.85636
chr1	24697601	24697776	unique_peak1	7	6	-0.161277	2.72672	0.947718
chr1	24699718	24699875	unique_peak1	8	4	0.501833	2.57284	1.09385
chr1	24704814	24704982	unique_peak1	17	6	1.06206	3.33839	1.16633
chr1	24718891	24719165	unique_peak1	21	6	1.36479	3.48975	1.66449
chr1	24722758	24722908	unique_peak1	10	5	0.541523	2.85572	1.21399
chr1	24770315	24770471	unique_peak1	5	2	0.627128	1.89853	1.08602
chr1	24862367	24862517	unique_peak1	16	10	0.32376	3.62131	0.446473
chr1	24889216	24889519	unique_peak1	21	2	2.58718	2.87855	3.498
chr1	24911167	24911405	unique_peak1	25	12	0.723715	4.0623	0.84084
chr1	24939360	24939510	unique_peak1	4	4	-0.384881	2.12949	0.864172
chr1	24952521	24952702	unique_peak1	12	2	1.79354	2.48173	2.09385
chr1	24969007	24969227	unique_peak1	15	10	0.232303	3.57558	0.386243
chr1	25003545	25003715	unique_peak1	11	3	1.25775	2.62887	1.75805
chr1	25008177	25008348	unique_peak1	10	7	0.126486	3.06324	1.05908
chr1	25037234	25037384	unique_peak1	7	4	0.32415	2.484	0.989111
chr1	25089747	25089897	unique_peak1	5	1	1.21209	1.60605	1.32906
chr1	25140110	25140285	unique_peak1	8	3	0.823761	2.41188	1.23215
chr1	25204832	25204998	unique_peak1	6	3	0.444637	2.22232	0.961082
chr1	25253979	25254206	unique_peak1	8	2	1.2388	2.20436	1.454
chr1	25259874	25260178	unique_peak1	19	6	1.22101	3.41786	1.32522
chr1	25361243	25361480	unique_peak1	11	7	0.257748	3.12887	1.12966
chr1	25469305	25469464	unique_peak1	12	2	1.79354	2.48173	2.09385
chr1	25486716	25486924	unique_peak1	16	7	0.783191	3.3916	0.817533
chr1	25501807	25502032	unique_peak1	12	9	0.0565696	3.35021	1.05503
chr1	25520615	25520765	unique_peak1	8	5	0.238799	2.70436	1.01466
chr1	25530837	25531055	unique_peak1	27	9	1.21402	3.92894	1.67711
chr1	25531308	25531466	unique_peak1	11	8	0.0878231	3.21384	1.07851
chr1	25544510	25544711	unique_peak1	25	21	-0.0352767	4.44179	0.30103
chr1	25575276	25575499	unique_peak1	23	9	0.981477	3.81267	1.23014
chr1	25598938	25599088	unique_peak1	8	1	1.82376	1.91188	1.80618
chr1	25674235	25674414	unique_peak1	9	1	1.9827	1.99135	2.05606
chr1	25708369	25708682	unique_peak1	42	9	1.86119	4.25252	4.06789
chr1	25724245	25724669	unique_peak1	27	7	1.53595	3.76798	2.25372
chr1	25730848	25730998	unique_peak1	4	1	0.937047	1.46852	1.10721
chr1	25766906	25767128	unique_peak1	12	8	0.208573	3.27421	1.07851
chr1	25775596	25775787	unique_peak1	9	2	1.39774	2.28383	1.65812
chr1	25786989	25787139	unique_peak1	6	0	2.44464	1.22232	1.80618
chr1	25810510	25810670	unique_peak1	12	5	0.793535	2.98173	1.33892
chr1	25848618	25848770	unique_peak1	7	5	0.0611153	2.61552	0.947718
chr1	25905071	25905244	unique_peak1	18	18	-0.296945	4.09945	0.360334
chr1	25906901	25907120	unique_peak1	38	20	0.643508	4.71407	1.00056
chr1	25912188	25912394	unique_peak1	18	4	1.62905	3.13646	2.43222
chr1	25912567	25912717	unique_peak1	9	3	0.982704	2.49135	1.39488
chr1	25913160	25913411	unique_peak1	19	4	1.70643	3.17514	1.97519
chr1	25957792	25957960	unique_peak1	7	1	1.64608	1.82304	1.56314
chr1	26017279	26017447	unique_peak1	12	4	1.05657	2.85021	1.51502
chr1	26045727	26046242	unique_peak1	40	23	0.526307	4.84812	0.844068
chr1	26064763	26064937	unique_peak1	10	1	2.12649	2.06324	2.31133
chr1	26068899	26069111	unique_peak1	9	1	1.9827	1.99135	2.05606
chr1	26123506	26123709	unique_peak1	26	12	0.780649	4.09076	0.949241
chr1	26187291	26187441	unique_peak1	3	1	0.600421	1.30021	0.90309
chr1	26201240	26201642	unique_peak1	31	15	0.737392	4.3687	1.05601
chr1	26268954	26269259	unique_peak1	14	4	1.27245	2.95815	1.85744
chr1	26275947	26276195	unique_peak1	45	30	0.330662	5.11953	0.55667
chr1	26276247	26276517	unique_peak1	62	25	1.05885	5.22987	2.66762
chr1	26329809	26330030	unique_peak1	14	8	0.42445	3.38215	0.475925
chr1	26351677	26351865	unique_peak1	25	9	1.10223	3.87304	1.37308
chr1	26357197	26357443	unique_peak1	31	21	0.277961	4.59841	0.464317
chr1	26388884	26389088	unique_peak1	8	5	0.238799	2.70436	1.01466
chr1	26586269	26586438	unique_peak1	7	4	0.32415	2.484	0.989111
chr1	26633841	26634060	unique_peak1	13	7	0.490294	3.24515	1.21682
chr1	26687873	26688034	unique_peak1	13	3	1.49029	2.74515	1.95435
chr1	26695854	26696004	unique_peak1	37	38	-0.288763	5.14102	0.412843
chr1	26780447	26780884	unique_peak1	46	6	2.50995	4.06233	6.41286
chr1	26799581	26799766	unique_peak1	11	2	1.67279	2.42136	2.09385
chr1	26812287	26812469	unique_peak1	7	4	0.32415	2.484	0.989111
chr1	26872480	26872683	unique_peak1	20	4	1.78004	3.21195	2.18193
chr1	26878496	26878646	unique_peak1	5	4	-0.109837	2.26701	0.909929
chr1	26881702	26881852	unique_peak1	5	1	1.21209	1.60605	1.32906
chr1	26894395	26894641	unique_peak1	27	16	0.448489	4.31171	0.57534
chr1	26961906	26962094	unique_peak1	23	12	0.602966	4.00192	0.739965
chr1	26973560	26973748	unique_peak1	9	9	-0.339224	3.15232	1.03275
chr1	26998981	26999221	unique_peak1	23	13	0.49605	4.05538	0.625923
chr1	27008229	27008389	unique_peak1	12	13	-0.428857	3.59293	0.386243
chr1	27062065	27062250	unique_peak1	8	4	0.501833	2.57284	1.09385
chr1	27070504	27070654	unique_peak1	10	2	1.54152	2.35572	1.872
chr1	27099658	27099835	unique_peak1	12	15	-0.621502	3.68925	0.519649
chr1	27126501	27126651	unique_peak1	4	1	0.937047	1.46852	1.10721
chr1	27129330	27129480	unique_peak1	4	3	-0.062953	1.96852	0.864172
chr1	27153543	27153695	unique_peak1	18	17	-0.218943	4.06045	0.328191
chr1	27220828	27220999	unique_peak1	11	4	0.93582	2.78984	1.51502
chr1	27233923	27234073	unique_peak1	15	10	0.232303	3.57558	0.386243
chr1	27247813	27247972	unique_peak1	16	7	0.783191	3.3916	0.817533
chr1	27299476	27299714	unique_peak1	24	10	0.905556	3.91221	1.16735
chr1	27342392	27342757	unique_peak1	95	64	0.372352	6.20854	0.889714
chr1	27357067	27357232	unique_peak1	15	10	0.232303	3.57558	0.386243
chr1	27357355	27357505	unique_peak1	7	9	-0.67585	2.984	1.11708
chr1	27365301	27365467	unique_peak1	31	18	0.489465	4.49266	0.694543
chr1	27441066	27441350	unique_peak1	23	6	1.49605	3.55538	2.02801
chr1	27508373	27508523	unique_peak1	7	4	0.32415	2.484	0.989111
chr1	27527787	27527956	unique_peak1	45	49	-0.358997	5.46436	0.548322
chr1	27597140	27597293	unique_peak1	10	5	0.541523	2.85572	1.21399
chr1	27603477	27603630	unique_peak1	24	14	0.458097	4.13594	0.607096
chr1	27608750	27608900	unique_peak1	10	4	0.804558	2.72421	1.36011
chr1	27621566	27621742	unique_peak1	13	4	1.16837	2.90611	1.68135
chr1	27623880	27624078	unique_peak1	8	2	1.2388	2.20436	1.454
chr1	27714018	27714301	unique_peak1	21	11	0.587181	3.87855	0.671583
chr1	27719363	27719515	unique_peak1	6	1	1.44464	1.72232	1.32906
chr1	27719656	27719819	unique_peak1	7	3	0.646078	2.32304	1.08602
chr1	27744655	27744879	unique_peak1	7	7	-0.353922	2.82304	0.979903
chr1	27940452	27940617	unique_peak1	9	5	0.397742	2.78383	1.10484
chr1	28031242	28031421	unique_peak1	9	2	1.39774	2.28383	1.65812
chr1	28066004	28066225	unique_peak1	11	2	1.67279	2.42136	2.09385
chr1	28078751	28078971	unique_peak1	16	4	1.46126	3.05256	2.23385
chr1	28087928	28088162	unique_peak1	39	22	0.550457	4.79879	0.863762
chr1	28110669	28110931	unique_peak1	20	6	1.29461	3.45466	1.49152
chr1	28111198	28111607	unique_peak1	32	9	1.46189	4.05287	2.52428
chr1	28123786	28124002	unique_peak1	13	6	0.682939	3.14882	1.32596
chr1	28136895	28137099	unique_peak1	8	3	0.823761	2.41188	1.23215
chr1	28139414	28139564	unique_peak1	7	0	2.64608	1.32304	2.10721
chr1	28144575	28144779	unique_peak1	12	6	0.571143	3.09293	1.21399
chr1	28147844	28148005	unique_peak1	7	1	1.64608	1.82304	1.56314
chr1	28170143	28170418	unique_peak1	22	5	1.65424	3.41208	2.19185
chr1	28232548	28232807	unique_peak1	50	29	0.533628	5.1737	0.895935
chr1	28248538	28248688	unique_peak1	16	10	0.32376	3.62131	0.446473
chr1	28287436	28287604	unique_peak1	10	2	1.54152	2.35572	1.872
chr1	28328380	28328550	unique_peak1	27	11	0.950989	4.06046	1.24083
chr1	28341673	28341924	unique_peak1	23	8	1.13348	3.73667	1.45476
chr1	28343458	28343730	unique_peak1	28	4	2.26696	3.45541	3.74275
chr1	28345810	28346014	unique_peak1	16	4	1.46126	3.05256	2.23385
chr1	28354199	28354458	unique_peak1	20	3	2.10196	3.05098	2.65003
chr1	28368266	28368416	unique_peak1	12	8	0.208573	3.27421	1.07851
chr1	28392164	28392314	unique_peak1	9	6	0.175349	2.89503	1.03789
chr1	28425736	28425969	unique_peak1	13	4	1.16837	2.90611	1.68135
chr1	28486731	28486881	unique_peak1	5	2	0.627128	1.89853	1.08602
chr1	28513633	28513800	unique_peak1	35	35	-0.254849	5.0425	0.384631
chr1	28517769	28518006	unique_peak1	44	45	-0.27186	5.38763	0.429378
chr1	28572997	28573177	unique_peak1	10	2	1.54152	2.35572	1.872
chr1	28582375	28582532	unique_peak1	23	18	0.0554778	4.27567	0.323898
chr1	28582662	28582819	unique_peak1	23	20	-0.0889121	4.34786	0.30103
chr1	28599162	28599402	unique_peak1	19	5	1.4434	3.30666	1.61682
chr1	28601746	28602049	unique_peak1	26	7	1.48109	3.74054	2.07034
chr1	28643853	28644043	unique_peak1	41	25	0.447182	4.92403	0.664636
chr1	28653945	28654187	unique_peak1	25	14	0.517264	4.16552	0.607096
chr1	28682934	28683139	unique_peak1	18	5	1.36602	3.26797	1.43725
chr1	28737632	28737782	unique_peak1	19	16	-0.0591013	4.05791	0.30103
chr1	28826121	28826302	unique_peak1	6	7	-0.555363	2.72232	1.01466
chr1	28828482	28828729	unique_peak1	28	11	1.00393	4.08693	1.37509
chr1	28878857	28879031	unique_peak1	12	6	0.571143	3.09293	1.21399
chr1	28956025	28956223	unique_peak1	12	4	1.05657	2.85021	1.51502
chr1	28956304	28956485	unique_peak1	9	1	1.9827	1.99135	2.05606
chr1	28972113	28972280	unique_peak1	17	3	1.86942	2.93471	2.80788
chr1	29237504	29237717	unique_peak1	24	24	-0.278868	4.50442	0.344492
chr1	29238349	29238499	unique_peak1	17	13	0.0620635	3.83839	0.332077
chr1	29254437	29254671	unique_peak1	12	2	1.79354	2.48173	2.09385
chr1	29258035	29258238	unique_peak1	10	10	-0.332946	3.29296	1.05503
chr1	29292475	29292685	unique_peak1	21	7	1.17214	3.58607	1.38887
chr1	29297536	29297762	unique_peak1	11	1	2.25775	2.12887	2.57097
chr1	29332601	29332834	unique_peak1	15	9	0.369807	3.50683	0.459837
chr1	29380624	29380830	unique_peak1	8	2	1.2388	2.20436	1.454
chr1	29384053	29384208	unique_peak1	10	2	1.54152	2.35572	1.872
chr1	29406941	29407091	unique_peak1	3	0	1.60042	0.80021	1.20412
chr1	29410022	29410174	unique_peak1	6	2	0.859675	2.0148	1.08602
chr1	29410497	29410847	unique_peak1	30	6	1.88214	3.74843	3.22741
chr1	29414302	29414459	unique_peak1	9	4	0.660776	2.65232	1.21878
chr1	29453573	29453753	unique_peak1	10	8	-0.0434392	3.14821	1.03275
chr1	29465877	29466071	unique_peak1	6	5	-0.140325	2.5148	0.909929
chr1	29469498	29469761	unique_peak1	11	6	0.450393	3.03255	1.21399
chr1	29498799	29498978	unique_peak1	11	3	1.25775	2.62887	1.75805
chr1	29550272	29550539	unique_peak1	20	12	0.401525	3.9012	0.489165
chr1	29550607	29550831	unique_peak1	15	4	1.36981	3.00683	2.04196
chr1	29583535	29583715	unique_peak1	7	4	0.32415	2.484	0.989111
chr1	29587147	29587322	unique_peak1	11	2	1.67279	2.42136	2.09385
chr1	29639240	29639476	unique_peak1	23	5	1.71844	3.44418	2.39373
chr1	29709418	29709568	unique_peak1	13	4	1.16837	2.90611	1.68135
chr1	29736678	29736835	unique_peak1	12	3	1.3785	2.68925	1.75805
chr1	29756567	29756745	unique_peak1	6	4	0.122709	2.38328	0.909929
chr1	29757448	29757598	unique_peak1	7	3	0.646078	2.32304	1.08602
chr1	29789384	29789536	unique_peak1	8	1	1.82376	1.91188	1.80618
chr1	29789800	29790050	unique_peak1	25	8	1.25423	3.79704	1.61268
chr1	29799079	29799341	unique_peak1	16	4	1.46126	3.05256	2.23385
chr1	29812715	29812865	unique_peak1	4	4	-0.384881	2.12949	0.864172
chr1	29898088	29898238	unique_peak1	6	2	0.859675	2.0148	1.08602
chr1	29925668	29925876	unique_peak1	10	2	1.54152	2.35572	1.872
chr1	29930747	29930897	unique_peak1	5	1	1.21209	1.60605	1.32906
chr1	29933047	29933437	unique_peak1	33	4	2.50692	3.57539	4.69786
chr1	29939189	29939339	unique_peak1	7	2	1.06112	2.11552	1.26211
chr1	30087580	30087731	unique_peak1	9	4	0.660776	2.65232	1.21878
chr1	30191288	30191447	unique_peak1	6	3	0.444637	2.22232	0.961082
chr1	30318455	30318713	unique_peak1	22	14	0.332311	4.07305	0.466171
chr1	30323858	30324076	unique_peak1	13	9	0.168366	3.40611	0.344532
chr1	30373024	30373228	unique_peak1	12	12	-0.321942	3.53947	0.340566
chr1	30477087	30477237	unique_peak1	3	3	-0.399579	1.80021	0.80618
chr1	30511842	30512226	unique_peak1	49	13	1.60329	4.609	3.98059
chr1	30523043	30523521	unique_peak1	72	15	1.98154	4.99077	7.19781
chr1	30523704	30523918	unique_peak1	19	1	3.02836	2.51418	4.18809
chr1	30572299	30572526	unique_peak1	12	9	0.0565696	3.35021	1.05503
chr1	30613281	30613574	unique_peak1	15	3	1.69174	2.84587	2.36932
chr1	30636501	30636651	unique_peak1	6	4	0.122709	2.38328	0.909929
chr1	30668102	30668321	unique_peak1	18	7	0.950982	3.47549	0.947446
chr1	30668422	30668591	unique_peak1	10	1	2.12649	2.06324	2.31133
chr1	30670778	30670985	unique_peak1	12	4	1.05657	2.85021	1.51502
chr1	30701091	30701574	unique_peak1	57	14	1.72766	4.77072	4.96572
chr1	30738331	30738534	unique_peak1	14	6	0.78702	3.20086	1.4509
chr1	30743758	30743965	unique_peak1	17	7	0.869418	3.43471	0.947446
chr1	30758890	30759040	unique_peak1	8	5	0.238799	2.70436	1.01466
chr1	30772234	30772389	unique_peak1	7	6	-0.161277	2.72672	0.947718
chr1	30801300	30801461	unique_peak1	11	2	1.67279	2.42136	2.09385
chr1	30872171	30872536	unique_peak1	40	11	1.52631	4.34812	3.15925
chr1	30879922	30880135	unique_peak1	19	12	0.327922	3.8644	0.42554
chr1	30888427	30888616	unique_peak1	13	9	0.168366	3.40611	0.344532
chr1	30901291	30901504	unique_peak1	12	5	0.793535	2.98173	1.33892
chr1	30911745	30911896	unique_peak1	14	7	0.594375	3.29719	1.31827
chr1	30920947	30921154	unique_peak1	16	5	1.19823	3.18408	1.95509
chr1	30929306	30929456	unique_peak1	12	6	0.571143	3.09293	1.21399
chr1	30977123	30977273	unique_peak1	7	2	1.06112	2.11552	1.26211
chr1	31010258	31010427	unique_peak1	10	1	2.12649	2.06324	2.31133
chr1	31013155	31013310	unique_peak1	6	6	-0.362718	2.626	0.947718
chr1	31054494	31054649	unique_peak1	5	3	0.212091	2.10605	0.961082
chr1	31059310	31059460	unique_peak1	6	3	0.444637	2.22232	0.961082
chr1	31218760	31218989	unique_peak1	15	6	0.88438	3.24954	1.58712
chr1	31229055	31229293	unique_peak1	15	4	1.36981	3.00683	2.04196
chr1	31244472	31244646	unique_peak1	10	1	2.12649	2.06324	2.31133
chr1	31273759	31273909	unique_peak1	3	0	1.60042	0.80021	1.20412
chr1	31376813	31377098	unique_peak1	23	5	1.71844	3.44418	2.39373
chr1	31388437	31388676	unique_peak1	20	7	1.10196	3.55098	1.234
chr1	31453742	31453957	unique_peak1	8	3	0.823761	2.41188	1.23215
chr1	31477351	31477699	unique_peak1	22	14	0.332311	4.07305	0.466171
chr1	31488587	31488806	unique_peak1	11	1	2.25775	2.12887	2.57097
chr1	31520787	31521218	unique_peak1	76	7	3.06202	4.53101	12.5168
chr1	31531194	31531436	unique_peak1	21	3	2.17214	3.08607	2.88232
chr1	31549912	31550062	unique_peak1	14	7	0.594375	3.29719	1.31827
chr1	31591590	31592037	unique_peak1	46	25	0.616862	5.00887	1.05951
chr1	31606195	31606391	unique_peak1	10	4	0.804558	2.72421	1.36011
chr1	31617971	31618132	unique_peak1	16	6	0.975836	3.29527	1.01573
chr1	31619869	31620069	unique_peak1	14	5	1.00941	3.08967	1.62699
chr1	31689954	31690114	unique_peak1	6	8	-0.725288	2.80728	1.10484
chr1	31696486	31696638	unique_peak1	10	4	0.804558	2.72421	1.36011
chr1	31717349	31717634	unique_peak1	32	6	1.97646	3.79558	3.6551
chr1	31753991	31754180	unique_peak1	16	4	1.46126	3.05256	2.23385
chr1	31761025	31761175	unique_peak1	12	4	1.05657	2.85021	1.51502
chr1	31764343	31764785	unique_peak1	62	27	0.951937	5.28332	2.29326
chr1	31831891	31832065	unique_peak1	5	1	1.21209	1.60605	1.32906
chr1	31855580	31855747	unique_peak1	8	5	0.238799	2.70436	1.01466
chr1	31881044	31881257	unique_peak1	10	3	1.12649	2.56324	1.57097
chr1	31891384	31891546	unique_peak1	9	4	0.660776	2.65232	1.21878
chr1	31932572	31932768	unique_peak1	14	3	1.59437	2.79719	2.15847
chr1	32052961	32053184	unique_peak1	7	5	0.0611153	2.61552	0.947718
chr1	32190743	32190893	unique_peak1	5	1	1.21209	1.60605	1.32906
chr1	32200259	32200451	unique_peak1	28	15	0.588889	4.29444	0.756119
chr1	32264972	32265164	unique_peak1	8	3	0.823761	2.41188	1.23215
chr1	32289246	32289526	unique_peak1	40	13	1.30391	4.45931	2.57454
chr1	32292465	32292620	unique_peak1	33	18	0.580921	4.53839	0.77688
chr1	32358840	32358996	unique_peak1	6	2	0.859675	2.0148	1.08602
chr1	32405782	32405934	unique_peak1	10	4	0.804558	2.72421	1.36011
chr1	32406834	32407155	unique_peak1	27	7	1.53595	3.76798	2.25372
chr1	32449285	32449435	unique_peak1	9	5	0.397742	2.78383	1.10484
chr1	32454821	32454971	unique_peak1	3	2	0.0154581	1.59269	0.80618
chr1	32465204	32465354	unique_peak1	12	9	0.0565696	3.35021	1.05503
chr1	32482901	32483123	unique_peak1	15	3	1.69174	2.84587	2.36932
chr1	32508246	32508396	unique_peak1	4	1	0.937047	1.46852	1.10721
chr1	32599283	32599459	unique_peak1	4	4	-0.384881	2.12949	0.864172
chr1	32606703	32606853	unique_peak1	5	1	1.21209	1.60605	1.32906
chr1	32689233	32689383	unique_peak1	5	4	-0.109837	2.26701	0.909929
chr1	32741439	32741600	unique_peak1	21	17	0.00221808	4.17103	0.307235
chr1	32759736	32759890	unique_peak1	41	34	0.0183389	5.13845	0.304177
chr1	32792003	32792180	unique_peak1	12	6	0.571143	3.09293	1.21399
chr1	32872774	32872941	unique_peak1	23	13	0.49605	4.05538	0.625923
chr1	32887152	32887302	unique_peak1	17	5	1.28446	3.22719	1.43725
chr1	33025361	33025511	unique_peak1	5	3	0.212091	2.10605	0.961082
chr1	33036389	33036539	unique_peak1	21	23	-0.412819	4.37855	0.433767
chr1	33050654	33050864	unique_peak1	24	14	0.458097	4.13594	0.607096
chr1	33112069	33112223	unique_peak1	6	4	0.122709	2.38328	0.909929
chr1	33130438	33130608	unique_peak1	24	9	1.04306	3.84346	1.37308
chr1	33140837	33141074	unique_peak1	13	6	0.682939	3.14882	1.32596
chr1	33172143	33172293	unique_peak1	5	4	-0.109837	2.26701	0.909929
chr1	33218804	33218976	unique_peak1	9	6	0.175349	2.89503	1.03789
chr1	33267580	33267763	unique_peak1	7	3	0.646078	2.32304	1.08602
chr1	33274017	33274267	unique_peak1	22	3	2.2392	3.1196	3.11807
chr1	33302551	33302709	unique_peak1	9	4	0.660776	2.65232	1.21878
chr1	33327998	33328293	unique_peak1	18	6	1.14363	3.37917	1.16633
chr1	33433644	33434075	unique_peak1	119	38	1.44594	6.00837	7.55935
chr1	33459933	33460083	unique_peak1	13	1	2.49029	2.24515	2.83421
chr1	33460228	33460488	unique_peak1	35	8	1.74515	4.0425	3.24675
chr1	33586203	33586449	unique_peak1	20	3	2.10196	3.05098	2.65003
chr1	33633423	33633573	unique_peak1	6	3	0.444637	2.22232	0.961082
chr1	33709916	33710066	unique_peak1	6	3	0.444637	2.22232	0.961082
chr1	33815119	33815316	unique_peak1	8	3	0.823761	2.41188	1.23215
chr1	33973816	33973966	unique_peak1	3	4	-0.721508	1.96117	0.864172
chr1	33997250	33997400	unique_peak1	3	5	-0.984542	2.09269	0.961082
chr1	34067046	34067209	unique_peak1	13	1	2.49029	2.24515	2.83421
chr1	34141981	34142131	unique_peak1	3	2	0.0154581	1.59269	0.80618
chr1	34266135	34266345	unique_peak1	11	9	-0.06418	3.28984	1.05503
chr1	34360676	34360876	unique_peak1	10	9	-0.195442	3.22421	1.03275
chr1	34407212	34407448	unique_peak1	13	8	0.320369	3.33011	1.14218
chr1	34419790	34420003	unique_peak1	14	4	1.27245	2.95815	1.85744
chr1	34478015	34478169	unique_peak1	8	2	1.2388	2.20436	1.454
chr1	34478237	34478387	unique_peak1	5	1	1.21209	1.60605	1.32906
chr1	34518137	34518504	unique_peak1	31	3	2.73739	3.3687	5.09648
chr1	34626516	34626666	unique_peak1	3	1	0.600421	1.30021	0.90309
chr1	34646030	34646237	unique_peak1	9	3	0.982704	2.49135	1.39488
chr1	34759528	34759707	unique_peak1	46	33	0.229839	5.20238	0.447011
chr1	34779553	34779820	unique_peak1	72	29	1.07465	5.44422	3.09531
chr1	34806454	34806659	unique_peak1	9	0	2.9827	1.49135	2.70927
chr1	34825702	34825858	unique_peak1	8	3	0.823761	2.41188	1.23215
chr1	34871924	34872074	unique_peak1	7	2	1.06112	2.11552	1.26211
chr1	34970930	34971178	unique_peak1	16	7	0.783191	3.3916	0.817533
chr1	35058427	35058656	unique_peak1	16	8	0.613266	3.47656	0.660903
chr1	35076512	35076762	unique_peak1	23	5	1.71844	3.44418	2.39373
chr1	35122439	35122589	unique_peak1	3	2	0.0154581	1.59269	0.80618
chr1	35172956	35173117	unique_peak1	8	7	-0.176239	2.91188	0.979903
chr1	35183200	35183360	unique_peak1	7	11	-0.938885	3.11552	1.32596
chr1	35186992	35187142	unique_peak1	5	8	-0.957834	2.69101	1.10484
chr1	35229656	35229866	unique_peak1	11	3	1.25775	2.62887	1.75805
chr1	35435914	35436103	unique_peak1	7	4	0.32415	2.484	0.989111
chr1	35449448	35449598	unique_peak1	7	1	1.64608	1.82304	1.56314
chr1	35555639	35555806	unique_peak1	35	23	0.330113	4.75002	0.502377
chr1	35589200	35589405	unique_peak1	10	6	0.319131	2.96692	1.11708
chr1	35660909	35661203	unique_peak1	31	6	1.93004	3.77237	3.43979
chr1	35810235	35810394	unique_peak1	9	9	-0.339224	3.15232	1.03275
chr1	35972682	35972970	unique_peak1	22	7	1.2392	3.6196	1.55051
chr1	36133531	36133871	unique_peak1	33	17	0.658923	4.49939	0.890873
chr1	36156453	36156633	unique_peak1	30	23	0.104535	4.63723	0.340939
chr1	36182821	36183109	unique_peak1	23	5	1.71844	3.44418	2.39373
chr1	36248755	36248905	unique_peak1	12	9	0.0565696	3.35021	1.05503
chr1	36266567	36266721	unique_peak1	8	3	0.823761	2.41188	1.23215
chr1	36300567	36300811	unique_peak1	55	24	0.937753	5.11273	2.0719
chr1	36349496	36349704	unique_peak1	14	7	0.594375	3.29719	1.31827
chr1	36351461	36351694	unique_peak1	13	3	1.49029	2.74515	1.95435
chr1	36373482	36373702	unique_peak1	45	19	0.962931	4.80339	1.82978
chr1	36397450	36397680	unique_peak1	49	38	0.125243	5.34802	0.368093
chr1	36425868	36426134	unique_peak1	22	6	1.43185	3.52328	1.84351
chr1	36455487	36455716	unique_peak1	23	9	0.981477	3.81267	1.23014
chr1	36463718	36463936	unique_peak1	29	26	-0.114856	4.69746	0.305288
chr1	36512287	36512458	unique_peak1	21	12	0.471703	3.93629	0.563372
chr1	36528478	36528684	unique_peak1	7	6	-0.161277	2.72672	0.947718
chr1	36570076	36570340	unique_peak1	17	9	0.54749	3.59567	0.630232
chr1	36585822	36585990	unique_peak1	13	3	1.49029	2.74515	1.95435
chr1	36643659	36643809	unique_peak1	8	3	0.823761	2.41188	1.23215
chr1	36653986	36654213	unique_peak1	17	8	0.699493	3.51967	0.771068
chr1	36705766	36705933	unique_peak1	10	3	1.12649	2.56324	1.57097
chr1	36729508	36729717	unique_peak1	10	6	0.319131	2.96692	1.11708
chr1	36743732	36743898	unique_peak1	8	4	0.501833	2.57284	1.09385
chr1	36796920	36797070	unique_peak1	7	5	0.0611153	2.61552	0.947718
chr1	36830020	36830253	unique_peak1	17	3	1.86942	2.93471	2.80788
chr1	36847835	36848046	unique_peak1	11	3	1.25775	2.62887	1.75805
chr1	36907490	36907640	unique_peak1	4	3	-0.062953	1.96852	0.864172
chr1	36937191	36937472	unique_peak1	14	1	2.59437	2.29719	3.10048
chr1	36938916	36939132	unique_peak1	13	5	0.905332	3.03763	1.47723
chr1	36942195	36942350	unique_peak1	6	7	-0.555363	2.72232	1.01466
chr1	36947469	36947620	unique_peak1	6	4	0.122709	2.38328	0.909929
chr1	36960589	36960792	unique_peak1	10	4	0.804558	2.72421	1.36011
chr1	36966325	36966515	unique_peak1	13	3	1.49029	2.74515	1.95435
chr1	36968777	36968929	unique_peak1	8	2	1.2388	2.20436	1.454
chr1	37020763	37020972	unique_peak1	10	6	0.319131	2.96692	1.11708
chr1	37111086	37111236	unique_peak1	4	2	0.352085	1.761	0.931119
chr1	37238981	37239205	unique_peak1	14	6	0.78702	3.20086	1.4509
chr1	37254963	37255113	unique_peak1	9	4	0.660776	2.65232	1.21878
chr1	37275811	37275981	unique_peak1	10	0	3.12649	1.56324	3.0103
chr1	37296577	37296750	unique_peak1	10	3	1.12649	2.56324	1.57097
chr1	37388030	37388180	unique_peak1	6	4	0.122709	2.38328	0.909929
chr1	37431932	37432196	unique_peak1	28	18	0.340962	4.41841	0.487795
chr1	37438517	37438711	unique_peak1	6	2	0.859675	2.0148	1.08602
chr1	37448625	37448926	unique_peak1	28	17	0.418964	4.37941	0.561823
chr1	37477277	37477477	unique_peak1	66	56	0.0192662	5.84252	0.30865
chr1	37529905	37530172	unique_peak1	24	4	2.04306	3.34346	3.05312
chr1	37537417	37537732	unique_peak1	46	14	1.41041	4.6121	3.13558
chr1	37616138	37616294	unique_peak1	10	6	0.319131	2.96692	1.11708
chr1	37634399	37634549	unique_peak1	5	6	-0.595264	2.50972	0.947718
chr1	37655401	37655568	unique_peak1	7	5	0.0611153	2.61552	0.947718
chr1	37719784	37720006	unique_peak1	15	6	0.88438	3.24954	1.58712
chr1	37721762	37721927	unique_peak1	7	7	-0.353922	2.82304	0.979903
chr1	37733931	37734109	unique_peak1	9	6	0.175349	2.89503	1.03789
chr1	37741186	37741358	unique_peak1	12	1	2.3785	2.18925	2.57097
chr1	37755261	37755607	unique_peak1	41	17	0.977697	4.65877	1.68243
chr1	37800405	37800599	unique_peak1	12	6	0.571143	3.09293	1.21399
chr1	37870336	37870625	unique_peak1	26	9	1.15916	3.90151	1.52223
chr1	37940350	37940500	unique_peak1	10	3	1.12649	2.56324	1.57097
chr1	37952925	37953218	unique_peak1	26	9	1.15916	3.90151	1.52223
chr1	37954392	37954542	unique_peak1	7	8	-0.523847	2.908	1.03789
chr1	37958754	37958984	unique_peak1	20	5	1.517	3.34346	1.80287
chr1	37989589	37989754	unique_peak1	26	20	0.0887712	4.4367	0.321719
chr1	37998005	37998155	unique_peak1	4	1	0.937047	1.46852	1.10721
chr1	38009402	38009567	unique_peak1	31	11	1.15243	4.16118	1.81053
chr1	38040527	38040757	unique_peak1	20	10	0.642533	3.7807	0.69965
chr1	38047883	38048036	unique_peak1	20	11	0.517002	3.84346	0.582396
chr1	38077809	38077959	unique_peak1	5	1	1.21209	1.60605	1.32906
chr1	38153158	38153321	unique_peak1	9	4	0.660776	2.65232	1.21878
chr1	38182536	38182744	unique_peak1	9	3	0.982704	2.49135	1.39488
chr1	38581253	38581403	unique_peak1	6	3	0.444637	2.22232	0.961082
chr1	38587124	38587284	unique_peak1	2	3	-0.833566	1.58322	0.80618
chr1	38651735	38651947	unique_peak1	17	5	1.28446	3.22719	1.43725
chr1	38731081	38731271	unique_peak1	11	2	1.67279	2.42136	2.09385
chr1	38733846	38734006	unique_peak1	3	2	0.0154581	1.59269	0.80618
chr1	38807335	38807485	unique_peak1	6	5	-0.140325	2.5148	0.909929
chr1	38808210	38808367	unique_peak1	5	5	-0.372872	2.39853	0.909929
chr1	38898845	38899167	unique_peak1	34	11	1.28762	4.22877	2.12469
chr1	38941401	38941718	unique_peak1	20	8	0.93204	3.63594	1.02063
chr1	38950602	38950827	unique_peak1	18	6	1.14363	3.37917	1.16633
chr1	38964206	38964446	unique_peak1	17	10	0.409987	3.66443	0.519649
chr1	39014117	39014308	unique_peak1	6	1	1.44464	1.72232	1.32906
chr1	39033039	39033243	unique_peak1	11	1	2.25775	2.12887	2.57097
chr1	39047958	39048127	unique_peak1	9	5	0.397742	2.78383	1.10484
chr1	39076233	39076383	unique_peak1	7	3	0.646078	2.32304	1.08602
chr1	39115618	39115768	unique_peak1	6	3	0.444637	2.22232	0.961082
chr1	39115789	39115961	unique_peak1	10	5	0.541523	2.85572	1.21399
chr1	39116997	39117147	unique_peak1	6	7	-0.555363	2.72232	1.01466
chr1	39185668	39185823	unique_peak1	28	8	1.41896	3.87941	2.11898
chr1	39185858	39186105	unique_peak1	71	29	1.05384	5.43381	2.95982
chr1	39191727	39191905	unique_peak1	33	27	0.0214936	4.8181	0.304978
chr1	39204555	39204705	unique_peak1	9	3	0.982704	2.49135	1.39488
chr1	39214558	39214709	unique_peak1	8	8	-0.346164	2.99684	1.00793
chr1	39220960	39221110	unique_peak1	6	3	0.444637	2.22232	0.961082
chr1	39242811	39242976	unique_peak1	8	0	2.82376	1.41188	2.40824
chr1	39295990	39296244	unique_peak1	16	3	1.78319	2.8916	2.58603
chr1	39409489	39409656	unique_peak1	23	20	-0.0889121	4.34786	0.30103
chr1	39462225	39462441	unique_peak1	14	2	2.00941	2.58967	2.55641
chr1	39501661	39501968	unique_peak1	28	12	0.888449	4.14466	1.18646
chr1	39519345	39519554	unique_peak1	13	9	0.168366	3.40611	0.344532
chr1	39534853	39535015	unique_peak1	9	5	0.397742	2.78383	1.10484
chr1	39540554	39540704	unique_peak1	5	3	0.212091	2.10605	0.961082
chr1	39596264	39596465	unique_peak1	7	3	0.646078	2.32304	1.08602
chr1	39606550	39606756	unique_peak1	39	24	0.430163	4.85894	0.677299
chr1	39625657	39625807	unique_peak1	4	6	-0.870308	2.3722	0.989111
chr1	39650408	39650776	unique_peak1	58	21	1.2009	5.05988	3.09993
chr1	39692473	39692627	unique_peak1	14	15	-0.405625	3.79719	0.373562
chr1	39694124	39694275	unique_peak1	14	3	1.59437	2.79719	2.15847
chr1	39701679	39701860	unique_peak1	11	8	0.0878231	3.21384	1.07851
chr1	39722530	39722878	unique_peak1	33	8	1.65892	3.99939	2.85636
chr1	39733203	39733466	unique_peak1	16	7	0.783191	3.3916	0.817533
chr1	39814771	39814976	unique_peak1	24	6	1.55763	3.58617	2.21753
chr1	39866858	39867008	unique_peak1	9	2	1.39774	2.28383	1.65812
chr1	39892686	39892856	unique_peak1	6	4	0.122709	2.38328	0.909929
chr1	39893272	39893483	unique_peak1	12	9	0.0565696	3.35021	1.05503
chr1	39901067	39901223	unique_peak1	21	12	0.471703	3.93629	0.563372
chr1	39917953	39918103	unique_peak1	4	3	-0.062953	1.96852	0.864172
chr1	39933239	39933474	unique_peak1	15	4	1.36981	3.00683	2.04196
chr1	39934396	39934624	unique_peak1	26	11	0.896126	4.03303	1.11268
chr1	39944201	39944410	unique_peak1	17	4	1.54749	3.09567	2.43222
chr1	39955524	39955682	unique_peak1	27	32	-0.508443	4.79017	0.622271
chr1	39977211	39977463	unique_peak1	25	6	1.6168	3.61575	2.21753
chr1	39996190	39996388	unique_peak1	9	4	0.660776	2.65232	1.21878
chr1	40012775	40012980	unique_peak1	15	6	0.88438	3.24954	1.58712
chr1	40014975	40015125	unique_peak1	18	1	2.95098	2.47549	3.91339
chr1	40032418	40032575	unique_peak1	9	7	-0.0172957	2.99135	1.00793
chr1	40049746	40049896	unique_peak1	5	2	0.627128	1.89853	1.08602
chr1	40097639	40097789	unique_peak1	8	5	0.238799	2.70436	1.01466
chr1	40117702	40117926	unique_peak1	10	6	0.319131	2.96692	1.11708
chr1	40186576	40186726	unique_peak1	5	4	-0.109837	2.26701	0.909929
chr1	40270255	40270521	unique_peak1	23	1	3.30341	2.6517	4.87665
chr1	40305035	40305275	unique_peak1	23	7	1.30341	3.6517	1.7183
chr1	40305473	40305720	unique_peak1	24	11	0.780025	3.97498	0.991115
chr1	40316616	40316776	unique_peak1	10	11	-0.458477	3.35572	0.344532
chr1	40532913	40533122	unique_peak1	11	7	0.257748	3.12887	1.12966
chr1	40623356	40623506	unique_peak1	4	9	-1.38488	2.62949	1.36011
chr1	40628600	40628806	unique_peak1	25	4	2.10223	3.37304	3.05312
chr1	40628939	40629211	unique_peak1	37	10	1.53721	4.22804	2.93262
chr1	40630620	40630785	unique_peak1	14	4	1.27245	2.95815	1.85744
chr1	40638180	40638380	unique_peak1	15	3	1.69174	2.84587	2.36932
chr1	40638512	40638662	unique_peak1	6	4	0.122709	2.38328	0.909929
chr1	40651505	40651750	unique_peak1	13	8	0.320369	3.33011	1.14218
chr1	40665910	40666068	unique_peak1	21	10	0.712711	3.81579	0.80435
chr1	40736340	40736490	unique_peak1	5	1	1.21209	1.60605	1.32906
chr1	40769887	40770037	unique_peak1	4	2	0.352085	1.761	0.931119
chr1	40781395	40781545	unique_peak1	12	4	1.05657	2.85021	1.51502
chr1	40816871	40817021	unique_peak1	4	4	-0.384881	2.12949	0.864172
chr1	40830267	40830417	unique_peak1	9	1	1.9827	1.99135	2.05606
chr1	40853196	40853401	unique_peak1	17	6	1.06206	3.33839	1.16633
chr1	40861600	40861817	unique_peak1	41	39	-0.174306	5.23477	0.348004
chr1	40877729	40878015	unique_peak1	33	13	1.02149	4.3181	1.52081
chr1	40980198	40980348	unique_peak1	26	26	-0.273799	4.61799	0.373496
chr1	41007420	41007586	unique_peak1	18	8	0.781057	3.56045	0.771068
chr1	41051080	41051301	unique_peak1	10	4	0.804558	2.72421	1.36011
chr1	41317359	41317509	unique_peak1	4	1	0.937047	1.46852	1.10721
chr1	41323297	41323508	unique_peak1	13	10	0.0308627	3.47486	0.311374
chr1	41333297	41333596	unique_peak1	27	12	0.835512	4.1182	1.06461
chr1	41358137	41358342	unique_peak1	39	27	0.266664	4.94069	0.475845
chr1	41360290	41360515	unique_peak1	41	22	0.62406	4.83559	0.950554
chr1	41455687	41455837	unique_peak1	7	2	1.06112	2.11552	1.26211
chr1	41473847	41474066	unique_peak1	15	6	0.88438	3.24954	1.58712
chr1	41504068	41504431	unique_peak1	84	24	1.56728	5.42749	6.11003
chr1	41515503	41515653	unique_peak1	8	9	-0.498167	3.07284	1.05908
chr1	41639710	41639904	unique_peak1	11	3	1.25775	2.62887	1.75805
chr1	41679640	41679891	unique_peak1	20	8	0.93204	3.63594	1.02063
chr1	41767722	41767903	unique_peak1	11	1	2.25775	2.12887	2.57097
chr1	41773306	41773458	unique_peak1	11	1	2.25775	2.12887	2.57097
chr1	41795452	41795602	unique_peak1	7	5	0.0611153	2.61552	0.947718
chr1	41862912	41863240	unique_peak1	53	13	1.71939	4.66705	4.54965
chr1	41895691	41895841	unique_peak1	8	4	0.501833	2.57284	1.09385
chr1	41920748	41920964	unique_peak1	28	10	1.12946	4.02416	1.59084
chr1	42007095	42007245	unique_peak1	4	0	1.93705	0.968524	1.50515
chr1	42014881	42015036	unique_peak1	8	3	0.823761	2.41188	1.23215
chr1	42046751	42046910	unique_peak1	7	3	0.646078	2.32304	1.08602
chr1	42138639	42138911	unique_peak1	16	8	0.613266	3.47656	0.660903
chr1	42142957	42143322	unique_peak1	43	7	2.2178	4.1089	5.17358
chr1	42175698	42175859	unique_peak1	14	5	1.00941	3.08967	1.62699
chr1	42214681	42214887	unique_peak1	6	2	0.859675	2.0148	1.08602
chr1	42283016	42283166	unique_peak1	3	0	1.60042	0.80021	1.20412
chr1	42314532	42314682	unique_peak1	4	5	-0.647915	2.261	0.909929
chr1	42335998	42336227	unique_peak1	44	26	0.496815	5.00329	0.792515
chr1	42379889	42380076	unique_peak1	16	9	0.461263	3.55256	0.538955
chr1	42455965	42456118	unique_peak1	17	10	0.409987	3.66443	0.519649
chr1	42555641	42555902	unique_peak1	17	5	1.28446	3.22719	1.43725
chr1	42689967	42690117	unique_peak1	8	7	-0.176239	2.91188	0.979903
chr1	42904532	42904711	unique_peak1	7	5	0.0611153	2.61552	0.947718
chr1	42952874	42953033	unique_peak1	21	22	-0.351419	4.34785	0.388034
chr1	42953344	42953522	unique_peak1	25	11	0.839192	4.00456	0.991115
chr1	42966882	42967032	unique_peak1	17	19	-0.45251	4.09567	0.403454
chr1	42973404	42973554	unique_peak1	7	2	1.06112	2.11552	1.26211
chr1	43012677	43013010	unique_peak1	25	11	0.839192	4.00456	0.991115
chr1	43056923	43057121	unique_peak1	15	6	0.88438	3.24954	1.58712
chr1	43058709	43058859	unique_peak1	6	2	0.859675	2.0148	1.08602
chr1	43074370	43074536	unique_peak1	9	5	0.397742	2.78383	1.10484
chr1	43136093	43136393	unique_peak1	46	5	2.73234	3.95113	7.03007
chr1	43136470	43136751	unique_peak1	25	5	1.83919	3.50456	2.59996
chr1	43143546	43143696	unique_peak1	4	4	-0.384881	2.12949	0.864172
chr1	43144283	43144512	unique_peak1	20	5	1.517	3.34346	1.80287
chr1	43227125	43227277	unique_peak1	10	8	-0.0434392	3.14821	1.03275
chr1	43235721	43235873	unique_peak1	7	3	0.646078	2.32304	1.08602
chr1	43241654	43241900	unique_peak1	15	6	0.88438	3.24954	1.58712
chr1	43294503	43294730	unique_peak1	12	6	0.571143	3.09293	1.21399
chr1	43373443	43373670	unique_peak1	37	21	0.537208	4.72804	0.800403
chr1	43383553	43383703	unique_peak1	5	0	2.21209	1.10605	1.80618
chr1	43388317	43388548	unique_peak1	34	9	1.55065	4.09725	2.70612
chr1	43537520	43537711	unique_peak1	6	1	1.44464	1.72232	1.32906
chr1	43672036	43672281	unique_peak1	10	6	0.319131	2.96692	1.11708
chr1	43677966	43678128	unique_peak1	5	1	1.21209	1.60605	1.32906
chr1	43688766	43688998	unique_peak1	17	4	1.54749	3.09567	2.43222
chr1	43747911	43748086	unique_peak1	6	4	0.122709	2.38328	0.909929
chr1	43766802	43766994	unique_peak1	16	5	1.19823	3.18408	1.95509
chr1	43783435	43783600	unique_peak1	22	13	0.431847	4.02328	0.546773
chr1	43853173	43853349	unique_peak1	13	5	0.905332	3.03763	1.47723
chr1	43879479	43879775	unique_peak1	28	16	0.501426	4.33818	0.65082
chr1	43903102	43903270	unique_peak1	9	3	0.982704	2.49135	1.39488
chr1	43915225	43915420	unique_peak1	21	13	0.364788	3.98975	0.476916
chr1	43933152	43933335	unique_peak1	34	35	-0.297347	5.02125	0.423355
chr1	43934896	43935048	unique_peak1	22	19	-0.0827267	4.28056	0.30103
chr1	43952925	43953245	unique_peak1	17	12	0.168979	3.78493	0.373562
chr1	44000458	44000666	unique_peak1	15	4	1.36981	3.00683	2.04196
chr1	44037127	44037320	unique_peak1	12	2	1.79354	2.48173	2.09385
chr1	44043103	44043266	unique_peak1	8	2	1.2388	2.20436	1.454
chr1	44044331	44044507	unique_peak1	10	1	2.12649	2.06324	2.31133
chr1	44048843	44049078	unique_peak1	19	6	1.22101	3.41786	1.32522
chr1	44155312	44155462	unique_peak1	4	0	1.93705	0.968524	1.50515
chr1	44238279	44238495	unique_peak1	11	4	0.93582	2.78984	1.51502
chr1	44239319	44239469	unique_peak1	6	3	0.444637	2.22232	0.961082
chr1	44283558	44283756	unique_peak1	16	5	1.19823	3.18408	1.95509
chr1	44354650	44354835	unique_peak1	29	21	0.1806	4.54973	0.376655
chr1	44361546	44361696	unique_peak1	8	2	1.2388	2.20436	1.454
chr1	44378324	44378527	unique_peak1	13	10	0.0308627	3.47486	0.311374
chr1	44378879	44379029	unique_peak1	4	2	0.352085	1.761	0.931119
chr1	44485688	44486013	unique_peak1	31	10	1.27796	4.09841	2.0625
chr1	44532621	44532771	unique_peak1	15	9	0.369807	3.50683	0.459837
chr1	44572157	44572368	unique_peak1	8	3	0.823761	2.41188	1.23215
chr1	44587804	44587954	unique_peak1	6	1	1.44464	1.72232	1.32906
chr1	44588013	44588291	unique_peak1	14	6	0.78702	3.20086	1.4509
chr1	44637243	44637393	unique_peak1	10	2	1.54152	2.35572	1.872
chr1	44640327	44640489	unique_peak1	11	7	0.257748	3.12887	1.12966
chr1	44776078	44776229	unique_peak1	24	11	0.780025	3.97498	0.991115
chr1	44800850	44801008	unique_peak1	24	25	-0.335452	4.53271	0.376655
chr1	44881352	44881589	unique_peak1	13	4	1.16837	2.90611	1.68135
chr1	44944122	44944323	unique_peak1	13	2	1.90533	2.53763	2.32233
chr1	44944334	44944546	unique_peak1	14	5	1.00941	3.08967	1.62699
chr1	44968174	44968342	unique_peak1	7	1	1.64608	1.82304	1.56314
chr1	45077082	45077292	unique_peak1	12	4	1.05657	2.85021	1.51502
chr1	45103677	45103827	unique_peak1	3	1	0.600421	1.30021	0.90309
chr1	45172093	45172306	unique_peak1	17	6	1.06206	3.33839	1.16633
chr1	45221790	45222050	unique_peak1	20	10	0.642533	3.7807	0.69965
chr1	45230662	45230856	unique_peak1	14	5	1.00941	3.08967	1.62699
chr1	45246709	45247148	unique_peak1	53	8	2.35682	4.34834	6.71897
chr1	45273155	45273341	unique_peak1	7	7	-0.353922	2.82304	0.979903
chr1	45348729	45348879	unique_peak1	6	4	0.122709	2.38328	0.909929
chr1	45349150	45349360	unique_peak1	11	5	0.672786	2.92136	1.33892
chr1	45522457	45522628	unique_peak1	41	24	0.503766	4.89574	0.748982
chr1	45533357	45533640	unique_peak1	14	4	1.27245	2.95815	1.85744
chr1	45570426	45570634	unique_peak1	25	13	0.6168	4.11575	0.713635
chr1	45612966	45613203	unique_peak1	17	11	0.284456	3.72719	0.435191
chr1	45617785	45617968	unique_peak1	15	8	0.52181	3.43083	0.562038
chr1	45644095	45644329	unique_peak1	18	6	1.14363	3.37917	1.16633
chr1	45706041	45706256	unique_peak1	13	4	1.16837	2.90611	1.68135
chr1	45717485	45717707	unique_peak1	10	4	0.804558	2.72421	1.36011
chr1	45721348	45721548	unique_peak1	8	0	2.82376	1.41188	2.40824
chr1	45815784	45815934	unique_peak1	3	1	0.600421	1.30021	0.90309
chr1	45840937	45841088	unique_peak1	4	5	-0.647915	2.261	0.909929
chr1	45854776	45855011	unique_peak1	9	10	-0.476727	3.22107	1.07851
chr1	45881984	45882145	unique_peak1	12	5	0.793535	2.98173	1.33892
chr1	45884818	45884983	unique_peak1	5	3	0.212091	2.10605	0.961082
chr1	45922727	45922894	unique_peak1	8	4	0.501833	2.57284	1.09385
chr1	45929170	45929615	unique_peak1	57	6	2.82719	4.22095	8.87759
chr1	46008715	46008865	unique_peak1	5	3	0.212091	2.10605	0.961082
chr1	46073064	46073292	unique_peak1	11	1	2.25775	2.12887	2.57097
chr1	46084920	46085135	unique_peak1	13	6	0.682939	3.14882	1.32596
chr1	46134815	46134978	unique_peak1	21	14	0.265252	4.03952	0.409888
chr1	46174623	46174779	unique_peak1	8	1	1.82376	1.91188	1.80618
chr1	46197876	46198065	unique_peak1	26	16	0.393626	4.28428	0.507612
chr1	46274299	46274518	unique_peak1	12	10	-0.0809339	3.41896	0.30103
chr1	46286053	46286256	unique_peak1	15	8	0.52181	3.43083	0.562038
chr1	46315640	46315995	unique_peak1	35	8	1.74515	4.0425	3.24675
chr1	46370196	46370561	unique_peak1	23	9	0.981477	3.81267	1.23014
chr1	46401658	46401848	unique_peak1	23	17	0.13348	4.23667	0.353908
chr1	46411181	46411331	unique_peak1	7	7	-0.353922	2.82304	0.979903
chr1	46488714	46488864	unique_peak1	16	10	0.32376	3.62131	0.446473
chr1	46508813	46509038	unique_peak1	16	5	1.19823	3.18408	1.95509
chr1	46606395	46606567	unique_peak1	18	6	1.14363	3.37917	1.16633
chr1	46673816	46674033	unique_peak1	17	7	0.869418	3.43471	0.947446
chr1	46705526	46705700	unique_peak1	8	4	0.501833	2.57284	1.09385
chr1	46718625	46718805	unique_peak1	43	30	0.263604	5.086	0.460129
chr1	46830715	46831026	unique_peak1	35	10	1.45564	4.18725	2.57347
chr1	47002327	47002515	unique_peak1	12	6	0.571143	3.09293	1.21399
chr1	47186318	47186543	unique_peak1	42	9	1.86119	4.25252	4.06789
chr1	47197592	47197854	unique_peak1	14	9	0.272446	3.45815	0.394412
chr1	47207927	47208270	unique_peak1	33	8	1.65892	3.99939	2.85636
chr1	47243670	47243820	unique_peak1	5	6	-0.595264	2.50972	0.947718
chr1	47254043	47254244	unique_peak1	11	6	0.450393	3.03255	1.21399
chr1	47262908	47263117	unique_peak1	12	8	0.208573	3.27421	1.07851
chr1	47324826	47324978	unique_peak1	5	1	1.21209	1.60605	1.32906
chr1	47390341	47390491	unique_peak1	8	3	0.823761	2.41188	1.23215
chr1	47392023	47392173	unique_peak1	5	1	1.21209	1.60605	1.32906
chr1	47401650	47401800	unique_peak1	3	2	0.0154581	1.59269	0.80618
chr1	47403575	47403726	unique_peak1	6	3	0.444637	2.22232	0.961082
chr1	47470199	47470403	unique_peak1	11	5	0.672786	2.92136	1.33892
chr1	47503998	47504148	unique_peak1	6	5	-0.140325	2.5148	0.909929
chr1	47524391	47524568	unique_peak1	10	2	1.54152	2.35572	1.872
chr1	47534605	47534759	unique_peak1	7	2	1.06112	2.11552	1.26211
chr1	47547885	47548045	unique_peak1	7	3	0.646078	2.32304	1.08602
chr1	47624600	47624801	unique_peak1	15	5	1.10677	3.13835	1.78669
chr1	47627183	47627335	unique_peak1	8	5	0.238799	2.70436	1.01466
chr1	47704089	47704281	unique_peak1	11	5	0.672786	2.92136	1.33892
chr1	47709337	47709570	unique_peak1	22	16	0.151739	4.16333	0.356936
chr1	47771963	47772113	unique_peak1	8	3	0.823761	2.41188	1.23215
chr1	47796532	47797021	unique_peak1	55	29	0.674718	5.24425	1.32968
chr1	47808748	47808916	unique_peak1	10	7	0.126486	3.06324	1.05908
chr1	47813270	47813420	unique_peak1	10	6	0.319131	2.96692	1.11708
chr1	47850209	47850359	unique_peak1	6	3	0.444637	2.22232	0.961082
chr1	47870537	47870687	unique_peak1	10	2	1.54152	2.35572	1.872
chr1	47889386	47889616	unique_peak1	12	2	1.79354	2.48173	2.09385
chr1	47924741	47924980	unique_peak1	17	4	1.54749	3.09567	2.43222
chr1	47948170	47948371	unique_peak1	11	4	0.93582	2.78984	1.51502
chr1	47997299	47997453	unique_peak1	10	8	-0.0434392	3.14821	1.03275
chr1	48028379	48028532	unique_peak1	8	5	0.238799	2.70436	1.01466
chr1	48127871	48128043	unique_peak1	9	0	2.9827	1.49135	2.70927
chr1	48201990	48202168	unique_peak1	11	6	0.450393	3.03255	1.21399
chr1	48246774	48246936	unique_peak1	7	5	0.0611153	2.61552	0.947718
chr1	48267212	48267362	unique_peak1	5	5	-0.372872	2.39853	0.909929
chr1	48288782	48288954	unique_peak1	11	2	1.67279	2.42136	2.09385
chr1	48329561	48329889	unique_peak1	28	13	0.781534	4.19812	1.02201
chr1	48396358	48396544	unique_peak1	9	1	1.9827	1.99135	2.05606
chr1	48444365	48444515	unique_peak1	5	1	1.21209	1.60605	1.32906
chr1	48536521	48536828	unique_peak1	40	6	2.30391	3.95931	5.23041
chr1	48555374	48555549	unique_peak1	8	3	0.823761	2.41188	1.23215
chr1	48572975	48573137	unique_peak1	12	9	0.0565696	3.35021	1.05503
chr1	48667371	48667528	unique_peak1	7	1	1.64608	1.82304	1.56314
chr1	48673850	48674001	unique_peak1	8	0	2.82376	1.41188	2.40824
chr1	48712571	48712721	unique_peak1	8	0	2.82376	1.41188	2.40824
chr1	48718228	48718410	unique_peak1	10	6	0.319131	2.96692	1.11708
chr1	48761033	48761229	unique_peak1	8	1	1.82376	1.91188	1.80618
chr1	48916614	48916815	unique_peak1	18	7	0.950982	3.47549	0.947446
chr1	49290324	49290562	unique_peak1	23	8	1.13348	3.73667	1.45476
chr1	49351804	49351954	unique_peak1	7	4	0.32415	2.484	0.989111
chr1	49728508	49728729	unique_peak1	12	4	1.05657	2.85021	1.51502
chr1	49864575	49864938	unique_peak1	52	9	2.17662	4.41024	5.99013
chr1	50156687	50156852	unique_peak1	6	4	0.122709	2.38328	0.909929
chr1	50158499	50158683	unique_peak1	6	3	0.444637	2.22232	0.961082
chr1	50183940	50184123	unique_peak1	9	3	0.982704	2.49135	1.39488
chr1	50240023	50240173	unique_peak1	9	2	1.39774	2.28383	1.65812
chr1	50246992	50247200	unique_peak1	15	4	1.36981	3.00683	2.04196
chr1	50289548	50289888	unique_peak1	39	13	1.26666	4.44069	2.41239
chr1	50297921	50298071	unique_peak1	7	0	2.64608	1.32304	2.10721
chr1	50315675	50315825	unique_peak1	5	2	0.627128	1.89853	1.08602
chr1	50369918	50370071	unique_peak1	12	9	0.0565696	3.35021	1.05503
chr1	50658573	50658765	unique_peak1	6	3	0.444637	2.22232	0.961082
chr1	50742517	50742749	unique_peak1	19	3	2.02836	3.01418	3.03428
chr1	50774915	50775065	unique_peak1	6	6	-0.362718	2.626	0.947718
chr1	51086598	51086804	unique_peak1	13	3	1.49029	2.74515	1.95435
chr1	51123602	51123752	unique_peak1	3	2	0.0154581	1.59269	0.80618
chr1	51212144	51212294	unique_peak1	5	2	0.627128	1.89853	1.08602
chr1	51215193	51215411	unique_peak1	7	2	1.06112	2.11552	1.26211
chr1	51230759	51230961	unique_peak1	10	4	0.804558	2.72421	1.36011
chr1	51237829	51238002	unique_peak1	21	14	0.265252	4.03952	0.409888
chr1	51301986	51302158	unique_peak1	8	1	1.82376	1.91188	1.80618
chr1	51342040	51342190	unique_peak1	8	4	0.501833	2.57284	1.09385
chr1	51592546	51592707	unique_peak1	8	5	0.238799	2.70436	1.01466
chr1	51678365	51678518	unique_peak1	8	1	1.82376	1.91188	1.80618
chr1	51690782	51690970	unique_peak1	19	4	1.70643	3.17514	1.97519
chr1	51693466	51693636	unique_peak1	9	5	0.397742	2.78383	1.10484
chr1	51709567	51709726	unique_peak1	5	5	-0.372872	2.39853	0.909929
chr1	51714685	51714835	unique_peak1	5	1	1.21209	1.60605	1.32906
chr1	51769046	51769196	unique_peak1	4	2	0.352085	1.761	0.931119
chr1	51793000	51793151	unique_peak1	5	3	0.212091	2.10605	0.961082
chr1	51898142	51898292	unique_peak1	8	4	0.501833	2.57284	1.09385
chr1	51924576	51924726	unique_peak1	9	2	1.39774	2.28383	1.65812
chr1	51926321	51926471	unique_peak1	6	2	0.859675	2.0148	1.08602
chr1	51960544	51960694	unique_peak1	7	6	-0.161277	2.72672	0.947718
chr1	51981710	51981865	unique_peak1	5	5	-0.372872	2.39853	0.909929
chr1	51983815	51983965	unique_peak1	7	1	1.64608	1.82304	1.56314
chr1	52026385	52026599	unique_peak1	13	2	1.90533	2.53763	2.32233
chr1	52139862	52140139	unique_peak1	54	14	1.64754	4.73066	4.39313
chr1	52140254	52140481	unique_peak1	35	9	1.59315	4.1185	2.8915
chr1	52184912	52185062	unique_peak1	8	2	1.2388	2.20436	1.454
chr1	52210933	52211316	unique_peak1	27	5	1.95099	3.56046	3.02404
chr1	52238531	52238720	unique_peak1	6	2	0.859675	2.0148	1.08602
chr1	52306620	52306770	unique_peak1	14	6	0.78702	3.20086	1.4509
chr1	52368449	52368632	unique_peak1	38	20	0.643508	4.71407	1.00056
chr1	52414224	52414419	unique_peak1	10	2	1.54152	2.35572	1.872
chr1	52572013	52572169	unique_peak1	10	3	1.12649	2.56324	1.57097
chr1	52598768	52598918	unique_peak1	5	3	0.212091	2.10605	0.961082
chr1	52636697	52636918	unique_peak1	8	7	-0.176239	2.91188	0.979903
chr1	52659436	52659620	unique_peak1	18	6	1.14363	3.37917	1.16633
chr1	52668822	52669034	unique_peak1	13	2	1.90533	2.53763	2.32233
chr1	52698689	52698896	unique_peak1	32	21	0.324382	4.62162	0.518922
chr1	52700961	52701188	unique_peak1	30	10	1.23007	4.07446	1.90053
chr1	52757238	52757493	unique_peak1	13	5	0.905332	3.03763	1.47723
chr1	52782555	52783044	unique_peak1	31	9	1.41546	4.02966	2.34622
chr1	52825962	52826181	unique_peak1	11	3	1.25775	2.62887	1.75805
chr1	52969420	52969572	unique_peak1	7	2	1.06112	2.11552	1.26211
chr1	53025141	53025297	unique_peak1	8	1	1.82376	1.91188	1.80618
chr1	53068429	53068584	unique_peak1	7	5	0.0611153	2.61552	0.947718
chr1	53120808	53120974	unique_peak1	7	4	0.32415	2.484	0.989111
chr1	53135435	53135585	unique_peak1	7	4	0.32415	2.484	0.989111
chr1	53145916	53146131	unique_peak1	14	5	1.00941	3.08967	1.62699
chr1	53176525	53176712	unique_peak1	12	4	1.05657	2.85021	1.51502
chr1	53185427	53185603	unique_peak1	18	5	1.36602	3.26797	1.43725
chr1	53188295	53188446	unique_peak1	6	5	-0.140325	2.5148	0.909929
chr1	53316173	53316418	unique_peak1	26	14	0.574198	4.19399	0.690311
chr1	53342284	53342539	unique_peak1	14	5	1.00941	3.08967	1.62699
chr1	53348588	53348738	unique_peak1	4	1	0.937047	1.46852	1.10721
chr1	53357148	53357298	unique_peak1	2	1	0.166434	1.08322	0.726999
chr1	53381182	53381336	unique_peak1	6	4	0.122709	2.38328	0.909929
chr1	53392082	53392290	unique_peak1	23	1	3.30341	2.6517	4.87665
chr1	53462724	53462878	unique_peak1	8	2	1.2388	2.20436	1.454
chr1	53465293	53465459	unique_peak1	8	5	0.238799	2.70436	1.01466
chr1	53478447	53478653	unique_peak1	12	5	0.793535	2.98173	1.33892
chr1	53541904	53542084	unique_peak1	15	10	0.232303	3.57558	0.386243
chr1	53545753	53545946	unique_peak1	13	2	1.90533	2.53763	2.32233
chr1	53546163	53546313	unique_peak1	7	4	0.32415	2.484	0.989111
chr1	53553435	53553675	unique_peak1	22	4	1.91727	3.28056	2.60954
chr1	53582299	53582456	unique_peak1	7	5	0.0611153	2.61552	0.947718
chr1	53582620	53582775	unique_peak1	5	0	2.21209	1.10605	1.80618
chr1	53619895	53620320	unique_peak1	31	13	0.930037	4.27237	1.38792
chr1	53657984	53658134	unique_peak1	4	2	0.352085	1.761	0.931119
chr1	53688010	53688190	unique_peak1	13	11	-0.0946681	3.53763	0.30103
chr1	53690484	53690956	unique_peak1	61	29	0.828264	5.32102	1.84892
chr1	53703102	53703433	unique_peak1	16	8	0.613266	3.47656	0.660903
chr1	53708512	53708700	unique_peak1	8	4	0.501833	2.57284	1.09385
chr1	53725251	53725517	unique_peak1	17	11	0.284456	3.72719	0.435191
chr1	53763965	53764229	unique_peak1	21	6	1.36479	3.48975	1.66449
chr1	53890138	53890288	unique_peak1	14	7	0.594375	3.29719	1.31827
chr1	53919353	53919503	unique_peak1	3	4	-0.721508	1.96117	0.864172
chr1	54052347	54052540	unique_peak1	52	29	0.591657	5.20272	1.05821
chr1	54117963	54118188	unique_peak1	34	9	1.55065	4.09725	2.70612
chr1	54118825	54119011	unique_peak1	19	6	1.22101	3.41786	1.32522
chr1	54125750	54125905	unique_peak1	7	8	-0.523847	2.908	1.03789
chr1	54151396	54151546	unique_peak1	5	4	-0.109837	2.26701	0.909929
chr1	54153920	54154130	unique_peak1	17	10	0.409987	3.66443	0.519649
chr1	54187741	54188045	unique_peak1	21	6	1.36479	3.48975	1.66449
chr1	54221604	54221754	unique_peak1	5	2	0.627128	1.89853	1.08602
chr1	54229149	54229325	unique_peak1	15	5	1.10677	3.13835	1.78669
chr1	54317246	54317419	unique_peak1	7	5	0.0611153	2.61552	0.947718
chr1	54371410	54371588	unique_peak1	10	8	-0.0434392	3.14821	1.03275
chr1	54376794	54377007	unique_peak1	15	3	1.69174	2.84587	2.36932
chr1	54411887	54412037	unique_peak1	12	7	0.378498	3.18925	1.12966
chr1	54461077	54461227	unique_peak1	3	1	0.600421	1.30021	0.90309
chr1	54511112	54511302	unique_peak1	10	4	0.804558	2.72421	1.36011
chr1	54516406	54516593	unique_peak1	8	7	-0.176239	2.91188	0.979903
chr1	54549622	54549777	unique_peak1	4	3	-0.062953	1.96852	0.864172
chr1	54566817	54566989	unique_peak1	10	2	1.54152	2.35572	1.872
chr1	54573689	54573839	unique_peak1	4	0	1.93705	0.968524	1.50515
chr1	54606696	54606846	unique_peak1	8	9	-0.498167	3.07284	1.05908
chr1	54612917	54613069	unique_peak1	9	3	0.982704	2.49135	1.39488
chr1	54709525	54709766	unique_peak1	23	3	2.30341	3.1517	3.35694
chr1	54716405	54716636	unique_peak1	30	18	0.44157	4.46871	0.618644
chr1	54839916	54840066	unique_peak1	9	5	0.397742	2.78383	1.10484
chr1	54857805	54858094	unique_peak1	16	4	1.46126	3.05256	2.23385
chr1	54875102	54875273	unique_peak1	6	1	1.44464	1.72232	1.32906
chr1	54955517	54955685	unique_peak1	7	2	1.06112	2.11552	1.26211
chr1	54965898	54966212	unique_peak1	24	5	1.78003	3.47498	2.59996
chr1	55007743	55007899	unique_peak1	8	3	0.823761	2.41188	1.23215
chr1	55060218	55060405	unique_peak1	13	7	0.490294	3.24515	1.21682
chr1	55060704	55060900	unique_peak1	16	8	0.613266	3.47656	0.660903
chr1	55081273	55081450	unique_peak1	6	3	0.444637	2.22232	0.961082
chr1	55225456	55225619	unique_peak1	7	2	1.06112	2.11552	1.26211
chr1	55262896	55263126	unique_peak1	10	3	1.12649	2.56324	1.57097
chr1	55317859	55318009	unique_peak1	8	0	2.82376	1.41188	2.40824
chr1	55369583	55369741	unique_peak1	6	2	0.859675	2.0148	1.08602
chr1	55383761	55383937	unique_peak1	12	3	1.3785	2.68925	1.75805
chr1	55466442	55466708	unique_peak1	18	9	0.629054	3.63646	0.630232
chr1	55484276	55484426	unique_peak1	7	2	1.06112	2.11552	1.26211
chr1	55507018	55507181	unique_peak1	6	3	0.444637	2.22232	0.961082
chr1	55541342	55541650	unique_peak1	39	5	2.48906	3.82949	5.55481
chr1	55573217	55573464	unique_peak1	16	10	0.32376	3.62131	0.446473
chr1	55581129	55581289	unique_peak1	11	2	1.67279	2.42136	2.09385
chr1	55582219	55582405	unique_peak1	8	7	-0.176239	2.91188	0.979903
chr1	55696321	55696505	unique_peak1	4	5	-0.647915	2.261	0.909929
chr1	55719142	55719318	unique_peak1	7	8	-0.523847	2.908	1.03789
chr1	55725438	55725643	unique_peak1	15	7	0.691735	3.34587	0.69798
chr1	55849058	55849208	unique_peak1	6	2	0.859675	2.0148	1.08602
chr1	56017447	56017676	unique_peak1	12	5	0.793535	2.98173	1.33892
chr1	56024167	56024406	unique_peak1	14	3	1.59437	2.79719	2.15847
chr1	56089507	56089657	unique_peak1	6	5	-0.140325	2.5148	0.909929
chr1	56120123	56120294	unique_peak1	6	0	2.44464	1.22232	1.80618
chr1	56358512	56358662	unique_peak1	4	1	0.937047	1.46852	1.10721
chr1	56425173	56425488	unique_peak1	24	9	1.04306	3.84346	1.37308
chr1	56456876	56457102	unique_peak1	12	5	0.793535	2.98173	1.33892
chr1	56547956	56548168	unique_peak1	11	8	0.0878231	3.21384	1.07851
chr1	56561767	56561987	unique_peak1	11	5	0.672786	2.92136	1.33892
chr1	56569736	56569886	unique_peak1	7	4	0.32415	2.484	0.989111
chr1	56569900	56570053	unique_peak1	8	5	0.238799	2.70436	1.01466
chr1	56696739	56696979	unique_peak1	22	6	1.43185	3.52328	1.84351
chr1	56710738	56710921	unique_peak1	13	2	1.90533	2.53763	2.32233
chr1	56758260	56758418	unique_peak1	8	3	0.823761	2.41188	1.23215
chr1	56819071	56819264	unique_peak1	9	3	0.982704	2.49135	1.39488
chr1	56867590	56867740	unique_peak1	3	6	-1.20693	2.20389	1.08602
chr1	56911265	56911415	unique_peak1	6	3	0.444637	2.22232	0.961082
chr1	56916055	56916205	unique_peak1	7	7	-0.353922	2.82304	0.979903
chr1	56969138	56969342	unique_peak1	11	2	1.67279	2.42136	2.09385
chr1	57025061	57025211	unique_peak1	8	7	-0.176239	2.91188	0.979903
chr1	57061500	57061677	unique_peak1	8	3	0.823761	2.41188	1.23215
chr1	57125215	57125365	unique_peak1	12	2	1.79354	2.48173	2.09385
chr1	57132077	57132327	unique_peak1	29	7	1.64003	3.82002	2.63338
chr1	57424654	57424804	unique_peak1	4	3	-0.062953	1.96852	0.864172
chr1	57658573	57658768	unique_peak1	9	2	1.39774	2.28383	1.65812
chr1	57683390	57683540	unique_peak1	5	2	0.627128	1.89853	1.08602
chr1	57770843	57771092	unique_peak1	19	8	0.858437	3.59914	0.89132
chr1	57835702	57835883	unique_peak1	10	2	1.54152	2.35572	1.872
chr1	57845113	57845400	unique_peak1	21	8	1.00222	3.67103	1.15813
chr1	57848550	57848702	unique_peak1	5	0	2.21209	1.10605	1.80618
chr1	57910875	57911050	unique_peak1	4	1	0.937047	1.46852	1.10721
chr1	58012071	58012235	unique_peak1	6	2	0.859675	2.0148	1.08602
chr1	58062724	58062951	unique_peak1	19	13	0.221007	3.91786	0.368541
chr1	58065712	58066037	unique_peak1	27	12	0.835512	4.1182	1.06461
chr1	58084419	58084603	unique_peak1	14	5	1.00941	3.08967	1.62699
chr1	58238920	58239085	unique_peak1	6	3	0.444637	2.22232	0.961082
chr1	58296302	58296502	unique_peak1	6	3	0.444637	2.22232	0.961082
chr1	58397489	58397745	unique_peak1	31	10	1.27796	4.09841	2.0625
chr1	58432915	58433079	unique_peak1	8	2	1.2388	2.20436	1.454
chr1	58528591	58528825	unique_peak1	10	5	0.541523	2.85572	1.21399
chr1	58574202	58574356	unique_peak1	37	33	-0.0908233	5.04205	0.304371
chr1	58591275	58591479	unique_peak1	20	3	2.10196	3.05098	2.65003
chr1	58738982	58739135	unique_peak1	2	2	-0.418529	1.3757	0.726999
chr1	58764302	58764627	unique_peak1	23	8	1.13348	3.73667	1.45476
chr1	58785543	58785694	unique_peak1	46	42	-0.108963	5.37178	0.311624
chr1	58861604	58861834	unique_peak1	16	3	1.78319	2.8916	2.58603
chr1	59008705	59008867	unique_peak1	5	2	0.627128	1.89853	1.08602
chr1	59136529	59136756	unique_peak1	8	7	-0.176239	2.91188	0.979903
chr1	59139383	59139729	unique_peak1	53	11	1.94178	4.55585	5.31705
chr1	59215828	59216152	unique_peak1	30	6	1.88214	3.74843	3.22741
chr1	59455281	59455431	unique_peak1	5	1	1.21209	1.60605	1.32906
chr1	59473843	59473993	unique_peak1	4	3	-0.062953	1.96852	0.864172
chr1	59484186	59484417	unique_peak1	25	8	1.25423	3.79704	1.61268
chr1	59499726	59499896	unique_peak1	6	5	-0.140325	2.5148	0.909929
chr1	59507158	59507382	unique_peak1	11	1	2.25775	2.12887	2.57097
chr1	59707278	59707510	unique_peak1	11	4	0.93582	2.78984	1.51502
chr1	59731253	59731403	unique_peak1	8	4	0.501833	2.57284	1.09385
chr1	59761557	59761763	unique_peak1	14	8	0.42445	3.38215	0.475925
chr1	59900754	59900904	unique_peak1	5	4	-0.109837	2.26701	0.909929
chr1	60008013	60008209	unique_peak1	7	1	1.64608	1.82304	1.56314
chr1	60281752	60281974	unique_peak1	28	15	0.588889	4.29444	0.756119
chr1	60427319	60427545	unique_peak1	12	8	0.208573	3.27421	1.07851
chr1	60454709	60454864	unique_peak1	8	3	0.823761	2.41188	1.23215
chr1	60574083	60574311	unique_peak1	27	7	1.53595	3.76798	2.25372
chr1	60727644	60727796	unique_peak1	5	5	-0.372872	2.39853	0.909929
chr1	60822314	60822484	unique_peak1	5	2	0.627128	1.89853	1.08602
chr1	60848373	60848523	unique_peak1	7	1	1.64608	1.82304	1.56314
chr1	60848662	60848827	unique_peak1	10	1	2.12649	2.06324	2.31133
chr1	60924243	60924393	unique_peak1	6	2	0.859675	2.0148	1.08602
chr1	60960816	60961010	unique_peak1	12	0	3.3785	1.68925	3.31133
chr1	61170398	61170605	unique_peak1	13	7	0.490294	3.24515	1.21682
chr1	61271146	61271382	unique_peak1	16	6	0.975836	3.29527	1.01573
chr1	61293372	61293553	unique_peak1	6	2	0.859675	2.0148	1.08602
chr1	61299576	61299726	unique_peak1	4	0	1.93705	0.968524	1.50515
chr1	61322535	61322736	unique_peak1	37	17	0.826715	4.58328	1.31432
chr1	61852203	61852357	unique_peak1	4	1	0.937047	1.46852	1.10721
chr1	61931665	61931902	unique_peak1	15	0	3.69174	1.84587	4.21442
chr1	61952003	61952165	unique_peak1	6	7	-0.555363	2.72232	1.01466
chr1	61966857	61967074	unique_peak1	12	4	1.05657	2.85021	1.51502
chr1	62045553	62045717	unique_peak1	6	2	0.859675	2.0148	1.08602
chr1	62210329	62210546	unique_peak1	9	5	0.397742	2.78383	1.10484
chr1	62222495	62222645	unique_peak1	5	4	-0.109837	2.26701	0.909929
chr1	62224349	62224499	unique_peak1	2	2	-0.418529	1.3757	0.726999
chr1	62245299	62245537	unique_peak1	19	10	0.56893	3.7439	0.604423
chr1	62266252	62266434	unique_peak1	11	3	1.25775	2.62887	1.75805
chr1	62453047	62453268	unique_peak1	10	5	0.541523	2.85572	1.21399
chr1	62689538	62689751	unique_peak1	34	17	0.702653	4.52125	0.988723
chr1	62712914	62713156	unique_peak1	26	6	1.67373	3.64422	2.41165
chr1	62849152	62849302	unique_peak1	3	0	1.60042	0.80021	1.20412
chr1	62995427	62995577	unique_peak1	7	1	1.64608	1.82304	1.56314
chr1	63007115	63007359	unique_peak1	9	5	0.397742	2.78383	1.10484
chr1	63068717	63069028	unique_peak1	45	3	3.28486	3.64243	8.2507
chr1	63112185	63112463	unique_peak1	16	8	0.613266	3.47656	0.660903
chr1	63441461	63441665	unique_peak1	9	4	0.660776	2.65232	1.21878
chr1	63663402	63663552	unique_peak1	13	3	1.49029	2.74515	1.95435
chr1	63671660	63671810	unique_peak1	6	4	0.122709	2.38328	0.909929
chr1	63723728	63723954	unique_peak1	18	8	0.781057	3.56045	0.771068
chr1	63773618	63773768	unique_peak1	11	15	-0.742252	3.62887	0.519649
chr1	63889059	63889275	unique_peak1	11	3	1.25775	2.62887	1.75805
chr1	63915245	63915406	unique_peak1	6	2	0.859675	2.0148	1.08602
chr1	63917964	63918114	unique_peak1	7	5	0.0611153	2.61552	0.947718
chr1	63981076	63981382	unique_peak1	27	9	1.21402	3.92894	1.67711
chr1	64000059	64000258	unique_peak1	6	8	-0.725288	2.80728	1.10484
chr1	64082516	64082807	unique_peak1	31	5	2.15243	3.66118	3.91086
chr1	64094198	64094362	unique_peak1	6	2	0.859675	2.0148	1.08602
chr1	64112326	64112618	unique_peak1	37	12	1.2962	4.34854	2.34941
chr1	64118849	64119071	unique_peak1	14	3	1.59437	2.79719	2.15847
chr1	64172083	64172269	unique_peak1	13	3	1.49029	2.74515	1.95435
chr1	64183994	64184508	unique_peak1	90	7	3.31403	4.65701	15.9153
chr1	64187721	64187902	unique_peak1	18	5	1.36602	3.26797	1.43725
chr1	64223342	64223534	unique_peak1	14	5	1.00941	3.08967	1.62699
chr1	64252099	64252300	unique_peak1	13	5	0.905332	3.03763	1.47723
chr1	64303032	64303182	unique_peak1	7	2	1.06112	2.11552	1.26211
chr1	64309595	64309765	unique_peak1	10	0	3.12649	1.56324	3.0103
chr1	64459787	64460055	unique_peak1	18	8	0.781057	3.56045	0.771068
chr1	64470947	64471097	unique_peak1	22	13	0.431847	4.02328	0.546773
chr1	64506488	64506640	unique_peak1	7	1	1.64608	1.82304	1.56314
chr1	64633614	64633881	unique_peak1	14	8	0.42445	3.38215	0.475925
chr1	64834892	64835059	unique_peak1	5	2	0.627128	1.89853	1.08602
chr1	64910727	64910905	unique_peak1	11	3	1.25775	2.62887	1.75805
chr1	64949272	64949490	unique_peak1	11	6	0.450393	3.03255	1.21399
chr1	64983160	64983382	unique_peak1	12	7	0.378498	3.18925	1.12966
chr1	65020838	65021066	unique_peak1	16	9	0.461263	3.55256	0.538955
chr1	65108387	65108626	unique_peak1	19	9	0.706433	3.67514	0.732382
chr1	65165848	65165998	unique_peak1	6	4	0.122709	2.38328	0.909929
chr1	65339931	65340114	unique_peak1	16	9	0.461263	3.55256	0.538955
chr1	65398190	65398345	unique_peak1	5	2	0.627128	1.89853	1.08602
chr1	65477493	65477651	unique_peak1	5	2	0.627128	1.89853	1.08602
chr1	65513108	65513299	unique_peak1	7	4	0.32415	2.484	0.989111
chr1	65514127	65514384	unique_peak1	23	4	1.98148	3.31267	2.82952
chr1	65541254	65541508	unique_peak1	21	2	2.58718	2.87855	3.498
chr1	65681172	65681350	unique_peak1	6	1	1.44464	1.72232	1.32906
chr1	65686968	65687118	unique_peak1	4	3	-0.062953	1.96852	0.864172
chr1	65687564	65687714	unique_peak1	9	6	0.175349	2.89503	1.03789
chr1	65718182	65718353	unique_peak1	11	4	0.93582	2.78984	1.51502
chr1	65746548	65746740	unique_peak1	9	2	1.39774	2.28383	1.65812
chr1	65752118	65752275	unique_peak1	9	3	0.982704	2.49135	1.39488
chr1	65804680	65804840	unique_peak1	6	1	1.44464	1.72232	1.32906
chr1	65812300	65812456	unique_peak1	8	5	0.238799	2.70436	1.01466
chr1	66033815	66034060	unique_peak1	37	10	1.53721	4.22804	2.93262
chr1	66204434	66204607	unique_peak1	8	2	1.2388	2.20436	1.454
chr1	66332292	66332442	unique_peak1	7	1	1.64608	1.82304	1.56314
chr1	66346422	66346726	unique_peak1	21	4	1.85021	3.24704	2.39354
chr1	66364938	66365103	unique_peak1	7	2	1.06112	2.11552	1.26211
chr1	66374888	66375118	unique_peak1	12	5	0.793535	2.98173	1.33892
chr1	66489225	66489494	unique_peak1	14	2	2.00941	2.58967	2.55641
chr1	66521827	66522027	unique_peak1	17	6	1.06206	3.33839	1.16633
chr1	66543547	66543781	unique_peak1	17	7	0.869418	3.43471	0.947446
chr1	66553930	66554171	unique_peak1	18	6	1.14363	3.37917	1.16633
chr1	66571863	66572123	unique_peak1	23	6	1.49605	3.55538	2.02801
chr1	66589838	66589990	unique_peak1	7	1	1.64608	1.82304	1.56314
chr1	66835028	66835194	unique_peak1	8	1	1.82376	1.91188	1.80618
chr1	66996195	66996368	unique_peak1	11	4	0.93582	2.78984	1.51502
chr1	66996400	66996550	unique_peak1	6	1	1.44464	1.72232	1.32906
chr1	67159341	67159613	unique_peak1	36	13	1.14905	4.38188	1.94791
chr1	67214470	67214674	unique_peak1	10	4	0.804558	2.72421	1.36011
chr1	67232339	67232619	unique_peak1	28	6	1.78153	3.69812	2.81227
chr1	67232689	67232844	unique_peak1	10	3	1.12649	2.56324	1.57097
chr1	67317106	67317277	unique_peak1	12	1	2.3785	2.18925	2.57097
chr1	67339739	67339914	unique_peak1	5	3	0.212091	2.10605	0.961082
chr1	67371750	67371920	unique_peak1	7	2	1.06112	2.11552	1.26211
chr1	67404355	67404572	unique_peak1	33	20	0.436531	4.61058	0.591915
chr1	67415494	67415644	unique_peak1	5	4	-0.109837	2.26701	0.909929
chr1	67422764	67422926	unique_peak1	6	2	0.859675	2.0148	1.08602
chr1	67459188	67459367	unique_peak1	10	2	1.54152	2.35572	1.872
chr1	67461294	67461491	unique_peak1	10	1	2.12649	2.06324	2.31133
chr1	67536935	67537145	unique_peak1	11	3	1.25775	2.62887	1.75805
chr1	67646783	67646985	unique_peak1	10	4	0.804558	2.72421	1.36011
chr1	67701230	67701380	unique_peak1	8	4	0.501833	2.57284	1.09385
chr1	67710625	67710840	unique_peak1	10	2	1.54152	2.35572	1.872
chr1	67717963	67718153	unique_peak1	19	1	3.02836	2.51418	4.18809
chr1	67726294	67726506	unique_peak1	17	3	1.86942	2.93471	2.80788
chr1	67760669	67760878	unique_peak1	16	12	0.0827515	3.74182	0.33447
chr1	67766281	67766565	unique_peak1	15	7	0.691735	3.34587	0.69798
chr1	67771101	67771251	unique_peak1	8	4	0.501833	2.57284	1.09385
chr1	67880174	67880556	unique_peak1	33	12	1.12841	4.26464	1.73043
chr1	68012093	68012343	unique_peak1	15	9	0.369807	3.50683	0.459837
chr1	68174767	68174919	unique_peak1	13	2	1.90533	2.53763	2.32233
chr1	68178908	68179068	unique_peak1	7	0	2.64608	1.32304	2.10721
chr1	68190253	68190477	unique_peak1	17	1	2.86942	2.43471	3.91339
chr1	68197602	68197788	unique_peak1	19	13	0.221007	3.91786	0.368541
chr1	68213821	68214019	unique_peak1	9	4	0.660776	2.65232	1.21878
chr1	68218589	68218746	unique_peak1	7	5	0.0611153	2.61552	0.947718
chr1	68222057	68222346	unique_peak1	19	13	0.221007	3.91786	0.368541
chr1	68363426	68363576	unique_peak1	8	4	0.501833	2.57284	1.09385
chr1	68378728	68379044	unique_peak1	48	15	1.38017	4.69008	3.19271
chr1	68395699	68395938	unique_peak1	23	9	0.981477	3.81267	1.23014
chr1	68397197	68397367	unique_peak1	20	7	1.10196	3.55098	1.234
chr1	68506568	68506724	unique_peak1	9	2	1.39774	2.28383	1.65812
chr1	68558707	68558942	unique_peak1	17	5	1.28446	3.22719	1.43725
chr1	68600120	68600275	unique_peak1	14	5	1.00941	3.08967	1.62699
chr1	68639737	68639887	unique_peak1	8	2	1.2388	2.20436	1.454
chr1	68805543	68805693	unique_peak1	3	3	-0.399579	1.80021	0.80618
chr1	68819296	68819446	unique_peak1	5	3	0.212091	2.10605	0.961082
chr1	68973702	68973852	unique_peak1	9	0	2.9827	1.49135	2.70927
chr1	68974379	68974591	unique_peak1	11	4	0.93582	2.78984	1.51502
chr1	69119907	69120095	unique_peak1	15	8	0.52181	3.43083	0.562038
chr1	69175209	69175400	unique_peak1	6	3	0.444637	2.22232	0.961082
chr1	69382912	69383068	unique_peak1	9	2	1.39774	2.28383	1.65812
chr1	69523083	69523344	unique_peak1	14	9	0.272446	3.45815	0.394412
chr1	69551672	69551935	unique_peak1	13	2	1.90533	2.53763	2.32233
chr1	69611601	69611751	unique_peak1	4	2	0.352085	1.761	0.931119
chr1	69648567	69648745	unique_peak1	10	4	0.804558	2.72421	1.36011
chr1	69687177	69687365	unique_peak1	11	3	1.25775	2.62887	1.75805
chr1	69702169	69702419	unique_peak1	19	5	1.4434	3.30666	1.61682
chr1	69777456	69777870	unique_peak1	44	4	2.92977	3.78682	7.20784
chr1	69911273	69911501	unique_peak1	13	6	0.682939	3.14882	1.32596
chr1	69911532	69911682	unique_peak1	6	2	0.859675	2.0148	1.08602
chr1	69983034	69983364	unique_peak1	50	6	2.63316	4.12394	7.13994
chr1	70008843	70008993	unique_peak1	3	3	-0.399579	1.80021	0.80618
chr1	70156564	70156861	unique_peak1	47	7	2.34906	4.17453	6.09071
chr1	70247892	70248042	unique_peak1	3	1	0.600421	1.30021	0.90309
chr1	70290308	70290593	unique_peak1	15	2	2.10677	2.63835	2.79529
chr1	70319830	70320028	unique_peak1	9	2	1.39774	2.28383	1.65812
chr1	70327390	70327613	unique_peak1	16	8	0.613266	3.47656	0.660903
chr1	70327739	70328005	unique_peak1	25	6	1.6168	3.61575	2.21753
chr1	70328452	70328698	unique_peak1	20	4	1.78004	3.21195	2.18193
chr1	70360457	70360607	unique_peak1	7	3	0.646078	2.32304	1.08602
chr1	70420459	70420680	unique_peak1	11	9	-0.06418	3.28984	1.05503
chr1	70542962	70543127	unique_peak1	6	3	0.444637	2.22232	0.961082
chr1	70561675	70561825	unique_peak1	6	5	-0.140325	2.5148	0.909929
chr1	70645907	70646064	unique_peak1	11	4	0.93582	2.78984	1.51502
chr1	70666783	70666964	unique_peak1	9	1	1.9827	1.99135	2.05606
chr1	70675689	70675873	unique_peak1	11	4	0.93582	2.78984	1.51502
chr1	70779703	70779866	unique_peak1	8	5	0.238799	2.70436	1.01466
chr1	70866643	70866836	unique_peak1	11	6	0.450393	3.03255	1.21399
chr1	70902254	70902480	unique_peak1	12	5	0.793535	2.98173	1.33892
chr1	71307607	71307790	unique_peak1	10	2	1.54152	2.35572	1.872
chr1	71675224	71675379	unique_peak1	2	1	0.166434	1.08322	0.726999
chr1	71695884	71696167	unique_peak1	17	6	1.06206	3.33839	1.16633
chr1	71888559	71888770	unique_peak1	11	4	0.93582	2.78984	1.51502
chr1	72037827	72037977	unique_peak1	1	2	-1.0302	1.06986	0.726999
chr1	72062659	72062909	unique_peak1	17	4	1.54749	3.09567	2.43222
chr1	72063454	72063644	unique_peak1	14	2	2.00941	2.58967	2.55641
chr1	72230812	72230979	unique_peak1	9	1	1.9827	1.99135	2.05606
chr1	72283193	72283410	unique_peak1	53	35	0.356821	5.34834	0.626415
chr1	72284851	72285055	unique_peak1	39	24	0.430163	4.85894	0.677299
chr1	72412245	72412635	unique_peak1	75	10	2.58287	4.75086	10.3274
chr1	72439095	72439359	unique_peak1	12	7	0.378498	3.18925	1.12966
chr1	72759952	72760102	unique_peak1	6	4	0.122709	2.38328	0.909929
chr1	72845438	72845696	unique_peak1	19	9	0.706433	3.67514	0.732382
chr1	72955044	72955194	unique_peak1	3	0	1.60042	0.80021	1.20412
chr1	72959307	72959465	unique_peak1	4	0	1.93705	0.968524	1.50515
chr1	73033767	73033917	unique_peak1	4	1	0.937047	1.46852	1.10721
chr1	73065645	73065795	unique_peak1	5	7	-0.787909	2.60605	1.01466
chr1	73180979	73181183	unique_peak1	13	2	1.90533	2.53763	2.32233
chr1	73183619	73183820	unique_peak1	12	4	1.05657	2.85021	1.51502
chr1	73319616	73319766	unique_peak1	2	2	-0.418529	1.3757	0.726999
chr1	73705873	73706042	unique_peak1	5	0	2.21209	1.10605	1.80618
chr1	74356556	74356711	unique_peak1	11	5	0.672786	2.92136	1.33892
chr1	74356742	74356909	unique_peak1	16	4	1.46126	3.05256	2.23385
chr1	74422791	74423027	unique_peak1	17	5	1.28446	3.22719	1.43725
chr1	74502490	74502718	unique_peak1	18	7	0.950982	3.47549	0.947446
chr1	74502776	74502967	unique_peak1	11	3	1.25775	2.62887	1.75805
chr1	74571996	74572197	unique_peak1	10	1	2.12649	2.06324	2.31133
chr1	74693529	74693825	unique_peak1	19	9	0.706433	3.67514	0.732382
chr1	74730165	74730315	unique_peak1	17	6	1.06206	3.33839	1.16633
chr1	74740511	74740672	unique_peak1	7	4	0.32415	2.484	0.989111
chr1	74827466	74827628	unique_peak1	7	1	1.64608	1.82304	1.56314
chr1	74998767	74998964	unique_peak1	13	2	1.90533	2.53763	2.32233
chr1	75035376	75035551	unique_peak1	15	2	2.10677	2.63835	2.79529
chr1	75068043	75068238	unique_peak1	9	6	0.175349	2.89503	1.03789
chr1	75203545	75203697	unique_peak1	7	5	0.0611153	2.61552	0.947718
chr1	75265763	75266043	unique_peak1	15	14	-0.215156	3.79931	0.309074
chr1	75330734	75330884	unique_peak1	5	1	1.21209	1.60605	1.32906
chr1	75346035	75346252	unique_peak1	14	2	2.00941	2.58967	2.55641
chr1	75372014	75372177	unique_peak1	4	1	0.937047	1.46852	1.10721
chr1	75375562	75375712	unique_peak1	7	10	-0.813354	3.05275	1.21399
chr1	75375758	75375968	unique_peak1	19	12	0.327922	3.8644	0.42554
chr1	75423818	75424039	unique_peak1	10	6	0.319131	2.96692	1.11708
chr1	75476339	75476551	unique_peak1	20	12	0.401525	3.9012	0.489165
chr1	75600758	75601140	unique_peak1	55	8	2.41168	4.37577	7.18448
chr1	75723978	75724170	unique_peak1	29	22	0.11647	4.5818	0.34264
chr1	75766060	75766216	unique_peak1	8	3	0.823761	2.41188	1.23215
chr1	75775740	75775951	unique_peak1	12	4	1.05657	2.85021	1.51502
chr1	75842847	75843013	unique_peak1	7	5	0.0611153	2.61552	0.947718
chr1	75861917	75862190	unique_peak1	14	5	1.00941	3.08967	1.62699
chr1	75908988	75909138	unique_peak1	5	5	-0.372872	2.39853	0.909929
chr1	75996295	75996458	unique_peak1	5	3	0.212091	2.10605	0.961082
chr1	76006320	76006508	unique_peak1	6	2	0.859675	2.0148	1.08602
chr1	76201278	76201428	unique_peak1	4	2	0.352085	1.761	0.931119
chr1	76269295	76269460	unique_peak1	12	5	0.793535	2.98173	1.33892
chr1	76280439	76280589	unique_peak1	5	1	1.21209	1.60605	1.32906
chr1	76287966	76288227	unique_peak1	13	3	1.49029	2.74515	1.95435
chr1	76289699	76289884	unique_peak1	9	4	0.660776	2.65232	1.21878
chr1	76303168	76303353	unique_peak1	7	2	1.06112	2.11552	1.26211
chr1	76309466	76309616	unique_peak1	6	1	1.44464	1.72232	1.32906
chr1	76465068	76465371	unique_peak1	17	4	1.54749	3.09567	2.43222
chr1	76494959	76495212	unique_peak1	16	5	1.19823	3.18408	1.95509
chr1	76682277	76682438	unique_peak1	7	3	0.646078	2.32304	1.08602
chr1	76803739	76803889	unique_peak1	4	0	1.93705	0.968524	1.50515
chr1	76826167	76826402	unique_peak1	23	6	1.49605	3.55538	2.02801
chr1	76928630	76928819	unique_peak1	7	2	1.06112	2.11552	1.26211
chr1	77063205	77063355	unique_peak1	10	2	1.54152	2.35572	1.872
chr1	77084551	77084741	unique_peak1	11	2	1.67279	2.42136	2.09385
chr1	77142593	77142757	unique_peak1	5	2	0.627128	1.89853	1.08602
chr1	77323011	77323202	unique_peak1	24	15	0.364988	4.18249	0.519194
chr1	77342848	77343019	unique_peak1	10	4	0.804558	2.72421	1.36011
chr1	77347714	77347924	unique_peak1	10	3	1.12649	2.56324	1.57097
chr1	77370904	77371238	unique_peak1	24	12	0.664548	4.03271	0.84084
chr1	77394189	77394462	unique_peak1	17	3	1.86942	2.93471	2.80788
chr1	77473785	77473987	unique_peak1	15	4	1.36981	3.00683	2.04196
chr1	77484465	77484644	unique_peak1	9	1	1.9827	1.99135	2.05606
chr1	77530485	77530645	unique_peak1	8	5	0.238799	2.70436	1.01466
chr1	77544221	77544373	unique_peak1	8	1	1.82376	1.91188	1.80618
chr1	77557181	77557467	unique_peak1	11	2	1.67279	2.42136	2.09385
chr1	77617592	77617849	unique_peak1	20	7	1.10196	3.55098	1.234
chr1	77659795	77659950	unique_peak1	5	2	0.627128	1.89853	1.08602
chr1	77671897	77672050	unique_peak1	5	4	-0.109837	2.26701	0.909929
chr1	77702491	77702641	unique_peak1	4	2	0.352085	1.761	0.931119
chr1	77706236	77706597	unique_peak1	35	9	1.59315	4.1185	2.8915
chr1	77824208	77824368	unique_peak1	9	6	0.175349	2.89503	1.03789
chr1	77986929	77987117	unique_peak1	9	2	1.39774	2.28383	1.65812
chr1	78061823	78062150	unique_peak1	38	19	0.713897	4.67888	1.12969
chr1	78145376	78145539	unique_peak1	8	4	0.501833	2.57284	1.09385
chr1	78165958	78166134	unique_peak1	7	1	1.64608	1.82304	1.56314
chr1	78172278	78172449	unique_peak1	9	1	1.9827	1.99135	2.05606
chr1	78203741	78203911	unique_peak1	8	4	0.501833	2.57284	1.09385
chr1	78210277	78210435	unique_peak1	9	2	1.39774	2.28383	1.65812
chr1	78211306	78211487	unique_peak1	8	4	0.501833	2.57284	1.09385
chr1	78211630	78212127	unique_peak1	29	9	1.3181	3.98098	2.00245
chr1	78229546	78229696	unique_peak1	6	4	0.122709	2.38328	0.909929
chr1	78252196	78252500	unique_peak1	25	8	1.25423	3.79704	1.61268
chr1	78340567	78340810	unique_peak1	24	8	1.19506	3.76746	1.61268
chr1	78377417	78377589	unique_peak1	4	7	-1.06295	2.46852	1.09385
chr1	78408879	78409110	unique_peak1	15	7	0.691735	3.34587	0.69798
chr1	78413677	78413851	unique_peak1	3	3	-0.399579	1.80021	0.80618
chr1	78484153	78484402	unique_peak1	13	2	1.90533	2.53763	2.32233
chr1	78526531	78526819	unique_peak1	23	4	1.98148	3.31267	2.82952
chr1	78552580	78552730	unique_peak1	7	3	0.646078	2.32304	1.08602
chr1	78608128	78608317	unique_peak1	7	3	0.646078	2.32304	1.08602
chr1	78756129	78756279	unique_peak1	10	2	1.54152	2.35572	1.872
chr1	78833530	78833708	unique_peak1	6	3	0.444637	2.22232	0.961082
chr1	79042135	79042293	unique_peak1	7	1	1.64608	1.82304	1.56314
chr1	79088998	79089231	unique_peak1	17	3	1.86942	2.93471	2.80788
chr1	79554872	79555022	unique_peak1	3	1	0.600421	1.30021	0.90309
chr1	79633542	79633725	unique_peak1	9	2	1.39774	2.28383	1.65812
chr1	79929451	79929695	unique_peak1	16	4	1.46126	3.05256	2.23385
chr1	79933931	79934081	unique_peak1	5	2	0.627128	1.89853	1.08602
chr1	80048835	80048993	unique_peak1	6	1	1.44464	1.72232	1.32906
chr1	80064567	80064835	unique_peak1	27	11	0.950989	4.06046	1.24083
chr1	80250853	80251079	unique_peak1	20	5	1.517	3.34346	1.80287
chr1	80375700	80375904	unique_peak1	11	4	0.93582	2.78984	1.51502
chr1	80392919	80393069	unique_peak1	9	4	0.660776	2.65232	1.21878
chr1	80656734	80656906	unique_peak1	10	2	1.54152	2.35572	1.872
chr1	81186018	81186180	unique_peak1	13	9	0.168366	3.40611	0.344532
chr1	81237606	81237765	unique_peak1	10	3	1.12649	2.56324	1.57097
chr1	81237896	81238046	unique_peak1	9	3	0.982704	2.49135	1.39488
chr1	81304312	81304462	unique_peak1	8	7	-0.176239	2.91188	0.979903
chr1	81559737	81559887	unique_peak1	7	1	1.64608	1.82304	1.56314
chr1	81702978	81703147	unique_peak1	9	5	0.397742	2.78383	1.10484
chr1	81717392	81717542	unique_peak1	8	1	1.82376	1.91188	1.80618
chr1	81732079	81732229	unique_peak1	7	5	0.0611153	2.61552	0.947718
chr1	81920390	81920540	unique_peak1	3	3	-0.399579	1.80021	0.80618
chr1	82067860	82068010	unique_peak1	3	1	0.600421	1.30021	0.90309
chr1	82225507	82225729	unique_peak1	16	5	1.19823	3.18408	1.95509
chr1	82936005	82936177	unique_peak1	8	4	0.501833	2.57284	1.09385
chr1	82979208	82979461	unique_peak1	15	9	0.369807	3.50683	0.459837
chr1	83033746	83033923	unique_peak1	10	3	1.12649	2.56324	1.57097
chr1	83124216	83124366	unique_peak1	4	0	1.93705	0.968524	1.50515
chr1	83154453	83154675	unique_peak1	6	1	1.44464	1.72232	1.32906
chr1	83271925	83272075	unique_peak1	5	2	0.627128	1.89853	1.08602
chr1	83641439	83641602	unique_peak1	7	5	0.0611153	2.61552	0.947718
chr1	83676175	83676446	unique_peak1	15	6	0.88438	3.24954	1.58712
chr1	83692626	83692776	unique_peak1	3	4	-0.721508	1.96117	0.864172
chr1	83792199	83792362	unique_peak1	8	5	0.238799	2.70436	1.01466
chr1	83839691	83839845	unique_peak1	5	0	2.21209	1.10605	1.80618
chr1	83900514	83900777	unique_peak1	26	6	1.67373	3.64422	2.41165
chr1	84038212	84038362	unique_peak1	6	1	1.44464	1.72232	1.32906
chr1	84090576	84090910	unique_peak1	41	7	2.14762	4.07381	4.72589
chr1	84387206	84387496	unique_peak1	21	3	2.17214	3.08607	2.88232
chr1	84422995	84423235	unique_peak1	20	3	2.10196	3.05098	2.65003
chr1	84442272	84442512	unique_peak1	14	7	0.594375	3.29719	1.31827
chr1	84442892	84443042	unique_peak1	7	1	1.64608	1.82304	1.56314
chr1	84540059	84540267	unique_peak1	8	5	0.238799	2.70436	1.01466
chr1	84573083	84573314	unique_peak1	33	11	1.24389	4.20691	1.96542
chr1	84599141	84599421	unique_peak1	21	8	1.00222	3.67103	1.15813
chr1	84599527	84599778	unique_peak1	27	3	2.53595	3.26798	4.08961
chr1	84634704	84635076	unique_peak1	34	7	1.87258	3.93629	3.43645
chr1	84780219	84780406	unique_peak1	13	3	1.49029	2.74515	1.95435
chr1	84887587	84887830	unique_peak1	14	2	2.00941	2.58967	2.55641
chr1	84888772	84888998	unique_peak1	27	12	0.835512	4.1182	1.06461
chr1	85062513	85062780	unique_peak1	23	23	-0.281557	4.44418	0.346516
chr1	85093804	85093954	unique_peak1	6	3	0.444637	2.22232	0.961082
chr1	85105755	85105927	unique_peak1	9	2	1.39774	2.28383	1.65812
chr1	85135199	85135463	unique_peak1	28	11	1.00393	4.08693	1.37509
chr1	85135466	85135700	unique_peak1	20	8	0.93204	3.63594	1.02063
chr1	85264190	85264340	unique_peak1	7	2	1.06112	2.11552	1.26211
chr1	85278917	85279131	unique_peak1	38	18	0.787898	4.64188	1.27335
chr1	85297136	85297291	unique_peak1	30	20	0.29718	4.54091	0.471456
chr1	85308549	85308699	unique_peak1	6	5	-0.140325	2.5148	0.909929
chr1	85451597	85451775	unique_peak1	6	4	0.122709	2.38328	0.909929
chr1	85623072	85623538	unique_peak1	38	10	1.57639	4.24763	3.11714
chr1	85681147	85681365	unique_peak1	8	4	0.501833	2.57284	1.09385
chr1	85862484	85862726	unique_peak1	10	8	-0.0434392	3.14821	1.03275
chr1	85884745	85884930	unique_peak1	11	6	0.450393	3.03255	1.21399
chr1	86137503	86137696	unique_peak1	6	3	0.444637	2.22232	0.961082
chr1	86278026	86278280	unique_peak1	10	9	-0.195442	3.22421	1.03275
chr1	86380351	86380501	unique_peak1	2	0	1.16643	0.583217	0.90309
chr1	86395332	86395526	unique_peak1	25	21	-0.0352767	4.44179	0.30103
chr1	86429905	86430144	unique_peak1	34	10	1.41315	4.166	2.39922
chr1	86434505	86434679	unique_peak1	8	4	0.501833	2.57284	1.09385
chr1	86467087	86467261	unique_peak1	7	4	0.32415	2.484	0.989111
chr1	86487221	86487408	unique_peak1	10	6	0.319131	2.96692	1.11708
chr1	86568024	86568212	unique_peak1	13	3	1.49029	2.74515	1.95435
chr1	86648330	86648533	unique_peak1	13	4	1.16837	2.90611	1.68135
chr1	86854472	86854622	unique_peak1	3	1	0.600421	1.30021	0.90309
chr1	87128944	87129273	unique_peak1	22	3	2.2392	3.1196	3.11807
chr1	87203979	87204217	unique_peak1	16	3	1.78319	2.8916	2.58603
chr1	87249933	87250085	unique_peak1	5	6	-0.595264	2.50972	0.947718
chr1	87265899	87266058	unique_peak1	6	3	0.444637	2.22232	0.961082
chr1	87287077	87287313	unique_peak1	24	8	1.19506	3.76746	1.61268
chr1	87423573	87423758	unique_peak1	11	4	0.93582	2.78984	1.51502
chr1	87424640	87424877	unique_peak1	12	2	1.79354	2.48173	2.09385
chr1	87478270	87478470	unique_peak1	6	7	-0.555363	2.72232	1.01466
chr1	87638082	87638253	unique_peak1	4	2	0.352085	1.761	0.931119
chr1	87644548	87644787	unique_peak1	19	9	0.706433	3.67514	0.732382
chr1	87678334	87678484	unique_peak1	5	4	-0.109837	2.26701	0.909929
chr1	87712378	87712532	unique_peak1	7	1	1.64608	1.82304	1.56314
chr1	87766896	87767046	unique_peak1	4	0	1.93705	0.968524	1.50515
chr1	87787648	87787868	unique_peak1	10	3	1.12649	2.56324	1.57097
chr1	87869729	87869964	unique_peak1	19	1	3.02836	2.51418	4.18809
chr1	87963575	87963793	unique_peak1	13	1	2.49029	2.24515	2.83421
chr1	88210752	88210916	unique_peak1	6	2	0.859675	2.0148	1.08602
chr1	88252349	88252536	unique_peak1	8	0	2.82376	1.41188	2.40824
chr1	88433581	88433865	unique_peak1	38	11	1.45086	4.31039	2.80071
chr1	88467863	88468013	unique_peak1	6	2	0.859675	2.0148	1.08602
chr1	88695846	88695996	unique_peak1	7	2	1.06112	2.11552	1.26211
chr1	88825850	88826046	unique_peak1	9	2	1.39774	2.28383	1.65812
chr1	88877997	88878246	unique_peak1	20	10	0.642533	3.7807	0.69965
chr1	88936906	88937056	unique_peak1	3	1	0.600421	1.30021	0.90309
chr1	89022288	89022505	unique_peak1	14	8	0.42445	3.38215	0.475925
chr1	89022769	89022972	unique_peak1	17	6	1.06206	3.33839	1.16633
chr1	89085874	89086024	unique_peak1	7	1	1.64608	1.82304	1.56314
chr1	89126334	89126484	unique_peak1	3	2	0.0154581	1.59269	0.80618
chr1	89262819	89263031	unique_peak1	13	2	1.90533	2.53763	2.32233
chr1	89455247	89455404	unique_peak1	13	10	0.0308627	3.47486	0.311374
chr1	89608388	89608632	unique_peak1	21	11	0.587181	3.87855	0.671583
chr1	89636227	89636406	unique_peak1	29	13	0.832677	4.22369	1.13816
chr1	89724746	89725256	unique_peak1	52	10	2.03912	4.47899	5.53229
chr1	89739280	89739677	unique_peak1	37	14	1.08975	4.45177	1.87214
chr1	89767458	89767608	unique_peak1	7	7	-0.353922	2.82304	0.979903
chr1	89821785	89821957	unique_peak1	31	28	-0.120589	4.79769	0.304978
chr1	89887389	89887585	unique_peak1	18	11	0.36602	3.76797	0.435191
chr1	89906596	89906919	unique_peak1	40	11	1.52631	4.34812	3.15925
chr1	89907832	89908000	unique_peak1	9	2	1.39774	2.28383	1.65812
chr1	89918975	89919125	unique_peak1	6	3	0.444637	2.22232	0.961082
chr1	89945958	89946193	unique_peak1	24	9	1.04306	3.84346	1.37308
chr1	89971607	89971942	unique_peak1	25	12	0.723715	4.0623	0.84084
chr1	90175591	90176081	unique_peak1	29	10	1.1806	4.04973	1.7432
chr1	90417179	90417329	unique_peak1	6	5	-0.140325	2.5148	0.909929
chr1	90508521	90508891	unique_peak1	20	11	0.517002	3.84346	0.582396
chr1	90562080	90562266	unique_peak1	8	2	1.2388	2.20436	1.454
chr1	90768874	90769207	unique_peak1	25	5	1.83919	3.50456	2.59996
chr1	90926036	90926248	unique_peak1	11	3	1.25775	2.62887	1.75805
chr1	90953573	90953816	unique_peak1	17	6	1.06206	3.33839	1.16633
chr1	90973971	90974299	unique_peak1	32	6	1.97646	3.79558	3.6551
chr1	91008006	91008156	unique_peak1	4	1	0.937047	1.46852	1.10721
chr1	91056052	91056207	unique_peak1	7	1	1.64608	1.82304	1.56314
chr1	91080693	91080997	unique_peak1	41	6	2.34027	3.97749	5.23041
chr1	91189176	91189326	unique_peak1	5	3	0.212091	2.10605	0.961082
chr1	91284282	91284442	unique_peak1	4	1	0.937047	1.46852	1.10721
chr1	91335714	91335928	unique_peak1	10	6	0.319131	2.96692	1.11708
chr1	91529995	91530157	unique_peak1	6	7	-0.555363	2.72232	1.01466
chr1	91582576	91582904	unique_peak1	50	7	2.44052	4.22026	6.55886
chr1	91583396	91583763	unique_peak1	34	10	1.41315	4.166	2.39922
chr1	91608903	91609079	unique_peak1	6	2	0.859675	2.0148	1.08602
chr1	91743117	91743298	unique_peak1	9	4	0.660776	2.65232	1.21878
chr1	91828964	91829193	unique_peak1	22	10	0.77977	3.84932	0.917676
chr1	91851766	91852008	unique_peak1	20	2	2.517	2.84346	3.7876
chr1	91884877	91885043	unique_peak1	16	17	-0.386734	3.97656	0.364172
chr1	91900644	91900859	unique_peak1	8	7	-0.176239	2.91188	0.979903
chr1	92291458	92291672	unique_peak1	10	4	0.804558	2.72421	1.36011
chr1	92310236	92310387	unique_peak1	6	4	0.122709	2.38328	0.909929
chr1	92329450	92329610	unique_peak1	7	2	1.06112	2.11552	1.26211
chr1	92567552	92567759	unique_peak1	17	3	1.86942	2.93471	2.80788
chr1	92784230	92784443	unique_peak1	41	27	0.340267	4.97749	0.525808
chr1	92820125	92820369	unique_peak1	16	8	0.613266	3.47656	0.660903
chr1	92820620	92820844	unique_peak1	21	5	1.58718	3.37855	1.99473
chr1	92927979	92928164	unique_peak1	12	4	1.05657	2.85021	1.51502
chr1	92950478	92950733	unique_peak1	23	7	1.30341	3.6517	1.7183
chr1	92951264	92951590	unique_peak1	24	12	0.664548	4.03271	0.84084
chr1	93002021	93002387	unique_peak1	19	6	1.22101	3.41786	1.32522
chr1	93079822	93079972	unique_peak1	19	12	0.327922	3.8644	0.42554
chr1	93147543	93147765	unique_peak1	15	1	2.69174	2.34587	3.36932
chr1	93170775	93170958	unique_peak1	9	3	0.982704	2.49135	1.39488
chr1	93322480	93322663	unique_peak1	9	6	0.175349	2.89503	1.03789
chr1	93331464	93331662	unique_peak1	9	6	0.175349	2.89503	1.03789
chr1	93331816	93331984	unique_peak1	7	2	1.06112	2.11552	1.26211
chr1	93447270	93447448	unique_peak1	29	20	0.247714	4.51617	0.421917
chr1	93570714	93570864	unique_peak1	4	1	0.937047	1.46852	1.10721
chr1	93605870	93606176	unique_peak1	41	9	1.82569	4.23477	3.865
chr1	93606248	93606416	unique_peak1	9	5	0.397742	2.78383	1.10484
chr1	93620891	93621087	unique_peak1	8	7	-0.176239	2.91188	0.979903
chr1	93703701	93703983	unique_peak1	62	12	2.05885	4.72987	6.57855
chr1	93804482	93804648	unique_peak1	8	5	0.238799	2.70436	1.01466
chr1	93827979	93828139	unique_peak1	5	2	0.627128	1.89853	1.08602
chr1	93865299	93865513	unique_peak1	12	2	1.79354	2.48173	2.09385
chr1	93871482	93871643	unique_peak1	10	3	1.12649	2.56324	1.57097
chr1	93965982	93966219	unique_peak1	24	4	2.04306	3.34346	3.05312
chr1	93977585	93977901	unique_peak1	42	6	2.37576	3.99524	5.46362
chr1	94050778	94051004	unique_peak1	15	9	0.369807	3.50683	0.459837
chr1	94056248	94056409	unique_peak1	8	1	1.82376	1.91188	1.80618
chr1	94063390	94063542	unique_peak1	8	3	0.823761	2.41188	1.23215
chr1	94081734	94081904	unique_peak1	7	7	-0.353922	2.82304	0.979903
chr1	94090816	94091010	unique_peak1	9	2	1.39774	2.28383	1.65812
chr1	94106842	94107035	unique_peak1	7	6	-0.161277	2.72672	0.947718
chr1	94122317	94122492	unique_peak1	7	2	1.06112	2.11552	1.26211
chr1	94126253	94126537	unique_peak1	9	7	-0.0172957	2.99135	1.00793
chr1	94255577	94255803	unique_peak1	16	5	1.19823	3.18408	1.95509
chr1	94296143	94296346	unique_peak1	14	6	0.78702	3.20086	1.4509
chr1	94375724	94375968	unique_peak1	22	5	1.65424	3.41208	2.19185
chr1	94434422	94434572	unique_peak1	7	2	1.06112	2.11552	1.26211
chr1	94532205	94532367	unique_peak1	6	2	0.859675	2.0148	1.08602
chr1	94549777	94550052	unique_peak1	24	12	0.664548	4.03271	0.84084
chr1	94597786	94598059	unique_peak1	27	8	1.36603	3.85294	1.94521
chr1	94599540	94599739	unique_peak1	10	7	0.126486	3.06324	1.05908
chr1	94617434	94617782	unique_peak1	44	12	1.55126	4.47607	3.38598
chr1	94823217	94823431	unique_peak1	15	8	0.52181	3.43083	0.562038
chr1	94862803	94862960	unique_peak1	6	3	0.444637	2.22232	0.961082
chr1	94863296	94863470	unique_peak1	6	2	0.859675	2.0148	1.08602
chr1	94974800	94975114	unique_peak1	39	7	2.07402	4.03701	4.50509
chr1	95087280	95087482	unique_peak1	17	4	1.54749	3.09567	2.43222
chr1	95139134	95139325	unique_peak1	10	3	1.12649	2.56324	1.57097
chr1	95234617	95234831	unique_peak1	30	20	0.29718	4.54091	0.471456
chr1	95287233	95287401	unique_peak1	3	1	0.600421	1.30021	0.90309
chr1	95370079	95370272	unique_peak1	14	6	0.78702	3.20086	1.4509
chr1	95374236	95374386	unique_peak1	5	6	-0.595264	2.50972	0.947718
chr1	95437119	95437316	unique_peak1	4	5	-0.647915	2.261	0.909929
chr1	95500269	95500461	unique_peak1	8	4	0.501833	2.57284	1.09385
chr1	95506825	95507019	unique_peak1	6	3	0.444637	2.22232	0.961082
chr1	95547127	95547293	unique_peak1	10	3	1.12649	2.56324	1.57097
chr1	95548294	95548545	unique_peak1	16	5	1.19823	3.18408	1.95509
chr1	95554424	95554691	unique_peak1	11	8	0.0878231	3.21384	1.07851
chr1	95731086	95731267	unique_peak1	8	2	1.2388	2.20436	1.454
chr1	95793845	95794163	unique_peak1	17	7	0.869418	3.43471	0.947446
chr1	96128780	96129053	unique_peak1	20	4	1.78004	3.21195	2.18193
chr1	96165108	96165273	unique_peak1	4	2	0.352085	1.761	0.931119
chr1	96360180	96360340	unique_peak1	15	7	0.691735	3.34587	0.69798
chr1	96387932	96388174	unique_peak1	14	3	1.59437	2.79719	2.15847
chr1	96416415	96416565	unique_peak1	6	2	0.859675	2.0148	1.08602
chr1	96634109	96634274	unique_peak1	8	2	1.2388	2.20436	1.454
chr1	96643570	96643860	unique_peak1	39	7	2.07402	4.03701	4.50509
chr1	96675072	96675222	unique_peak1	7	2	1.06112	2.11552	1.26211
chr1	96711206	96711380	unique_peak1	9	1	1.9827	1.99135	2.05606
chr1	97050515	97050699	unique_peak1	10	4	0.804558	2.72421	1.36011
chr1	97186344	97186690	unique_peak1	25	7	1.42415	3.71208	1.89174
chr1	97212935	97213085	unique_peak1	3	4	-0.721508	1.96117	0.864172
chr1	97231198	97231373	unique_peak1	9	1	1.9827	1.99135	2.05606
chr1	97599478	97599628	unique_peak1	7	0	2.64608	1.32304	2.10721
chr1	97599848	97600045	unique_peak1	5	4	-0.109837	2.26701	0.909929
chr1	97816068	97816218	unique_peak1	5	0	2.21209	1.10605	1.80618
chr1	97820529	97820742	unique_peak1	9	2	1.39774	2.28383	1.65812
chr1	98051210	98051360	unique_peak1	3	4	-0.721508	1.96117	0.864172
chr1	98110744	98110924	unique_peak1	5	1	1.21209	1.60605	1.32906
chr1	98325742	98325949	unique_peak1	43	21	0.758369	4.83862	1.27202
chr1	98367462	98367612	unique_peak1	6	5	-0.140325	2.5148	0.909929
chr1	98914621	98914824	unique_peak1	8	5	0.238799	2.70436	1.01466
chr1	98921920	98922121	unique_peak1	10	1	2.12649	2.06324	2.31133
chr1	98942841	98942994	unique_peak1	4	3	-0.062953	1.96852	0.864172
chr1	98985687	98986001	unique_peak1	23	6	1.49605	3.55538	2.02801
[truncated: 75,747 more rows]

## Sheet: KYSE410-WC
chr	start	end	description	#raw_read_1	#raw_read_2	M_value_rescaled	A_value_rescaled	#NAME?
chr1	10028	10214	unique_peak1	8	1	1.53874	1.76937	1.56314
chr1	127704	127874	unique_peak1	5	1	0.927587	1.46379	1.10721
chr1	181366	181554	unique_peak1	9	3	0.697547	2.34877	1.08602
chr1	586122	586274	unique_peak1	3	1	0.316435	1.15822	0.726999
chr1	866279	866490	unique_peak1	9	4	0.375619	2.50974	0.989111
chr1	898473	898628	unique_peak1	10	2	1.25624	2.21308	1.454
chr1	938172	938409	unique_peak1	37	22	0.186213	4.61667	0.373496
chr1	939156	939317	unique_peak1	15	4	1.08405	2.86395	1.68135
chr1	978266	978432	unique_peak1	16	7	0.497355	3.24868	1.21682
chr1	984025	984197	unique_peak1	15	5	0.821014	2.99547	1.47723
chr1	1020044	1020268	unique_peak1	42	19	0.574169	4.60901	0.841848
chr1	1026148	1026298	unique_peak1	20	15	-0.184141	3.90793	0.308519
chr1	1035277	1035427	unique_peak1	3	5	-1.26853	1.9507	1.08602
chr1	1058880	1059091	unique_peak1	29	17	0.183545	4.2617	0.353908
chr1	1066831	1066982	unique_peak1	18	7	0.665004	3.3325	0.69798
chr1	1068598	1068837	unique_peak1	52	15	1.21126	4.60563	2.38725
chr1	1091748	1091904	unique_peak1	12	6	0.28565	2.95018	1.11708
chr1	1171315	1171484	unique_peak1	15	8	0.236052	3.28795	1.14218
chr1	1184219	1184369	unique_peak1	6	1	1.15994	1.57997	1.10721
chr1	1201387	1201542	unique_peak1	20	6	1.0085	3.31161	1.01573
chr1	1230766	1230969	unique_peak1	31	21	-0.00868383	4.45509	0.30608
chr1	1237934	1238084	unique_peak1	20	6	1.0085	3.31161	1.01573
chr1	1245332	1245546	unique_peak1	23	12	0.316689	3.85878	0.42554
chr1	1273524	1273708	unique_peak1	27	16	0.162015	4.16847	0.356936
chr1	1281870	1282020	unique_peak1	22	5	1.36802	3.26897	1.43725
chr1	1283846	1284066	unique_peak1	26	14	0.287771	4.05078	0.409888
chr1	1291537	1291761	unique_peak1	33	19	0.220198	4.43203	0.383878
chr1	1293886	1294036	unique_peak1	15	9	0.0840487	3.36395	0.344532
chr1	1309228	1309458	unique_peak1	51	44	-0.309306	5.3372	0.475038
chr1	1353831	1354096	unique_peak1	45	20	0.605433	4.69503	0.907815
chr1	1364342	1364540	unique_peak1	13	8	0.0347818	3.18732	1.03275
chr1	1399730	1399883	unique_peak1	25	16	0.0503131	4.11262	0.326591
chr1	1421654	1421860	unique_peak1	26	14	0.287771	4.05078	0.409888
chr1	1451148	1451306	unique_peak1	8	1	1.53874	1.76937	1.56314
chr1	1462563	1462830	unique_peak1	27	6	1.44212	3.52842	1.84351
chr1	1464934	1465084	unique_peak1	6	4	-0.161992	2.24093	0.864172
chr1	1543448	1543764	unique_peak1	43	24	0.286892	4.7873	0.495014
chr1	1563804	1563969	unique_peak1	5	4	-0.394341	2.12476	0.864172
chr1	1591543	1591849	unique_peak1	31	13	0.643393	4.12905	0.809261
chr1	1678800	1678950	unique_peak1	4	2	0.0678134	1.61887	0.80618
chr1	1764322	1764576	unique_peak1	21	8	0.716053	3.52795	0.771068
chr1	1777981	1778250	unique_peak1	47	25	0.36146	4.88117	0.541406
chr1	1789169	1789319	unique_peak1	7	1	1.36121	1.6806	1.32906
chr1	1874676	1874826	unique_peak1	6	1	1.15994	1.57997	1.10721
chr1	1899245	1899410	unique_peak1	14	2	1.72374	2.44683	2.09385
chr1	1918828	1919039	unique_peak1	52	23	0.626295	4.89811	1.01696
chr1	1937680	1937830	unique_peak1	7	3	0.361206	2.1806	0.961082
chr1	1958231	1958401	unique_peak1	14	3	1.3087	2.65435	1.75805
chr1	1969133	1969533	unique_peak1	55	8	2.12432	4.23209	5.13708
chr1	1985338	1985688	unique_peak1	19	5	1.15736	3.16364	1.78669
chr1	2050526	2050789	unique_peak1	64	37	0.270961	5.38341	0.513362
chr1	2093944	2094094	unique_peak1	8	2	0.953776	2.06185	1.26211
chr1	2097887	2098037	unique_peak1	8	2	0.953776	2.06185	1.26211
chr1	2104769	2104935	unique_peak1	13	6	0.397352	3.00603	1.11708
chr1	2115971	2116121	unique_peak1	5	0	1.92759	0.963793	1.50515
chr1	2121160	2121335	unique_peak1	7	6	-0.446149	2.58428	0.947718
chr1	2146349	2146504	unique_peak1	6	3	0.159936	2.07997	0.864172
chr1	2161025	2161185	unique_peak1	9	1	1.69755	1.84877	1.56314
chr1	2173639	2173796	unique_peak1	12	6	0.28565	2.95018	1.11708
chr1	2179635	2179785	unique_peak1	7	5	-0.223757	2.47308	0.909929
chr1	2204744	2204894	unique_peak1	13	3	1.20471	2.60235	1.57097
chr1	2210116	2210334	unique_peak1	37	24	0.0659191	4.67682	0.318406
chr1	2251846	2252009	unique_peak1	22	6	1.14562	3.38017	1.16633
chr1	2279335	2279539	unique_peak1	7	0	2.36121	1.1806	1.80618
chr1	2290685	2290863	unique_peak1	6	3	0.159936	2.07997	0.864172
chr1	2334901	2335051	unique_peak1	10	5	0.256244	2.71308	1.01466
chr1	2344210	2344382	unique_peak1	15	4	1.08405	2.86395	1.68135
chr1	2382102	2382257	unique_peak1	19	17	-0.427607	3.95612	0.417187
chr1	2413240	2413390	unique_peak1	31	12	0.750308	4.07559	0.949241
chr1	2459934	2460155	unique_peak1	17	14	-0.323381	3.7452	0.33447
chr1	2539473	2539629	unique_peak1	15	14	-0.500914	3.65643	0.379392
chr1	2594080	2594230	unique_peak1	8	2	0.953776	2.06185	1.26211
chr1	2597046	2597196	unique_peak1	6	2	0.574973	1.87245	0.931119
chr1	2651334	2651518	unique_peak1	7	5	-0.223757	2.47308	0.909929
chr1	2653337	2653496	unique_peak1	8	0	2.53874	1.26937	2.10721
chr1	2786752	2786922	unique_peak1	15	1	2.40598	2.20299	2.83421
chr1	2847530	2847728	unique_peak1	9	5	0.112584	2.64125	0.947718
chr1	2865768	2865918	unique_peak1	9	4	0.375619	2.50974	0.989111
chr1	2876042	2876192	unique_peak1	3	1	0.316435	1.15822	0.726999
chr1	2908876	2909026	unique_peak1	7	1	1.36121	1.6806	1.32906
chr1	2950053	2950222	unique_peak1	7	1	1.36121	1.6806	1.32906
chr1	3012556	3012774	unique_peak1	10	4	0.519279	2.58157	1.09385
chr1	3069820	3070058	unique_peak1	27	10	0.790046	3.85445	0.917676
chr1	3380545	3380727	unique_peak1	6	2	0.574973	1.87245	0.931119
chr1	3418302	3418467	unique_peak1	10	3	0.841207	2.4206	1.23215
chr1	3460130	3460375	unique_peak1	21	6	1.07862	3.34667	1.16633
chr1	3565291	3565455	unique_peak1	11	7	-0.0276424	2.98618	1.00793
chr1	3587443	3587671	unique_peak1	18	6	0.857649	3.23618	1.58712
chr1	3611265	3611553	unique_peak1	40	12	1.12387	4.26237	1.73043
chr1	3611597	3611866	unique_peak1	36	18	0.421651	4.45875	0.549582
chr1	3745842	3745998	unique_peak1	8	5	-0.046224	2.56185	0.947718
chr1	3817734	3817884	unique_peak1	3	1	0.316435	1.15822	0.726999
chr1	3864831	3865050	unique_peak1	10	3	0.841207	2.4206	1.23215
chr1	3891172	3891330	unique_peak1	8	2	0.953776	2.06185	1.26211
chr1	3928424	3928759	unique_peak1	29	10	0.894038	3.90645	1.03889
chr1	3939611	3939785	unique_peak1	10	3	0.841207	2.4206	1.23215
chr1	3968945	3969163	unique_peak1	11	4	0.65043	2.64714	1.21878
chr1	3998068	3998383	unique_peak1	42	9	1.57417	4.10901	2.8915
chr1	4057138	4057412	unique_peak1	15	4	1.08405	2.86395	1.68135
chr1	4222933	4223083	unique_peak1	3	2	-0.268528	1.4507	0.726999
chr1	4228095	4228263	unique_peak1	10	2	1.25624	2.21308	1.454
chr1	4426054	4426227	unique_peak1	8	1	1.53874	1.76937	1.56314
chr1	4463687	4463871	unique_peak1	9	6	-0.109808	2.75245	0.947718
chr1	4547902	4548052	unique_peak1	7	2	0.776243	1.97308	1.08602
chr1	4594488	4594638	unique_peak1	8	2	0.953776	2.06185	1.26211
chr1	4624259	4624409	unique_peak1	7	3	0.361206	2.1806	0.961082
chr1	4700905	4701057	unique_peak1	11	3	0.972358	2.48618	1.39488
chr1	4721027	4721177	unique_peak1	8	2	0.953776	2.06185	1.26211
chr1	4750509	4750659	unique_peak1	4	1	0.652776	1.32639	0.90309
chr1	4931592	4931778	unique_peak1	10	3	0.841207	2.4206	1.23215
chr1	5001588	5001738	unique_peak1	4	2	0.0678134	1.61887	0.80618
chr1	5099672	5099855	unique_peak1	9	3	0.697547	2.34877	1.08602
chr1	5276812	5277004	unique_peak1	12	4	0.771077	2.70747	1.36011
chr1	5598631	5598781	unique_peak1	5	1	0.927587	1.46379	1.10721
chr1	5637275	5637449	unique_peak1	5	1	0.927587	1.46379	1.10721
chr1	5648380	5648530	unique_peak1	9	6	-0.109808	2.75245	0.947718
chr1	5652248	5652518	unique_peak1	22	7	0.952979	3.47649	0.947446
chr1	5660285	5660435	unique_peak1	7	5	-0.223757	2.47308	0.909929
chr1	5725528	5725683	unique_peak1	9	1	1.69755	1.84877	1.56314
chr1	5780926	5781087	unique_peak1	8	1	1.53874	1.76937	1.56314
chr1	5781088	5781238	unique_peak1	5	1	0.927587	1.46379	1.10721
chr1	5830832	5831092	unique_peak1	23	11	0.432166	3.80105	0.503258
chr1	5877779	5877929	unique_peak1	6	6	-0.647419	2.48365	0.989111
chr1	5955382	5955741	unique_peak1	39	7	1.78709	3.89354	3.23081
chr1	5955798	5955953	unique_peak1	7	1	1.36121	1.6806	1.32906
chr1	6002354	6002515	unique_peak1	7	7	-0.638794	2.6806	1.01466
chr1	6052314	6052470	unique_peak1	17	3	1.58351	2.79175	2.15847
chr1	6138432	6138592	unique_peak1	7	4	0.0392777	2.34157	0.909929
chr1	6161719	6161869	unique_peak1	16	8	0.32743	3.33364	1.14218
chr1	6206485	6206635	unique_peak1	32	20	0.104812	4.44472	0.346516
chr1	6213756	6213951	unique_peak1	11	3	0.972358	2.48618	1.39488
chr1	6258671	6258953	unique_peak1	50	20	0.760961	4.7728	1.30767
chr1	6267694	6267903	unique_peak1	16	2	1.91239	2.54116	2.32233
chr1	6268004	6268154	unique_peak1	9	3	0.697547	2.34877	1.08602
chr1	6295002	6295152	unique_peak1	10	3	0.841207	2.4206	1.23215
chr1	6373959	6374384	unique_peak1	68	8	2.43898	4.38941	7.4192
chr1	6386444	6386696	unique_peak1	28	11	0.717408	3.94367	0.876667
chr1	6456196	6456373	unique_peak1	8	3	0.538739	2.26937	1.08602
chr1	6477258	6477639	unique_peak1	43	21	0.471317	4.69509	0.721234
chr1	6581977	6582161	unique_peak1	25	15	0.137776	4.06889	0.360334
chr1	6587442	6587719	unique_peak1	34	23	0.000856438	4.58539	0.30565
chr1	6588173	6588399	unique_peak1	31	22	-0.0728142	4.48715	0.30103
chr1	6632173	6632357	unique_peak1	12	10	-0.366427	3.27622	1.05503
chr1	6646664	6646833	unique_peak1	10	7	-0.158793	2.9206	0.979903
chr1	6727521	6727854	unique_peak1	24	12	0.378219	3.88955	0.489165
chr1	6762155	6762357	unique_peak1	13	5	0.619744	2.89483	1.21399
chr1	6832943	6833129	unique_peak1	9	2	1.11258	2.14125	1.26211
chr1	6925897	6926047	unique_peak1	5	3	-0.0724134	1.96379	0.864172
chr1	7042859	7043011	unique_peak1	9	8	-0.472378	2.93374	1.03789
chr1	7111916	7112085	unique_peak1	8	0	2.53874	1.26937	2.10721
chr1	7177039	7177190	unique_peak1	11	2	1.3874	2.27866	1.65812
chr1	7223587	7223844	unique_peak1	17	7	0.58351	3.29175	1.31827
chr1	7266115	7266283	unique_peak1	13	4	0.882779	2.76332	1.36011
chr1	7439543	7439699	unique_peak1	7	3	0.361206	2.1806	0.961082
chr1	7456651	7456801	unique_peak1	3	3	-0.683565	1.65822	0.80618
chr1	7506198	7506369	unique_peak1	12	6	0.28565	2.95018	1.11708
chr1	7538154	7538354	unique_peak1	11	7	-0.0276424	2.98618	1.00793
chr1	7553400	7553598	unique_peak1	21	11	0.301015	3.73547	0.435191
chr1	7574033	7574197	unique_peak1	15	3	1.40598	2.70299	1.95435
chr1	7586442	7586602	unique_peak1	13	4	0.882779	2.76332	1.36011
chr1	7680188	7680741	unique_peak1	89	33	0.92193	5.54843	2.49056
chr1	7697014	7697164	unique_peak1	9	3	0.697547	2.34877	1.08602
chr1	7745901	7746100	unique_peak1	15	2	1.82101	2.49547	2.32233
chr1	7891937	7892149	unique_peak1	15	1	2.40598	2.20299	2.83421
chr1	7920639	7920802	unique_peak1	9	2	1.11258	2.14125	1.26211
chr1	7949027	7949206	unique_peak1	14	8	0.138774	3.23931	1.07851
chr1	8012459	8012610	unique_peak1	11	7	-0.0276424	2.98618	1.00793
chr1	8017618	8017797	unique_peak1	21	5	1.30102	3.23547	1.43725
chr1	8047686	8048125	unique_peak1	60	6	2.6158	4.11526	7.13994
chr1	8056138	8056325	unique_peak1	11	5	0.387395	2.77866	1.10484
chr1	8147915	8148185	unique_peak1	22	7	0.952979	3.47649	0.947446
chr1	8155889	8156039	unique_peak1	15	7	0.405977	3.20299	1.21682
chr1	8189991	8190219	unique_peak1	23	3	2.01713	3.00856	3.03428
chr1	8194580	8194835	unique_peak1	37	21	0.250344	4.5846	0.416753
chr1	8231013	8231167	unique_peak1	6	3	0.159936	2.07997	0.864172
chr1	8396974	8397292	unique_peak1	20	12	0.115419	3.75815	0.33447
chr1	8408383	8408583	unique_peak1	13	7	0.204707	3.10235	1.05908
chr1	8412306	8412456	unique_peak1	9	0	2.69755	1.34877	2.10721
chr1	8470436	8470702	unique_peak1	17	5	0.998547	3.08424	1.62699
chr1	8497619	8497776	unique_peak1	7	2	0.776243	1.97308	1.08602
chr1	8515354	8515504	unique_peak1	6	1	1.15994	1.57997	1.10721
chr1	8540283	8540553	unique_peak1	20	4	1.49393	3.06889	2.23385
chr1	8701583	8701733	unique_peak1	20	12	0.115419	3.75815	0.33447
chr1	8707098	8707253	unique_peak1	12	2	1.50804	2.33898	1.872
chr1	8726846	8727034	unique_peak1	14	5	0.723736	2.94683	1.33892
chr1	8740215	8740448	unique_peak1	20	2	2.2309	2.70041	3.03833
chr1	8768754	8768947	unique_peak1	8	3	0.538739	2.26937	1.08602
chr1	8825290	8825440	unique_peak1	6	1	1.15994	1.57997	1.10721
chr1	8827549	8827699	unique_peak1	4	3	-0.347224	1.82639	0.80618
chr1	8857008	8857162	unique_peak1	16	16	-0.590107	3.79241	0.503258
chr1	8871733	8871916	unique_peak1	28	13	0.495016	4.05486	0.625923
chr1	8886178	8886420	unique_peak1	19	5	1.15736	3.16364	1.78669
chr1	8898413	8898624	unique_peak1	8	4	0.21681	2.43033	0.989111
chr1	8938787	8939026	unique_peak1	16	7	0.497355	3.24868	1.21682
chr1	8957820	8957970	unique_peak1	6	1	1.15994	1.57997	1.10721
chr1	9009510	9009808	unique_peak1	31	8	1.28082	3.81034	1.77631
chr1	9075196	9075358	unique_peak1	6	3	0.159936	2.07997	0.864172
chr1	9128139	9128296	unique_peak1	19	12	0.0418782	3.72138	0.309718
chr1	9128414	9128571	unique_peak1	16	19	-0.824573	3.90964	0.76993
chr1	9151282	9151486	unique_peak1	7	2	0.776243	1.97308	1.08602
chr1	9194118	9194268	unique_peak1	7	0	2.36121	1.1806	1.80618
chr1	9196591	9196743	unique_peak1	10	7	-0.158793	2.9206	0.979903
chr1	9225186	9225371	unique_peak1	10	2	1.25624	2.21308	1.454
chr1	9250112	9250341	unique_peak1	8	7	-0.461261	2.76937	0.979903
chr1	9250494	9250644	unique_peak1	7	2	0.776243	1.97308	1.08602
chr1	9275630	9275815	unique_peak1	17	7	0.58351	3.29175	1.31827
chr1	9290132	9290404	unique_peak1	40	15	0.824308	4.41215	1.16797
chr1	9293148	9293298	unique_peak1	19	10	0.282886	3.60087	0.386243
chr1	9338912	9339062	unique_peak1	9	5	0.112584	2.64125	0.947718
chr1	9345617	9345767	unique_peak1	4	2	0.0678134	1.61887	0.80618
chr1	9393414	9393597	unique_peak1	8	6	-0.268616	2.67305	0.947718
chr1	9400685	9400900	unique_peak1	18	5	1.08004	3.12498	1.78669
chr1	9404584	9404756	unique_peak1	6	4	-0.161992	2.24093	0.864172
chr1	9467103	9467379	unique_peak1	18	6	0.857649	3.23618	1.58712
chr1	9473428	9473579	unique_peak1	15	7	0.405977	3.20299	1.21682
chr1	9573794	9573944	unique_peak1	5	3	-0.0724134	1.96379	0.864172
chr1	9775445	9775595	unique_peak1	7	2	0.776243	1.97308	1.08602
chr1	9784612	9784816	unique_peak1	10	2	1.25624	2.21308	1.454
chr1	9804409	9804669	unique_peak1	25	7	1.13778	3.56889	1.38887
chr1	9823862	9824069	unique_peak1	36	23	0.0846161	4.62727	0.319131
chr1	9869759	9870274	unique_peak1	74	33	0.647119	5.41102	1.32032
chr1	9891199	9891349	unique_peak1	9	6	-0.109808	2.75245	0.947718
chr1	9942496	9942658	unique_peak1	23	10	0.557697	3.73828	0.604423
chr1	10068933	10069217	unique_peak1	33	9	1.2202	3.93203	1.67711
chr1	10153068	10153229	unique_peak1	9	1	1.69755	1.84877	1.56314
chr1	10252610	10252760	unique_peak1	7	2	0.776243	1.97308	1.08602
chr1	10387626	10388077	unique_peak1	58	10	1.91348	4.41617	4.69162
chr1	10450222	10450373	unique_peak1	10	5	0.256244	2.71308	1.01466
chr1	10514509	10514707	unique_peak1	8	6	-0.268616	2.67305	0.947718
chr1	10529927	10530113	unique_peak1	25	14	0.230885	4.02233	0.409888
chr1	10541335	10541485	unique_peak1	4	0	1.65278	0.826388	1.20412
chr1	10586495	10586645	unique_peak1	10	4	0.519279	2.58157	1.09385
chr1	10607357	10607507	unique_peak1	8	1	1.53874	1.76937	1.56314
chr1	10627593	10627774	unique_peak1	9	3	0.697547	2.34877	1.08602
chr1	10629988	10630170	unique_peak1	11	6	0.165003	2.88986	1.03789
chr1	10643676	10644000	unique_peak1	43	17	0.760824	4.55034	1.20073
chr1	10686599	10686749	unique_peak1	7	4	0.0392777	2.34157	0.909929
chr1	10716905	10717055	unique_peak1	5	1	0.927587	1.46379	1.10721
chr1	10724212	10724388	unique_peak1	7	1	1.36121	1.6806	1.32906
chr1	10736749	10736918	unique_peak1	11	1	1.97236	1.98618	2.05606
chr1	10768715	10768865	unique_peak1	7	3	0.361206	2.1806	0.961082
chr1	10788791	10788980	unique_peak1	11	8	-0.197567	3.07114	1.00793
chr1	10818689	10818862	unique_peak1	9	5	0.112584	2.64125	0.947718
chr1	10866843	10867075	unique_peak1	25	16	0.0503131	4.11262	0.326591
chr1	10873285	10873562	unique_peak1	25	6	1.33042	3.47257	1.66449
chr1	10920335	10920516	unique_peak1	10	4	0.519279	2.58157	1.09385
chr1	10937552	10937702	unique_peak1	6	6	-0.647419	2.48365	0.989111
chr1	10943534	10943691	unique_peak1	15	1	2.40598	2.20299	2.83421
chr1	10979549	10979769	unique_peak1	12	7	0.0930049	3.0465	1.05908
chr1	11030745	11030895	unique_peak1	6	3	0.159936	2.07997	0.864172
chr1	11045144	11045333	unique_peak1	15	11	-0.178986	3.49547	0.30103
chr1	11053885	11054109	unique_peak1	26	23	-0.390301	4.38981	0.433767
chr1	11194508	11194659	unique_peak1	7	1	1.36121	1.6806	1.32906
chr1	11316595	11316840	unique_peak1	19	4	1.42039	3.03212	2.04196
chr1	11316950	11317121	unique_peak1	11	5	0.387395	2.77866	1.10484
chr1	11322126	11322314	unique_peak1	14	4	0.986771	2.81531	1.51502
chr1	11364270	11364439	unique_peak1	12	5	0.508042	2.83898	1.21399
chr1	11375841	11376154	unique_peak1	17	1	2.58351	2.29175	3.10048
chr1	11413601	11413763	unique_peak1	7	4	0.0392777	2.34157	0.909929
chr1	11453881	11454058	unique_peak1	12	5	0.508042	2.83898	1.21399
chr1	11471679	11471829	unique_peak1	7	4	0.0392777	2.34157	0.909929
chr1	11473693	11473928	unique_peak1	17	3	1.58351	2.79175	2.15847
chr1	11492725	11492875	unique_peak1	5	0	1.92759	0.963793	1.50515
chr1	11545190	11545457	unique_peak1	22	8	0.783054	3.56145	0.771068
chr1	11594304	11594506	unique_peak1	14	5	0.723736	2.94683	1.33892
chr1	11691681	11691847	unique_peak1	15	6	0.598622	3.10667	1.32596
chr1	11692712	11692952	unique_peak1	18	3	1.665	2.8325	2.36932
chr1	11707353	11707517	unique_peak1	16	9	0.175427	3.40964	0.344532
chr1	11707753	11707991	unique_peak1	28	13	0.495016	4.05486	0.625923
chr1	11790927	11791195	unique_peak1	20	6	1.0085	3.31161	1.01573
chr1	11821623	11821819	unique_peak1	13	1	2.20471	2.10235	2.31133
chr1	11868540	11868690	unique_peak1	8	2	0.953776	2.06185	1.26211
chr1	11875220	11875389	unique_peak1	8	2	0.953776	2.06185	1.26211
chr1	11915476	11915626	unique_peak1	10	2	1.25624	2.21308	1.454
chr1	11929898	11930081	unique_peak1	22	10	0.493548	3.70621	0.519649
chr1	11947227	11947377	unique_peak1	7	0	2.36121	1.1806	1.80618
chr1	11949234	11949384	unique_peak1	9	6	-0.109808	2.75245	0.947718
chr1	12001666	12001822	unique_peak1	10	3	0.841207	2.4206	1.23215
chr1	12057508	12057658	unique_peak1	7	2	0.776243	1.97308	1.08602
chr1	12058159	12058345	unique_peak1	10	4	0.519279	2.58157	1.09385
chr1	12079458	12079608	unique_peak1	11	7	-0.0276424	2.98618	1.00793
chr1	12177973	12178215	unique_peak1	21	14	-0.020913	3.89643	0.308519
chr1	12202366	12202518	unique_peak1	10	7	-0.158793	2.9206	0.979903
chr1	12528361	12528604	unique_peak1	15	0	3.40598	1.70299	3.61236
chr1	12539838	12540158	unique_peak1	23	5	1.43217	3.30105	1.61682
chr1	12574432	12574613	unique_peak1	12	8	-0.0769201	3.13146	1.03275
chr1	12770715	12770930	unique_peak1	12	0	3.093	1.5465	3.0103
chr1	13483424	13483645	unique_peak1	12	0	3.093	1.5465	3.0103
chr1	13494154	13494309	unique_peak1	9	0	2.69755	1.34877	2.10721
chr1	13507751	13507947	unique_peak1	4	3	-0.347224	1.82639	0.80618
chr1	13513600	13513799	unique_peak1	18	11	0.0800418	3.62498	0.337263
chr1	13524175	13524421	unique_peak1	18	3	1.665	2.8325	2.36932
chr1	13574578	13574729	unique_peak1	8	4	0.21681	2.43033	0.989111
chr1	13585671	13586071	unique_peak1	84	28	1.06526	5.39061	3.02253
chr1	13646601	13646792	unique_peak1	8	1	1.53874	1.76937	1.56314
chr1	13646988	13647138	unique_peak1	7	0	2.36121	1.1806	1.80618
chr1	13725921	13726071	unique_peak1	6	2	0.574973	1.87245	0.931119
chr1	13811338	13811488	unique_peak1	14	3	1.3087	2.65435	1.75805
chr1	13860132	13860359	unique_peak1	24	5	1.4937	3.33181	1.80287
chr1	14137414	14137855	unique_peak1	32	13	0.689775	4.15224	0.912224
chr1	14149531	14149724	unique_peak1	7	1	1.36121	1.6806	1.32906
chr1	14403895	14404339	unique_peak1	53	11	1.65447	4.4122	3.71899
chr1	14654654	14654816	unique_peak1	7	0	2.36121	1.1806	1.80618
chr1	14700535	14700733	unique_peak1	11	4	0.65043	2.64714	1.21878
chr1	14713114	14713264	unique_peak1	6	3	0.159936	2.07997	0.864172
chr1	14755917	14756206	unique_peak1	22	7	0.952979	3.47649	0.947446
chr1	14782955	14783118	unique_peak1	9	5	0.112584	2.64125	0.947718
chr1	14867314	14867468	unique_peak1	7	0	2.36121	1.1806	1.80618
chr1	14876758	14877251	unique_peak1	56	9	1.999	4.32143	4.90247
chr1	14911572	14911776	unique_peak1	11	7	-0.0276424	2.98618	1.00793
chr1	14983476	14983667	unique_peak1	11	1	1.97236	1.98618	2.05606
chr1	14990301	14990481	unique_peak1	9	2	1.11258	2.14125	1.26211
chr1	14995190	14995340	unique_peak1	9	2	1.11258	2.14125	1.26211
chr1	15153893	15154043	unique_peak1	19	19	-0.57961	4.03212	0.546773
chr1	15178895	15179136	unique_peak1	24	2	2.4937	2.83181	3.7876
chr1	15179225	15179375	unique_peak1	9	2	1.11258	2.14125	1.26211
chr1	15188354	15188528	unique_peak1	6	2	0.574973	1.87245	0.931119
chr1	15221244	15221394	unique_peak1	4	3	-0.347224	1.82639	0.80618
chr1	15258347	15258497	unique_peak1	5	3	-0.0724134	1.96379	0.864172
chr1	15284753	15284903	unique_peak1	8	5	-0.046224	2.56185	0.947718
chr1	15346038	15346204	unique_peak1	8	4	0.21681	2.43033	0.989111
chr1	15352229	15352389	unique_peak1	22	10	0.493548	3.70621	0.519649
chr1	15416037	15416253	unique_peak1	23	9	0.695201	3.66953	0.732382
chr1	15416398	15416548	unique_peak1	11	6	0.165003	2.88986	1.03789
chr1	15424261	15424433	unique_peak1	19	6	0.934963	3.27484	1.58712
chr1	15426847	15427048	unique_peak1	25	12	0.437336	3.91911	0.563372
chr1	15476987	15477282	unique_peak1	29	3	2.35347	3.17673	3.35694
chr1	15510732	15510899	unique_peak1	6	4	-0.161992	2.24093	0.864172
chr1	15559620	15559807	unique_peak1	10	1	1.84121	1.9206	1.80618
chr1	15584878	15585117	unique_peak1	22	11	0.368017	3.76897	0.435191
chr1	15592462	15592642	unique_peak1	5	1	0.927587	1.46379	1.10721
chr1	15684231	15684393	unique_peak1	14	11	-0.276264	3.44683	0.311374
chr1	15756491	15756641	unique_peak1	11	3	0.972358	2.48618	1.39488
chr1	15759272	15759422	unique_peak1	14	11	-0.276264	3.44683	0.311374
chr1	15765882	15766073	unique_peak1	10	4	0.519279	2.58157	1.09385
chr1	15833131	15833295	unique_peak1	33	15	0.542126	4.27106	0.669502
chr1	15835452	15835661	unique_peak1	57	36	0.137688	5.2783	0.371582
chr1	15847175	15847353	unique_peak1	40	26	0.0694203	4.7896	0.317119
chr1	15857023	15857184	unique_peak1	2	2	-0.702147	1.23389	0.726999
chr1	15865266	15865416	unique_peak1	3	0	1.31643	0.658217	0.90309
chr1	15885872	15886022	unique_peak1	17	7	0.58351	3.29175	1.31827
chr1	15916461	15916720	unique_peak1	37	12	1.00934	4.20511	1.44788
chr1	15949933	15950088	unique_peak1	21	12	0.185538	3.79321	0.373562
chr1	15985633	15986057	unique_peak1	36	9	1.34765	3.99575	2.00245
chr1	16012718	16012868	unique_peak1	9	8	-0.472378	2.93374	1.03789
chr1	16026836	16027047	unique_peak1	14	2	1.72374	2.44683	2.09385
chr1	16061417	16061567	unique_peak1	6	4	-0.161992	2.24093	0.864172
chr1	16110857	16111007	unique_peak1	6	1	1.15994	1.57997	1.10721
chr1	16146062	16146248	unique_peak1	36	23	0.0846161	4.62727	0.319131
chr1	16146403	16146565	unique_peak1	20	19	-0.506069	4.06889	0.466171
chr1	16155520	16155670	unique_peak1	22	8	0.783054	3.56145	0.771068
chr1	16212600	16212764	unique_peak1	10	7	-0.158793	2.9206	0.979903
chr1	16300508	16300796	unique_peak1	20	3	1.81586	2.90793	2.58603
chr1	16324483	16324700	unique_peak1	14	2	1.72374	2.44683	2.09385
chr1	16334815	16335059	unique_peak1	14	7	0.308699	3.15435	1.12966
chr1	16386476	16386697	unique_peak1	17	3	1.58351	2.79175	2.15847
chr1	16621079	16621301	unique_peak1	21	11	0.301015	3.73547	0.435191
chr1	16643671	16643821	unique_peak1	16	7	0.497355	3.24868	1.21682
chr1	16888269	16888441	unique_peak1	3	0	1.31643	0.658217	0.90309
chr1	16925057	16925222	unique_peak1	25	11	0.552813	3.86137	0.671583
chr1	16939477	16939661	unique_peak1	12	4	0.771077	2.70747	1.36011
chr1	16969328	16969478	unique_peak1	6	2	0.574973	1.87245	0.931119
chr1	17004245	17004412	unique_peak1	13	2	1.61974	2.39483	1.872
chr1	17075498	17075717	unique_peak1	9	5	0.112584	2.64125	0.947718
chr1	17120222	17120380	unique_peak1	10	4	0.519279	2.58157	1.09385
chr1	17232228	17232460	unique_peak1	51	16	1.09508	4.635	2.01523
chr1	17245311	17245552	unique_peak1	20	8	0.645934	3.49289	0.660903
chr1	17276941	17277106	unique_peak1	11	5	0.387395	2.77866	1.10484
chr1	17292719	17292887	unique_peak1	10	6	0.0338517	2.82428	0.979903
chr1	17314763	17314973	unique_peak1	8	5	-0.046224	2.56185	0.947718
chr1	17377541	17377691	unique_peak1	5	2	0.342624	1.75627	0.931119
chr1	17412340	17412490	unique_peak1	10	6	0.0338517	2.82428	0.979903
chr1	17432326	17432493	unique_peak1	7	4	0.0392777	2.34157	0.909929
chr1	17475758	17476020	unique_peak1	29	9	1.03154	3.8377	1.23014
chr1	17479644	17479902	unique_peak1	20	10	0.356427	3.63765	0.446473
chr1	17554086	17554236	unique_peak1	12	9	-0.228923	3.20747	1.03275
chr1	17565905	17566102	unique_peak1	10	2	1.25624	2.21308	1.454
chr1	17572806	17572956	unique_peak1	6	4	-0.161992	2.24093	0.864172
chr1	17633129	17633297	unique_peak1	12	11	-0.491958	3.33898	0.344532
chr1	17726294	17726481	unique_peak1	9	2	1.11258	2.14125	1.26211
chr1	17814641	17814809	unique_peak1	8	2	0.953776	2.06185	1.26211
chr1	17831665	17831928	unique_peak1	20	6	1.0085	3.31161	1.01573
chr1	17843214	17843373	unique_peak1	7	0	2.36121	1.1806	1.80618
chr1	17950802	17951031	unique_peak1	14	6	0.501344	3.05803	1.21399
chr1	17984649	17984827	unique_peak1	11	3	0.972358	2.48618	1.39488
chr1	18109155	18109377	unique_peak1	10	2	1.25624	2.21308	1.454
chr1	18149116	18149336	unique_peak1	10	10	-0.618225	3.15032	1.12966
chr1	18261878	18262132	unique_peak1	11	0	2.97236	1.48618	2.70927
chr1	18339269	18339419	unique_peak1	7	2	0.776243	1.97308	1.08602
chr1	18414022	18414188	unique_peak1	8	5	-0.046224	2.56185	0.947718
chr1	18452694	18452844	unique_peak1	6	2	0.574973	1.87245	0.931119
chr1	18556442	18556685	unique_peak1	11	2	1.3874	2.27866	1.65812
chr1	18572620	18572808	unique_peak1	15	4	1.08405	2.86395	1.68135
chr1	18581504	18581661	unique_peak1	12	5	0.508042	2.83898	1.21399
chr1	18597763	18597913	unique_peak1	10	3	0.841207	2.4206	1.23215
chr1	18631117	18631347	unique_peak1	18	8	0.495079	3.41746	0.562038
chr1	18647929	18648090	unique_peak1	12	1	2.093	2.0465	2.31133
chr1	18684405	18684599	unique_peak1	18	3	1.665	2.8325	2.36932
chr1	18703450	18703691	unique_peak1	11	3	0.972358	2.48618	1.39488
chr1	18742537	18742687	unique_peak1	3	0	1.31643	0.658217	0.90309
chr1	18863025	18863175	unique_peak1	7	1	1.36121	1.6806	1.32906
chr1	18869855	18870005	unique_peak1	3	3	-0.683565	1.65822	0.80618
chr1	18882090	18882279	unique_peak1	14	3	1.3087	2.65435	1.75805
chr1	18932511	18932734	unique_peak1	25	6	1.33042	3.47257	1.66449
chr1	18998414	18998692	unique_peak1	20	7	0.815859	3.40793	0.817533
chr1	19045464	19045679	unique_peak1	10	5	0.256244	2.71308	1.01466
chr1	19053807	19053960	unique_peak1	9	5	0.112584	2.64125	0.947718
chr1	19334886	19335060	unique_peak1	8	2	0.953776	2.06185	1.26211
chr1	19350206	19350420	unique_peak1	14	4	0.986771	2.81531	1.51502
chr1	19398530	19398680	unique_peak1	9	4	0.375619	2.50974	0.989111
chr1	19469520	19469691	unique_peak1	7	0	2.36121	1.1806	1.80618
chr1	19485182	19485333	unique_peak1	31	26	-0.30414	4.60282	0.373496
chr1	19590471	19590621	unique_peak1	7	1	1.36121	1.6806	1.32906
chr1	19640068	19640285	unique_peak1	33	11	0.957164	4.06354	1.24083
chr1	19640336	19640728	unique_peak1	71	26	0.918164	5.21397	2.09594
chr1	19648823	19648978	unique_peak1	21	12	0.185538	3.79321	0.373562
chr1	19664733	19664953	unique_peak1	27	11	0.664515	3.91722	0.76993
chr1	19737445	19737595	unique_peak1	10	2	1.25624	2.21308	1.454
chr1	19759784	19759934	unique_peak1	8	4	0.21681	2.43033	0.989111
chr1	19809084	19809382	unique_peak1	19	4	1.42039	3.03212	2.04196
chr1	19809513	19809797	unique_peak1	29	9	1.03154	3.8377	1.23014
chr1	19926701	19926968	unique_peak1	15	5	0.821014	2.99547	1.47723
chr1	20109416	20109657	unique_peak1	12	2	1.50804	2.33898	1.872
chr1	20165482	20165726	unique_peak1	16	7	0.497355	3.24868	1.21682
chr1	20290933	20291088	unique_peak1	10	5	0.256244	2.71308	1.01466
chr1	20362191	20362341	unique_peak1	11	2	1.3874	2.27866	1.65812
chr1	20380713	20380863	unique_peak1	10	3	0.841207	2.4206	1.23215
chr1	20430479	20430709	unique_peak1	13	6	0.397352	3.00603	1.11708
chr1	20439319	20439630	unique_peak1	25	8	0.967851	3.65385	1.15813
chr1	20476439	20476593	unique_peak1	7	4	0.0392777	2.34157	0.909929
chr1	20485263	20485435	unique_peak1	9	4	0.375619	2.50974	0.989111
chr1	20494446	20494609	unique_peak1	13	4	0.882779	2.76332	1.36011
chr1	20587694	20587875	unique_peak1	14	6	0.501344	3.05803	1.21399
chr1	20612535	20612772	unique_peak1	32	12	0.79669	4.09878	1.06461
chr1	20640256	20640418	unique_peak1	10	9	-0.480721	3.08157	1.05908
chr1	20706151	20706308	unique_peak1	14	1	2.3087	2.15435	2.57097
chr1	20722484	20722735	unique_peak1	32	7	1.49713	3.74856	2.25372
chr1	20726173	20726463	unique_peak1	42	15	0.896097	4.44805	1.40782
chr1	20735661	20736036	unique_peak1	80	34	0.721301	5.48993	1.67642
chr1	20787422	20787631	unique_peak1	46	20	0.637849	4.71124	1.00056
chr1	21017994	21018154	unique_peak1	13	5	0.619744	2.89483	1.21399
chr1	21022673	21022874	unique_peak1	21	13	0.0786227	3.84667	0.332077
chr1	21150869	21151019	unique_peak1	8	2	0.953776	2.06185	1.26211
chr1	21210462	21210614	unique_peak1	8	2	0.953776	2.06185	1.26211
chr1	21257428	21257711	unique_peak1	32	5	1.91217	3.54105	3.02404
chr1	21290010	21290303	unique_peak1	47	29	0.155009	4.9844	0.357107
chr1	21290344	21290542	unique_peak1	45	19	0.675822	4.65984	1.0286
chr1	21309296	21309582	unique_peak1	22	12	0.252539	3.82671	0.373562
chr1	21344787	21344978	unique_peak1	24	18	-0.169268	4.16329	0.307235
chr1	21366315	21366580	unique_peak1	15	3	1.40598	2.70299	1.95435
chr1	21370571	21370842	unique_peak1	28	10	0.842939	3.8809	1.03889
chr1	21379713	21379885	unique_peak1	7	3	0.361206	2.1806	0.961082
chr1	21494884	21495109	unique_peak1	21	5	1.30102	3.23547	1.43725
chr1	21497012	21497162	unique_peak1	7	3	0.361206	2.1806	0.961082
chr1	21508855	21509005	unique_peak1	11	4	0.65043	2.64714	1.21878
chr1	21523470	21523768	unique_peak1	18	2	2.08004	2.62498	2.79529
chr1	21585172	21585347	unique_peak1	17	3	1.58351	2.79175	2.15847
chr1	21633334	21633528	unique_peak1	7	2	0.776243	1.97308	1.08602
chr1	21649034	21649231	unique_peak1	20	5	1.2309	3.20041	1.95509
chr1	21944495	21944675	unique_peak1	11	5	0.387395	2.77866	1.10484
chr1	21980687	21980887	unique_peak1	10	2	1.25624	2.21308	1.454
chr1	22022901	22023086	unique_peak1	24	21	-0.380773	4.26905	0.39263
chr1	22043211	22043508	unique_peak1	47	6	2.25454	3.93463	4.76955
chr1	22054450	22054755	unique_peak1	52	20	0.818941	4.80179	1.41894
chr1	22070258	22070505	unique_peak1	24	8	0.908734	3.62429	1.02063
chr1	22105726	22105929	unique_peak1	9	3	0.697547	2.34877	1.08602
chr1	22137522	22137723	unique_peak1	20	9	0.493931	3.56889	0.538955
chr1	22168677	22168827	unique_peak1	3	1	0.316435	1.15822	0.726999
chr1	22253898	22254048	unique_peak1	11	3	0.972358	2.48618	1.39488
chr1	22345301	22345461	unique_peak1	7	2	0.776243	1.97308	1.08602
chr1	22384152	22384323	unique_peak1	5	1	0.927587	1.46379	1.10721
chr1	22399072	22399250	unique_peak1	9	1	1.69755	1.84877	1.56314
chr1	22413037	22413249	unique_peak1	21	13	0.0786227	3.84667	0.332077
chr1	22500669	22500819	unique_peak1	7	1	1.36121	1.6806	1.32906
chr1	22563401	22563551	unique_peak1	9	6	-0.109808	2.75245	0.947718
chr1	22600421	22600571	unique_peak1	12	7	0.0930049	3.0465	1.05908
chr1	22658523	22658681	unique_peak1	10	7	-0.158793	2.9206	0.979903
chr1	22710739	22710947	unique_peak1	21	8	0.716053	3.52795	0.771068
chr1	22711130	22711285	unique_peak1	13	6	0.397352	3.00603	1.11708
chr1	22711290	22711451	unique_peak1	12	3	1.093	2.5465	1.57097
chr1	22750752	22750964	unique_peak1	27	17	0.0795528	4.2097	0.32517
chr1	22751209	22751536	unique_peak1	29	17	0.183545	4.2617	0.353908
chr1	22760560	22760736	unique_peak1	6	5	-0.425027	2.37245	0.909929
chr1	22790315	22790467	unique_peak1	7	1	1.36121	1.6806	1.32906
chr1	22798194	22798369	unique_peak1	9	2	1.11258	2.14125	1.26211
chr1	22804471	22804629	unique_peak1	9	0	2.69755	1.34877	2.10721
chr1	22817549	22817734	unique_peak1	9	3	0.697547	2.34877	1.08602
chr1	22861999	22862156	unique_peak1	12	5	0.508042	2.83898	1.21399
chr1	22862160	22862317	unique_peak1	10	5	0.256244	2.71308	1.01466
chr1	22880141	22880293	unique_peak1	8	5	-0.046224	2.56185	0.947718
chr1	22916539	22916708	unique_peak1	11	3	0.972358	2.48618	1.39488
chr1	22971838	22971994	unique_peak1	8	4	0.21681	2.43033	0.989111
chr1	23018963	23019113	unique_peak1	17	4	1.26158	2.95272	1.85744
chr1	23100289	23100555	unique_peak1	25	13	0.330421	3.97257	0.476916
chr1	23102336	23102486	unique_peak1	8	3	0.538739	2.26937	1.08602
chr1	23126769	23127135	unique_peak1	40	6	2.01695	3.81583	3.6551
chr1	23258953	23259103	unique_peak1	5	4	-0.394341	2.12476	0.864172
chr1	23278840	23279132	unique_peak1	15	12	-0.294463	3.55321	0.310474
chr1	23366710	23366868	unique_peak1	26	17	0.0247364	4.18229	0.307235
chr1	23421817	23421981	unique_peak1	9	2	1.11258	2.14125	1.26211
chr1	23423122	23423272	unique_peak1	5	1	0.927587	1.46379	1.10721
chr1	23554506	23554730	unique_peak1	50	38	-0.132124	5.21934	0.312769
chr1	23716454	23716604	unique_peak1	4	5	-0.932187	2.11887	0.961082
chr1	23780108	23780258	unique_peak1	14	9	-0.0132293	3.31531	1.05503
chr1	23887404	23887641	unique_peak1	12	1	2.093	2.0465	2.31133
chr1	23936886	23937038	unique_peak1	5	1	0.927587	1.46379	1.10721
chr1	24022794	24022965	unique_peak1	12	8	-0.0769201	3.13146	1.03275
chr1	24102069	24102231	unique_peak1	12	7	0.0930049	3.0465	1.05908
chr1	24150314	24150470	unique_peak1	20	11	0.230896	3.70041	0.379392
chr1	24294388	24294652	unique_peak1	24	8	0.908734	3.62429	1.02063
chr1	24308766	24308926	unique_peak1	9	1	1.69755	1.84877	1.56314
chr1	24364621	24364923	unique_peak1	24	7	1.07866	3.53933	1.234
chr1	24409623	24409773	unique_peak1	9	4	0.375619	2.50974	0.989111
chr1	24412024	24412245	unique_peak1	29	24	-0.290386	4.49866	0.380102
chr1	24697547	24697702	unique_peak1	10	8	-0.328718	3.00557	1.00793
chr1	24718947	24719168	unique_peak1	15	3	1.40598	2.70299	1.95435
chr1	24722224	24722382	unique_peak1	7	1	1.36121	1.6806	1.32906
chr1	24722782	24722932	unique_peak1	5	2	0.342624	1.75627	0.931119
chr1	24724562	24724762	unique_peak1	11	7	-0.0276424	2.98618	1.00793
chr1	24724856	24725013	unique_peak1	8	4	0.21681	2.43033	0.989111
chr1	24762559	24762709	unique_peak1	4	3	-0.347224	1.82639	0.80618
chr1	24857805	24857986	unique_peak1	10	4	0.519279	2.58157	1.09385
chr1	24911173	24911460	unique_peak1	22	8	0.783054	3.56145	0.771068
chr1	24966763	24966958	unique_peak1	14	2	1.72374	2.44683	2.09385
chr1	24969018	24969257	unique_peak1	24	7	1.07866	3.53933	1.234
chr1	25030633	25030788	unique_peak1	7	7	-0.638794	2.6806	1.01466
chr1	25037234	25037441	unique_peak1	11	6	0.165003	2.88986	1.03789
chr1	25042502	25042661	unique_peak1	11	4	0.65043	2.64714	1.21878
chr1	25056003	25056309	unique_peak1	21	5	1.30102	3.23547	1.43725
chr1	25091197	25091386	unique_peak1	10	3	0.841207	2.4206	1.23215
chr1	25099444	25099595	unique_peak1	10	1	1.84121	1.9206	1.80618
chr1	25101975	25102146	unique_peak1	9	1	1.69755	1.84877	1.56314
chr1	25195796	25196107	unique_peak1	41	14	0.953739	4.38376	1.46151
chr1	25259986	25260171	unique_peak1	8	2	0.953776	2.06185	1.26211
chr1	25478770	25478924	unique_peak1	6	4	-0.161992	2.24093	0.864172
chr1	25486739	25486909	unique_peak1	11	5	0.387395	2.77866	1.10484
chr1	25501733	25502055	unique_peak1	26	5	1.6097	3.38981	1.99473
chr1	25514954	25515123	unique_peak1	6	2	0.574973	1.87245	0.931119
chr1	25519769	25519938	unique_peak1	11	4	0.65043	2.64714	1.21878
chr1	25527608	25527805	unique_peak1	15	3	1.40598	2.70299	1.95435
chr1	25544887	25545061	unique_peak1	16	12	-0.203084	3.5989	0.310474
chr1	25609913	25610088	unique_peak1	9	0	2.69755	1.34877	2.10721
chr1	25617277	25617432	unique_peak1	14	6	0.501344	3.05803	1.21399
chr1	25674235	25674399	unique_peak1	6	0	2.15994	1.07997	1.50515
chr1	25697293	25697751	unique_peak1	63	12	1.79508	4.59798	4.71961
chr1	25754757	25755072	unique_peak1	28	8	1.13245	3.73615	1.45476
chr1	25780548	25780738	unique_peak1	14	3	1.3087	2.65435	1.75805
chr1	25796957	25797117	unique_peak1	12	6	0.28565	2.95018	1.11708
chr1	25798037	25798264	unique_peak1	15	5	0.821014	2.99547	1.47723
chr1	25837334	25837517	unique_peak1	13	1	2.20471	2.10235	2.31133
chr1	25859702	25859852	unique_peak1	20	4	1.49393	3.06889	2.23385
chr1	25935889	25936110	unique_peak1	9	3	0.697547	2.34877	1.08602
chr1	25998476	25998669	unique_peak1	26	16	0.107199	4.14106	0.326591
chr1	26222566	26222716	unique_peak1	5	2	0.342624	1.75627	0.931119
chr1	26268982	26269174	unique_peak1	5	3	-0.0724134	1.96379	0.864172
chr1	26297456	26297606	unique_peak1	4	1	0.652776	1.32639	0.90309
chr1	26328077	26328356	unique_peak1	22	10	0.493548	3.70621	0.519649
chr1	26471550	26471711	unique_peak1	21	18	-0.36195	4.06695	0.360334
chr1	26531731	26532008	unique_peak1	76	44	0.282397	5.63305	0.566981
chr1	26538764	26538983	unique_peak1	14	10	-0.150733	3.38407	0.30103
chr1	26544978	26545171	unique_peak1	13	4	0.882779	2.76332	1.36011
chr1	26574123	26574273	unique_peak1	5	2	0.342624	1.75627	0.931119
chr1	26598306	26598570	unique_peak1	14	6	0.501344	3.05803	1.21399
chr1	26717104	26717330	unique_peak1	14	6	0.501344	3.05803	1.21399
chr1	26771385	26771535	unique_peak1	9	7	-0.302453	2.84877	0.979903
chr1	26799957	26800148	unique_peak1	15	3	1.40598	2.70299	1.95435
chr1	26823098	26823267	unique_peak1	10	4	0.519279	2.58157	1.09385
chr1	26824774	26825000	unique_peak1	29	4	2.03154	3.3377	2.82952
chr1	26832244	26832460	unique_peak1	14	9	-0.0132293	3.31531	1.05503
chr1	26890503	26890653	unique_peak1	15	11	-0.178986	3.49547	0.30103
chr1	26961914	26962071	unique_peak1	16	6	0.690001	3.15236	1.32596
chr1	27009819	27010044	unique_peak1	24	9	0.756731	3.70029	0.844317
chr1	27018380	27018530	unique_peak1	4	1	0.652776	1.32639	0.90309
chr1	27049692	27049899	unique_peak1	11	2	1.3874	2.27866	1.65812
chr1	27141695	27141866	unique_peak1	10	4	0.519279	2.58157	1.09385
chr1	27296750	27296998	unique_peak1	19	7	0.742318	3.37116	0.69798
chr1	27379792	27380015	unique_peak1	25	12	0.437336	3.91911	0.563372
chr1	27388488	27388702	unique_peak1	16	9	0.175427	3.40964	0.344532
chr1	27441143	27441370	unique_peak1	12	4	0.771077	2.70747	1.36011
chr1	27489667	27489817	unique_peak1	21	16	-0.201485	3.98672	0.308036
chr1	27518522	27518678	unique_peak1	33	13	0.734772	4.17474	0.912224
chr1	27588860	27589062	unique_peak1	17	2	1.99855	2.58424	2.55641
chr1	27591208	27591369	unique_peak1	14	5	0.723736	2.94683	1.33892
chr1	27616835	27616985	unique_peak1	9	2	1.11258	2.14125	1.26211
chr1	27625324	27625474	unique_peak1	8	3	0.538739	2.26937	1.08602
chr1	27650793	27650943	unique_peak1	10	4	0.519279	2.58157	1.09385
chr1	27658942	27659182	unique_peak1	37	14	0.802885	4.30833	1.09493
chr1	27713989	27714192	unique_peak1	11	0	2.97236	1.48618	2.70927
chr1	27719375	27719625	unique_peak1	14	2	1.72374	2.44683	2.09385
chr1	27790393	27790543	unique_peak1	3	1	0.316435	1.15822	0.726999
chr1	27979759	27979926	unique_peak1	9	1	1.69755	1.84877	1.56314
chr1	28091282	28091441	unique_peak1	13	11	-0.380256	3.39483	0.344532
chr1	28105176	28105513	unique_peak1	28	10	0.842939	3.8809	1.03889
chr1	28241960	28242125	unique_peak1	6	2	0.574973	1.87245	0.931119
chr1	28246896	28247063	unique_peak1	31	12	0.750308	4.07559	0.949241
chr1	28329254	28329409	unique_peak1	24	11	0.493697	3.83181	0.582396
chr1	28437405	28437611	unique_peak1	29	10	0.894038	3.90645	1.03889
chr1	28486716	28486912	unique_peak1	8	4	0.21681	2.43033	0.989111
chr1	28517396	28517559	unique_peak1	32	9	1.1752	3.90953	1.67711
chr1	28517796	28518009	unique_peak1	42	32	-0.148297	4.97025	0.315042
chr1	28540785	28540968	unique_peak1	8	7	-0.461261	2.76937	0.979903
chr1	28573022	28573232	unique_peak1	13	4	0.882779	2.76332	1.36011
chr1	28594676	28594930	unique_peak1	17	1	2.58351	2.29175	3.10048
chr1	28599157	28599323	unique_peak1	8	3	0.538739	2.26937	1.08602
chr1	28602883	28603127	unique_peak1	18	3	1.665	2.8325	2.36932
chr1	28785502	28785660	unique_peak1	11	5	0.387395	2.77866	1.10484
chr1	28796746	28796923	unique_peak1	12	4	0.771077	2.70747	1.36011
chr1	28812089	28812376	unique_peak1	24	11	0.493697	3.83181	0.582396
chr1	28815325	28815480	unique_peak1	12	2	1.50804	2.33898	1.872
chr1	28828481	28828735	unique_peak1	22	7	0.952979	3.47649	0.947446
chr1	28837217	28837416	unique_peak1	13	4	0.882779	2.76332	1.36011
chr1	28860444	28860666	unique_peak1	17	4	1.26158	2.95272	1.85744
chr1	28887532	28887690	unique_peak1	26	15	0.194661	4.09733	0.360334
chr1	28915345	28915496	unique_peak1	19	12	0.0418782	3.72138	0.309718
chr1	29136441	29136591	unique_peak1	15	7	0.405977	3.20299	1.21682
chr1	29297584	29297734	unique_peak1	4	4	-0.669152	1.98735	0.864172
chr1	29315197	29315355	unique_peak1	7	4	0.0392777	2.34157	0.909929
chr1	29410663	29410813	unique_peak1	6	3	0.159936	2.07997	0.864172
chr1	29426874	29427055	unique_peak1	7	2	0.776243	1.97308	1.08602
chr1	29703589	29703875	unique_peak1	23	6	1.20977	3.41224	1.32522
chr1	29736751	29736927	unique_peak1	10	3	0.841207	2.4206	1.23215
chr1	29789458	29789609	unique_peak1	4	0	1.65278	0.826388	1.20412
chr1	29960937	29961092	unique_peak1	7	1	1.36121	1.6806	1.32906
chr1	30059057	30059260	unique_peak1	14	2	1.72374	2.44683	2.09385
chr1	30086076	30086291	unique_peak1	14	7	0.308699	3.15435	1.12966
chr1	30087585	30087763	unique_peak1	7	1	1.36121	1.6806	1.32906
chr1	30315651	30315805	unique_peak1	8	1	1.53874	1.76937	1.56314
chr1	30331791	30331941	unique_peak1	7	1	1.36121	1.6806	1.32906
chr1	30373015	30373204	unique_peak1	11	7	-0.0276424	2.98618	1.00793
chr1	30719106	30719256	unique_peak1	29	13	0.546115	4.08041	0.625923
chr1	30729999	30730182	unique_peak1	10	4	0.519279	2.58157	1.09385
chr1	30731930	30732080	unique_peak1	10	1	1.84121	1.9206	1.80618
chr1	30741313	30741507	unique_peak1	13	3	1.20471	2.60235	1.57097
chr1	30743801	30743951	unique_peak1	8	5	-0.046224	2.56185	0.947718
chr1	30782713	30782891	unique_peak1	13	9	-0.117221	3.26332	1.03275
chr1	30801587	30801747	unique_peak1	12	9	-0.228923	3.20747	1.03275
chr1	30802070	30802220	unique_peak1	8	6	-0.268616	2.67305	0.947718
chr1	30872212	30872409	unique_peak1	11	3	0.972358	2.48618	1.39488
chr1	30879243	30879408	unique_peak1	14	6	0.501344	3.05803	1.21399
chr1	30888531	30888683	unique_peak1	9	2	1.11258	2.14125	1.26211
chr1	30903179	30903346	unique_peak1	15	3	1.40598	2.70299	1.95435
chr1	30919573	30919741	unique_peak1	4	2	0.0678134	1.61887	0.80618
chr1	30999017	30999167	unique_peak1	5	1	0.927587	1.46379	1.10721
chr1	31019977	31020502	unique_peak1	79	7	2.83186	4.41593	9.97198
chr1	31102503	31102691	unique_peak1	17	4	1.26158	2.95272	1.85744
chr1	31205269	31205430	unique_peak1	11	6	0.165003	2.88986	1.03789
chr1	31216114	31216329	unique_peak1	13	4	0.882779	2.76332	1.36011
chr1	31435078	31435278	unique_peak1	14	6	0.501344	3.05803	1.21399
chr1	31476861	31477024	unique_peak1	5	2	0.342624	1.75627	0.931119
chr1	31477250	31477427	unique_peak1	13	4	0.882779	2.76332	1.36011
chr1	31564124	31564355	unique_peak1	9	1	1.69755	1.84877	1.56314
chr1	31587829	31588084	unique_peak1	29	15	0.35347	4.17673	0.456667
chr1	31594344	31594494	unique_peak1	12	2	1.50804	2.33898	1.872
chr1	31638346	31638514	unique_peak1	14	4	0.986771	2.81531	1.51502
chr1	31666600	31666753	unique_peak1	21	10	0.426546	3.6727	0.519649
chr1	31689873	31690084	unique_peak1	15	9	0.0840487	3.36395	0.344532
chr1	31724113	31724315	unique_peak1	27	10	0.790046	3.85445	0.917676
chr1	31736931	31737096	unique_peak1	13	6	0.397352	3.00603	1.11708
chr1	31761026	31761222	unique_peak1	18	12	-0.0354355	3.68272	0.309718
chr1	31830129	31830283	unique_peak1	6	1	1.15994	1.57997	1.10721
chr1	31880992	31881142	unique_peak1	7	1	1.36121	1.6806	1.32906
chr1	31887016	31887166	unique_peak1	6	4	-0.161992	2.24093	0.864172
chr1	31891262	31891540	unique_peak1	15	3	1.40598	2.70299	1.95435
chr1	31932587	31932771	unique_peak1	13	7	0.204707	3.10235	1.05908
chr1	31984748	31985088	unique_peak1	29	9	1.03154	3.8377	1.23014
chr1	31985209	31985359	unique_peak1	11	5	0.387395	2.77866	1.10484
chr1	32028810	32029141	unique_peak1	27	4	1.92755	3.2857	2.60954
chr1	32073454	32073628	unique_peak1	27	13	0.442123	4.02842	0.546773
chr1	32200436	32200706	unique_peak1	40	23	0.239345	4.70464	0.407646
chr1	32265343	32265516	unique_peak1	7	1	1.36121	1.6806	1.32906
chr1	32343401	32343551	unique_peak1	7	1	1.36121	1.6806	1.32906
chr1	32702598	32702867	unique_peak1	22	17	-0.216946	4.06145	0.328191
chr1	32724632	32724839	unique_peak1	28	14	0.39548	4.10463	0.532159
chr1	32759719	32759934	unique_peak1	54	43	-0.192342	5.36326	0.343417
chr1	32792019	32792173	unique_peak1	9	3	0.697547	2.34877	1.08602
chr1	32795821	32796070	unique_peak1	9	1	1.69755	1.84877	1.56314
chr1	32872779	32872931	unique_peak1	13	6	0.397352	3.00603	1.11708
chr1	32893035	32893195	unique_peak1	12	4	0.771077	2.70747	1.36011
chr1	32939570	32939988	unique_peak1	30	5	1.81793	3.49393	2.59996
chr1	32953497	32953863	unique_peak1	53	13	1.43208	4.52339	3.08052
chr1	32991466	32991722	unique_peak1	44	21	0.50519	4.71203	0.721234
chr1	33045302	33045487	unique_peak1	8	2	0.953776	2.06185	1.26211
chr1	33050498	33050842	unique_peak1	45	20	0.605433	4.69503	0.907815
chr1	33137961	33138118	unique_peak1	11	3	0.972358	2.48618	1.39488
chr1	33140795	33140986	unique_peak1	15	2	1.82101	2.49547	2.32233
chr1	33218775	33218925	unique_peak1	3	2	-0.268528	1.4507	0.726999
chr1	33238455	33238605	unique_peak1	4	2	0.0678134	1.61887	0.80618
chr1	33380488	33380683	unique_peak1	11	4	0.65043	2.64714	1.21878
chr1	33454052	33454202	unique_peak1	6	5	-0.425027	2.37245	0.909929
chr1	33577286	33577482	unique_peak1	11	4	0.65043	2.64714	1.21878
chr1	33608930	33609080	unique_peak1	7	5	-0.223757	2.47308	0.909929
chr1	33617619	33617848	unique_peak1	9	1	1.69755	1.84877	1.56314
chr1	33780894	33781044	unique_peak1	7	0	2.36121	1.1806	1.80618
chr1	33818199	33818410	unique_peak1	13	4	0.882779	2.76332	1.36011
chr1	34022683	34022846	unique_peak1	8	3	0.538739	2.26937	1.08602
chr1	34128564	34128714	unique_peak1	9	2	1.11258	2.14125	1.26211
chr1	34195172	34195322	unique_peak1	3	2	-0.268528	1.4507	0.726999
chr1	34199990	34200272	unique_peak1	18	5	1.08004	3.12498	1.78669
chr1	34398969	34399133	unique_peak1	10	2	1.25624	2.21308	1.454
chr1	34518312	34518487	unique_peak1	8	1	1.53874	1.76937	1.56314
chr1	34563790	34563970	unique_peak1	5	2	0.342624	1.75627	0.931119
chr1	34709613	34709862	unique_peak1	22	7	0.952979	3.47649	0.947446
chr1	34794052	34794257	unique_peak1	15	7	0.405977	3.20299	1.21682
chr1	34926920	34927172	unique_peak1	20	6	1.0085	3.31161	1.01573
chr1	34970982	34971169	unique_peak1	11	1	1.97236	1.98618	2.05606
chr1	35058506	35058698	unique_peak1	12	3	1.093	2.5465	1.57097
chr1	35298465	35298703	unique_peak1	12	4	0.771077	2.70747	1.36011
chr1	35406220	35406370	unique_peak1	4	0	1.65278	0.826388	1.20412
chr1	35505854	35506307	unique_peak1	37	7	1.70978	3.85489	2.82905
chr1	35524173	35524542	unique_peak1	36	10	1.21015	4.06451	1.7432
chr1	35660983	35661266	unique_peak1	21	5	1.30102	3.23547	1.43725
chr1	35808174	35808493	unique_peak1	32	17	0.327204	4.33353	0.497202
chr1	35808709	35808886	unique_peak1	23	11	0.432166	3.80105	0.503258
chr1	35835408	35835682	unique_peak1	22	8	0.783054	3.56145	0.771068
chr1	35883462	35883619	unique_peak1	26	12	0.494222	3.94755	0.563372
chr1	36008920	36009088	unique_peak1	10	3	0.841207	2.4206	1.23215
chr1	36069052	36069202	unique_peak1	5	2	0.342624	1.75627	0.931119
chr1	36089272	36089422	unique_peak1	23	16	-0.0703342	4.0523	0.30103
chr1	36125200	36125355	unique_peak1	12	5	0.508042	2.83898	1.21399
chr1	36133604	36133793	unique_peak1	14	4	0.986771	2.81531	1.51502
chr1	36156413	36156617	unique_peak1	42	26	0.141209	4.82549	0.363125
chr1	36197101	36197291	unique_peak1	13	4	0.882779	2.76332	1.36011
chr1	36200182	36200492	unique_peak1	36	12	0.969139	4.18501	1.31435
chr1	36258732	36258988	unique_peak1	26	8	1.02474	3.68229	1.15813
chr1	36259113	36259263	unique_peak1	5	2	0.342624	1.75627	0.931119
chr1	36266457	36266763	unique_peak1	25	7	1.13778	3.56889	1.38887
chr1	36351430	36351580	unique_peak1	7	5	-0.223757	2.47308	0.909929
chr1	36421177	36421337	unique_peak1	9	8	-0.472378	2.93374	1.03789
chr1	36464068	36464221	unique_peak1	24	17	-0.0912659	4.12429	0.30103
chr1	36485787	36485975	unique_peak1	9	6	-0.109808	2.75245	0.947718
chr1	36497026	36497212	unique_peak1	6	3	0.159936	2.07997	0.864172
chr1	36512261	36512458	unique_peak1	29	10	0.894038	3.90645	1.03889
chr1	36572150	36572300	unique_peak1	5	2	0.342624	1.75627	0.931119
chr1	36585809	36585977	unique_peak1	10	6	0.0338517	2.82428	0.979903
chr1	36654001	36654172	unique_peak1	9	5	0.112584	2.64125	0.947718
chr1	36691572	36691743	unique_peak1	10	4	0.519279	2.58157	1.09385
chr1	36751956	36752106	unique_peak1	12	4	0.771077	2.70747	1.36011
chr1	36882902	36883098	unique_peak1	11	5	0.387395	2.77866	1.10484
chr1	36982916	36983066	unique_peak1	6	0	2.15994	1.07997	1.50515
chr1	37177397	37177562	unique_peak1	10	3	0.841207	2.4206	1.23215
chr1	37338747	37338897	unique_peak1	6	0	2.15994	1.07997	1.50515
chr1	37362582	37362740	unique_peak1	10	2	1.25624	2.21308	1.454
chr1	37484959	37485180	unique_peak1	23	5	1.43217	3.30105	1.61682
chr1	37487163	37487396	unique_peak1	25	9	0.815848	3.72985	0.965106
chr1	37509272	37509498	unique_peak1	15	7	0.405977	3.20299	1.21682
chr1	37537427	37537700	unique_peak1	24	9	0.756731	3.70029	0.844317
chr1	37595418	37595570	unique_peak1	18	11	0.0800418	3.62498	0.337263
chr1	37605466	37605628	unique_peak1	8	2	0.953776	2.06185	1.26211
chr1	37616105	37616354	unique_peak1	12	9	-0.228923	3.20747	1.03275
chr1	37634319	37634509	unique_peak1	17	8	0.413585	3.37672	0.475925
chr1	37655383	37655538	unique_peak1	10	2	1.25624	2.21308	1.454
chr1	37661486	37661660	unique_peak1	8	4	0.21681	2.43033	0.989111
chr1	37741216	37741366	unique_peak1	6	3	0.159936	2.07997	0.864172
chr1	37809088	37809238	unique_peak1	24	18	-0.169268	4.16329	0.307235
chr1	37850708	37850868	unique_peak1	6	1	1.15994	1.57997	1.10721
chr1	37931320	37931543	unique_peak1	38	24	0.105072	4.69639	0.339372
chr1	37954059	37954223	unique_peak1	5	4	-0.394341	2.12476	0.864172
chr1	37975168	37975331	unique_peak1	7	3	0.361206	2.1806	0.961082
chr1	37989364	37989548	unique_peak1	30	8	1.23297	3.78641	1.61268
chr1	37989609	37989810	unique_peak1	35	16	0.540818	4.35787	0.733542
chr1	38004523	38004673	unique_peak1	9	6	-0.109808	2.75245	0.947718
chr1	38040564	38040785	unique_peak1	16	6	0.690001	3.15236	1.32596
chr1	38047847	38048007	unique_peak1	26	8	1.02474	3.68229	1.15813
chr1	38064334	38064507	unique_peak1	9	3	0.697547	2.34877	1.08602
chr1	38072004	38072159	unique_peak1	12	3	1.093	2.5465	1.57097
chr1	38114370	38114592	unique_peak1	11	2	1.3874	2.27866	1.65812
chr1	38117404	38117584	unique_peak1	16	2	1.91239	2.54116	2.32233
chr1	38171105	38171255	unique_peak1	4	1	0.652776	1.32639	0.90309
chr1	38615626	38615776	unique_peak1	3	0	1.31643	0.658217	0.90309
chr1	38690916	38691067	unique_peak1	6	5	-0.425027	2.37245	0.909929
chr1	38786710	38786860	unique_peak1	4	2	0.0678134	1.61887	0.80618
chr1	38929555	38929763	unique_peak1	10	2	1.25624	2.21308	1.454
chr1	38961596	38961807	unique_peak1	15	5	0.821014	2.99547	1.47723
chr1	38964296	38964482	unique_peak1	11	6	0.165003	2.88986	1.03789
chr1	38991764	38991916	unique_peak1	18	11	0.0800418	3.62498	0.337263
chr1	39013995	39014275	unique_peak1	27	4	1.92755	3.2857	2.60954
chr1	39033065	39033222	unique_peak1	10	1	1.84121	1.9206	1.80618
chr1	39047965	39048188	unique_peak1	20	11	0.230896	3.70041	0.379392
chr1	39102648	39102837	unique_peak1	34	22	0.062257	4.55469	0.319918
chr1	39113138	39113333	unique_peak1	15	1	2.40598	2.20299	2.83421
chr1	39113351	39113688	unique_peak1	21	3	1.88598	2.94299	2.80788
chr1	39158336	39158572	unique_peak1	34	12	0.885379	4.14313	1.18646
chr1	39214629	39214926	unique_peak1	20	10	0.356427	3.63765	0.446473
chr1	39245450	39245677	unique_peak1	12	1	2.093	2.0465	2.31133
chr1	39500904	39501152	unique_peak1	17	12	-0.11693	3.64197	0.30103
chr1	39540752	39540902	unique_peak1	10	2	1.25624	2.21308	1.454
chr1	39576398	39576601	unique_peak1	30	18	0.154966	4.32541	0.35119
chr1	39663391	39663547	unique_peak1	7	2	0.776243	1.97308	1.08602
chr1	39720169	39720321	unique_peak1	8	4	0.21681	2.43033	0.989111
chr1	39720384	39720564	unique_peak1	8	2	0.953776	2.06185	1.26211
chr1	39722567	39722717	unique_peak1	8	4	0.21681	2.43033	0.989111
chr1	39818570	39818768	unique_peak1	14	5	0.723736	2.94683	1.33892
chr1	39819589	39819768	unique_peak1	18	13	-0.142351	3.73618	0.30103
chr1	39880374	39880610	unique_peak1	25	12	0.437336	3.91911	0.563372
chr1	39892648	39892798	unique_peak1	3	6	-1.49092	2.06189	1.26211
chr1	39917909	39918132	unique_peak1	14	3	1.3087	2.65435	1.75805
chr1	39943866	39944163	unique_peak1	42	9	1.57417	4.10901	2.8915
chr1	40245024	40245188	unique_peak1	5	1	0.927587	1.46379	1.10721
chr1	40266896	40267046	unique_peak1	3	2	-0.268528	1.4507	0.726999
chr1	40303412	40303562	unique_peak1	8	1	1.53874	1.76937	1.56314
chr1	40305537	40305765	unique_peak1	18	10	0.205573	3.56222	0.386243
chr1	40381576	40382007	unique_peak1	51	10	1.72312	4.32099	3.68844
chr1	40404911	40405067	unique_peak1	9	1	1.69755	1.84877	1.56314
chr1	40477683	40477986	unique_peak1	27	9	0.92755	3.7857	1.09395
chr1	40699050	40699200	unique_peak1	9	2	1.11258	2.14125	1.26211
chr1	40699237	40699395	unique_peak1	6	1	1.15994	1.57997	1.10721
chr1	40818681	40818937	unique_peak1	23	4	1.6952	3.16953	1.97519
chr1	40832774	40832924	unique_peak1	5	5	-0.657376	2.25627	0.909929
chr1	40861566	40861762	unique_peak1	30	14	0.496003	4.15489	0.607096
chr1	40889920	40890112	unique_peak1	17	5	0.998547	3.08424	1.62699
chr1	40898761	40898911	unique_peak1	10	12	-0.859233	3.27082	1.31827
chr1	40935350	40935522	unique_peak1	4	0	1.65278	0.826388	1.20412
chr1	41007048	41007216	unique_peak1	19	12	0.0418782	3.72138	0.309718
chr1	41033442	41033592	unique_peak1	4	1	0.652776	1.32639	0.90309
chr1	41234430	41234600	unique_peak1	7	1	1.36121	1.6806	1.32906
chr1	41313766	41313916	unique_peak1	7	1	1.36121	1.6806	1.32906
chr1	41341891	41342054	unique_peak1	13	7	0.204707	3.10235	1.05908
chr1	41346855	41347046	unique_peak1	8	0	2.53874	1.26937	2.10721
chr1	41358168	41358323	unique_peak1	23	7	1.01713	3.50856	1.08659
chr1	41361584	41361785	unique_peak1	56	23	0.735965	4.95294	1.3096
chr1	41365818	41365980	unique_peak1	24	8	0.908734	3.62429	1.02063
chr1	41411294	41411489	unique_peak1	12	9	-0.228923	3.20747	1.03275
chr1	41492354	41492509	unique_peak1	18	13	-0.142351	3.73618	0.30103
chr1	41495632	41495854	unique_peak1	30	19	0.0809653	4.36241	0.322754
chr1	41500506	41500660	unique_peak1	23	5	1.43217	3.30105	1.61682
chr1	41525907	41526077	unique_peak1	7	4	0.0392777	2.34157	0.909929
chr1	41600054	41600228	unique_peak1	11	1	1.97236	1.98618	2.05606
chr1	41639750	41639900	unique_peak1	6	0	2.15994	1.07997	1.50515
chr1	41795466	41795616	unique_peak1	6	3	0.159936	2.07997	0.864172
chr1	41803329	41803563	unique_peak1	20	5	1.2309	3.20041	1.95509
chr1	41803647	41804067	unique_peak1	45	21	0.538319	4.72859	0.800403
chr1	41812528	41812702	unique_peak1	13	5	0.619744	2.89483	1.21399
chr1	41849461	41849647	unique_peak1	10	4	0.519279	2.58157	1.09385
chr1	41851574	41851936	unique_peak1	29	5	1.76851	3.46922	2.39373
chr1	42152157	42152389	unique_peak1	15	5	0.821014	2.99547	1.47723
chr1	42266607	42266902	unique_peak1	20	9	0.493931	3.56889	0.538955
chr1	42529700	42529850	unique_peak1	6	2	0.574973	1.87245	0.931119
chr1	42690509	42690659	unique_peak1	8	6	-0.268616	2.67305	0.947718
chr1	42705358	42705513	unique_peak1	5	0	1.92759	0.963793	1.50515
chr1	42730121	42730271	unique_peak1	5	3	-0.0724134	1.96379	0.864172
chr1	42747283	42747433	unique_peak1	9	1	1.69755	1.84877	1.56314
chr1	42766612	42766889	unique_peak1	59	37	0.150313	5.32308	0.369793
chr1	42783799	42783949	unique_peak1	4	1	0.652776	1.32639	0.90309
chr1	42846776	42846977	unique_peak1	30	17	0.232968	4.28641	0.39263
chr1	42936312	42936557	unique_peak1	46	24	0.38631	4.83701	0.610903
chr1	43007496	43007686	unique_peak1	12	2	1.50804	2.33898	1.872
chr1	43012600	43012874	unique_peak1	23	9	0.695201	3.66953	0.732382
chr1	43049485	43049696	unique_peak1	33	7	1.54213	3.77106	2.25372
chr1	43065130	43065534	unique_peak1	49	11	1.53847	4.3542	3.15925
chr1	43121344	43121620	unique_peak1	23	8	0.847204	3.59353	0.89132
chr1	43238163	43238386	unique_peak1	14	3	1.3087	2.65435	1.75805
chr1	43294473	43294681	unique_peak1	12	2	1.50804	2.33898	1.872
chr1	43358364	43358533	unique_peak1	32	18	0.249202	4.37253	0.433767
chr1	43437413	43437573	unique_peak1	9	4	0.375619	2.50974	0.989111
chr1	43453016	43453213	unique_peak1	14	7	0.308699	3.15435	1.12966
chr1	43453541	43453758	unique_peak1	13	7	0.204707	3.10235	1.05908
chr1	43476104	43476287	unique_peak1	6	5	-0.425027	2.37245	0.909929
chr1	43500040	43500190	unique_peak1	6	4	-0.161992	2.24093	0.864172
chr1	43536617	43536790	unique_peak1	12	5	0.508042	2.83898	1.21399
chr1	43542136	43542311	unique_peak1	9	1	1.69755	1.84877	1.56314
chr1	43590532	43590682	unique_peak1	11	6	0.165003	2.88986	1.03789
chr1	43634869	43635019	unique_peak1	6	5	-0.425027	2.37245	0.909929
chr1	43636013	43636163	unique_peak1	6	3	0.159936	2.07997	0.864172
chr1	43839128	43839508	unique_peak1	39	6	1.97973	3.79722	3.6551
chr1	43861370	43861531	unique_peak1	15	6	0.598622	3.10667	1.32596
chr1	43883326	43883750	unique_peak1	137	38	1.36827	5.96954	6.73338
chr1	43953046	43953208	unique_peak1	7	3	0.361206	2.1806	0.961082
chr1	43970159	43970340	unique_peak1	38	21	0.289496	4.60418	0.464317
chr1	43981324	43981486	unique_peak1	22	6	1.14562	3.38017	1.16633
chr1	43994865	43995022	unique_peak1	20	13	0.00850374	3.81161	0.309074
chr1	44276102	44276252	unique_peak1	3	1	0.316435	1.15822	0.726999
chr1	44293747	44293903	unique_peak1	4	3	-0.347224	1.82639	0.80618
chr1	44294856	44295031	unique_peak1	9	5	0.112584	2.64125	0.947718
chr1	44318563	44318713	unique_peak1	11	0	2.97236	1.48618	2.70927
chr1	44545815	44545965	unique_peak1	12	4	0.771077	2.70747	1.36011
chr1	44561094	44561250	unique_peak1	11	2	1.3874	2.27866	1.65812
chr1	44572131	44572296	unique_peak1	9	4	0.375619	2.50974	0.989111
chr1	44609480	44609724	unique_peak1	16	3	1.49736	2.74868	1.95435
chr1	44655613	44655837	unique_peak1	21	11	0.301015	3.73547	0.435191
chr1	44689237	44689432	unique_peak1	15	9	0.0840487	3.36395	0.344532
chr1	44729310	44729482	unique_peak1	22	12	0.252539	3.82671	0.373562
chr1	44780900	44781092	unique_peak1	17	8	0.413585	3.37672	0.475925
chr1	44815053	44815211	unique_peak1	17	7	0.58351	3.29175	1.31827
chr1	44827362	44827557	unique_peak1	16	5	0.912393	3.04116	1.47723
chr1	45230636	45230858	unique_peak1	14	5	0.723736	2.94683	1.33892
chr1	45327804	45327954	unique_peak1	17	5	0.998547	3.08424	1.62699
chr1	45348982	45349262	unique_peak1	26	11	0.609699	3.88981	0.671583
chr1	45432762	45433099	unique_peak1	15	3	1.40598	2.70299	1.95435
chr1	45507868	45508023	unique_peak1	13	4	0.882779	2.76332	1.36011
chr1	45533299	45533518	unique_peak1	13	3	1.20471	2.60235	1.57097
chr1	45556770	45557031	unique_peak1	30	10	0.943462	3.93116	1.16735
chr1	45584153	45584334	unique_peak1	46	26	0.275279	4.89253	0.481798
chr1	45730587	45730745	unique_peak1	7	3	0.361206	2.1806	0.961082
chr1	45881645	45881931	unique_peak1	40	10	1.36488	4.14187	2.22882
chr1	45881994	45882173	unique_peak1	14	5	0.723736	2.94683	1.33892
chr1	45979143	45979379	unique_peak1	17	1	2.58351	2.29175	3.10048
chr1	46029668	46029852	unique_peak1	9	3	0.697547	2.34877	1.08602
chr1	46065441	46065671	unique_peak1	23	5	1.43217	3.30105	1.61682
chr1	46172422	46172574	unique_peak1	9	4	0.375619	2.50974	0.989111
chr1	46173357	46173549	unique_peak1	9	5	0.112584	2.64125	0.947718
chr1	46238954	46239175	unique_peak1	12	6	0.28565	2.95018	1.11708
chr1	46288875	46289248	unique_peak1	31	13	0.643393	4.12905	0.809261
chr1	46302745	46302908	unique_peak1	36	21	0.210147	4.56451	0.376655
chr1	46315795	46315977	unique_peak1	10	3	0.841207	2.4206	1.23215
chr1	46362516	46362666	unique_peak1	6	2	0.574973	1.87245	0.931119
chr1	46396577	46396759	unique_peak1	18	1	2.665	2.3325	3.36932
chr1	46401686	46401836	unique_peak1	16	6	0.690001	3.15236	1.32596
chr1	46406404	46406555	unique_peak1	13	9	-0.117221	3.26332	1.03275
chr1	46411165	46411315	unique_peak1	9	7	-0.302453	2.84877	0.979903
chr1	46424564	46424726	unique_peak1	7	1	1.36121	1.6806	1.32906
chr1	46509648	46509798	unique_peak1	4	2	0.0678134	1.61887	0.80618
chr1	46524000	46524162	unique_peak1	18	12	-0.0354355	3.68272	0.309718
chr1	46556601	46556757	unique_peak1	12	5	0.508042	2.83898	1.21399
chr1	46639688	46639849	unique_peak1	3	2	-0.268528	1.4507	0.726999
chr1	46673842	46673992	unique_peak1	3	3	-0.683565	1.65822	0.80618
chr1	46798944	46799159	unique_peak1	11	4	0.65043	2.64714	1.21878
chr1	46812382	46812586	unique_peak1	9	4	0.375619	2.50974	0.989111
chr1	46996794	46996977	unique_peak1	8	3	0.538739	2.26937	1.08602
chr1	47003985	47004285	unique_peak1	26	7	1.19466	3.59733	1.38887
chr1	47023710	47023979	unique_peak1	14	6	0.501344	3.05803	1.21399
chr1	47129915	47130333	unique_peak1	38	7	1.74893	3.87446	3.02827
chr1	47173915	47174148	unique_peak1	20	7	0.815859	3.40793	0.817533
chr1	47175369	47175583	unique_peak1	27	9	0.92755	3.7857	1.09395
chr1	47186327	47186563	unique_peak1	33	13	0.734772	4.17474	0.912224
chr1	47303306	47303567	unique_peak1	22	8	0.783054	3.56145	0.771068
chr1	47345185	47345335	unique_peak1	7	0	2.36121	1.1806	1.80618
chr1	47449250	47449535	unique_peak1	24	8	0.908734	3.62429	1.02063
chr1	47470077	47470233	unique_peak1	10	3	0.841207	2.4206	1.23215
chr1	47475687	47475837	unique_peak1	6	1	1.15994	1.57997	1.10721
chr1	47481961	47482111	unique_peak1	5	1	0.927587	1.46379	1.10721
chr1	47524474	47524624	unique_peak1	5	3	-0.0724134	1.96379	0.864172
chr1	47579670	47579820	unique_peak1	5	2	0.342624	1.75627	0.931119
chr1	47726105	47726255	unique_peak1	7	7	-0.638794	2.6806	1.01466
chr1	47755473	47755650	unique_peak1	12	5	0.508042	2.83898	1.21399
chr1	47785686	47785839	unique_peak1	9	1	1.69755	1.84877	1.56314
chr1	47792319	47792469	unique_peak1	8	4	0.21681	2.43033	0.989111
chr1	47876350	47876501	unique_peak1	8	5	-0.046224	2.56185	0.947718
chr1	47931480	47931658	unique_peak1	13	3	1.20471	2.60235	1.57097
chr1	47951480	47951630	unique_peak1	8	0	2.53874	1.26937	2.10721
chr1	48228241	48228464	unique_peak1	15	5	0.821014	2.99547	1.47723
chr1	48444363	48444513	unique_peak1	6	2	0.574973	1.87245	0.931119
chr1	48500921	48501071	unique_peak1	4	1	0.652776	1.32639	0.90309
chr1	48552543	48552720	unique_peak1	8	4	0.21681	2.43033	0.989111
chr1	48619775	48619981	unique_peak1	12	4	0.771077	2.70747	1.36011
chr1	48673842	48674084	unique_peak1	25	9	0.815848	3.72985	0.965106
chr1	48693807	48694003	unique_peak1	13	3	1.20471	2.60235	1.57097
chr1	48878518	48878782	unique_peak1	23	5	1.43217	3.30105	1.61682
chr1	48916228	48916470	unique_peak1	26	9	0.872733	3.75829	0.965106
chr1	49016695	49016910	unique_peak1	14	3	1.3087	2.65435	1.75805
chr1	49251507	49251669	unique_peak1	6	2	0.574973	1.87245	0.931119
chr1	49290384	49290562	unique_peak1	5	5	-0.657376	2.25627	0.909929
chr1	49297885	49298046	unique_peak1	8	2	0.953776	2.06185	1.26211
chr1	49556999	49557149	unique_peak1	7	1	1.36121	1.6806	1.32906
chr1	49864597	49864835	unique_peak1	18	4	1.34308	2.99347	2.04196
chr1	49913586	49913753	unique_peak1	9	1	1.69755	1.84877	1.56314
chr1	50105584	50105735	unique_peak1	4	2	0.0678134	1.61887	0.80618
chr1	50109971	50110121	unique_peak1	7	1	1.36121	1.6806	1.32906
chr1	50245798	50246003	unique_peak1	10	0	2.84121	1.4206	2.40824
chr1	50289941	50290091	unique_peak1	5	1	0.927587	1.46379	1.10721
chr1	50358986	50359136	unique_peak1	6	1	1.15994	1.57997	1.10721
chr1	50430194	50430344	unique_peak1	8	2	0.953776	2.06185	1.26211
chr1	50705807	50706055	unique_peak1	15	6	0.598622	3.10667	1.32596
chr1	50873439	50873650	unique_peak1	11	5	0.387395	2.77866	1.10484
chr1	50873682	50873911	unique_peak1	19	7	0.742318	3.37116	0.69798
chr1	51029041	51029201	unique_peak1	8	0	2.53874	1.26937	2.10721
chr1	51058915	51059065	unique_peak1	9	4	0.375619	2.50974	0.989111
chr1	51143726	51143881	unique_peak1	2	3	-1.11718	1.44141	0.80618
chr1	51163059	51163250	unique_peak1	13	2	1.61974	2.39483	1.872
chr1	51166241	51166417	unique_peak1	10	2	1.25624	2.21308	1.454
chr1	51237041	51237191	unique_peak1	20	15	-0.184141	3.90793	0.308519
chr1	51253840	51253990	unique_peak1	3	1	0.316435	1.15822	0.726999
chr1	51303051	51303218	unique_peak1	5	6	-0.879768	2.36747	0.989111
chr1	51330653	51330817	unique_peak1	18	12	-0.0354355	3.68272	0.309718
chr1	51334802	51334958	unique_peak1	12	8	-0.0769201	3.13146	1.03275
chr1	51375944	51376094	unique_peak1	6	3	0.159936	2.07997	0.864172
chr1	51491608	51491815	unique_peak1	17	3	1.58351	2.79175	2.15847
chr1	51535005	51535337	unique_peak1	20	5	1.2309	3.20041	1.95509
chr1	51636882	51637032	unique_peak1	13	10	-0.254725	3.33207	1.05503
chr1	51650785	51651033	unique_peak1	13	4	0.882779	2.76332	1.36011
chr1	51679577	51679823	unique_peak1	24	2	2.4937	2.83181	3.7876
chr1	51686498	51686757	unique_peak1	18	7	0.665004	3.3325	0.69798
chr1	51693497	51693647	unique_peak1	8	2	0.953776	2.06185	1.26211
chr1	51736861	51737042	unique_peak1	13	3	1.20471	2.60235	1.57097
chr1	51776875	51777071	unique_peak1	12	1	2.093	2.0465	2.31133
chr1	51919316	51919466	unique_peak1	5	2	0.342624	1.75627	0.931119
chr1	51948435	51948707	unique_peak1	18	3	1.665	2.8325	2.36932
chr1	51980400	51980619	unique_peak1	11	0	2.97236	1.48618	2.70927
chr1	51998780	51998941	unique_peak1	6	2	0.574973	1.87245	0.931119
chr1	52005728	52005878	unique_peak1	10	3	0.841207	2.4206	1.23215
chr1	52026462	52026612	unique_peak1	4	1	0.652776	1.32639	0.90309
chr1	52032711	52032960	unique_peak1	34	22	0.062257	4.55469	0.319918
chr1	52055678	52055833	unique_peak1	33	20	0.149809	4.46722	0.346516
chr1	52071705	52071866	unique_peak1	8	2	0.953776	2.06185	1.26211
chr1	52159513	52159663	unique_peak1	9	1	1.69755	1.84877	1.56314
chr1	52209480	52209693	unique_peak1	12	3	1.093	2.5465	1.57097
chr1	52268518	52268684	unique_peak1	5	2	0.342624	1.75627	0.931119
chr1	52604452	52604602	unique_peak1	6	4	-0.161992	2.24093	0.864172
chr1	52629268	52629475	unique_peak1	16	5	0.912393	3.04116	1.47723
chr1	52674830	52675002	unique_peak1	8	3	0.538739	2.26937	1.08602
chr1	52698673	52698839	unique_peak1	25	12	0.437336	3.91911	0.563372
chr1	52904729	52904897	unique_peak1	14	2	1.72374	2.44683	2.09385
chr1	53127590	53127786	unique_peak1	8	0	2.53874	1.26937	2.10721
chr1	53149510	53149703	unique_peak1	9	5	0.112584	2.64125	0.947718
chr1	53288292	53288456	unique_peak1	7	1	1.36121	1.6806	1.32906
chr1	53326845	53327000	unique_peak1	44	27	0.157267	4.88599	0.36098
chr1	53328066	53328256	unique_peak1	42	27	0.0887419	4.85173	0.335332
chr1	53377349	53377515	unique_peak1	9	5	0.112584	2.64125	0.947718
chr1	53392074	53392224	unique_peak1	7	1	1.36121	1.6806	1.32906
chr1	53534159	53534406	unique_peak1	15	7	0.405977	3.20299	1.21682
chr1	53546094	53546244	unique_peak1	10	1	1.84121	1.9206	1.80618
chr1	53562429	53562605	unique_peak1	9	1	1.69755	1.84877	1.56314
chr1	53577234	53577404	unique_peak1	5	0	1.92759	0.963793	1.50515
chr1	53604326	53604596	unique_peak1	20	6	1.0085	3.31161	1.01573
chr1	53670688	53670927	unique_peak1	20	2	2.2309	2.70041	3.03833
chr1	53688014	53688175	unique_peak1	16	7	0.497355	3.24868	1.21682
chr1	53708617	53708767	unique_peak1	8	3	0.538739	2.26937	1.08602
chr1	53717877	53718063	unique_peak1	9	2	1.11258	2.14125	1.26211
chr1	53907773	53907944	unique_peak1	13	5	0.619744	2.89483	1.21399
chr1	53992413	53992563	unique_peak1	10	0	2.84121	1.4206	2.40824
chr1	54069855	54070042	unique_peak1	14	4	0.986771	2.81531	1.51502
chr1	54124643	54124793	unique_peak1	15	7	0.405977	3.20299	1.21682
chr1	54153853	54154051	unique_peak1	14	4	0.986771	2.81531	1.51502
chr1	54177189	54177346	unique_peak1	9	2	1.11258	2.14125	1.26211
chr1	54272939	54273124	unique_peak1	12	3	1.093	2.5465	1.57097
chr1	54309913	54310155	unique_peak1	15	5	0.821014	2.99547	1.47723
chr1	54331159	54331365	unique_peak1	19	2	2.15736	2.66364	2.79529
chr1	54331408	54331623	unique_peak1	19	3	1.74232	2.87116	2.36932
chr1	54411908	54412068	unique_peak1	14	1	2.3087	2.15435	2.57097
chr1	54488934	54489084	unique_peak1	20	6	1.0085	3.31161	1.01573
chr1	54499457	54499673	unique_peak1	9	7	-0.302453	2.84877	0.979903
chr1	54506745	54506951	unique_peak1	8	1	1.53874	1.76937	1.56314
chr1	54575293	54575443	unique_peak1	8	3	0.538739	2.26937	1.08602
chr1	54679106	54679256	unique_peak1	9	3	0.697547	2.34877	1.08602
chr1	54706468	54706656	unique_peak1	17	6	0.776155	3.19543	1.4509
chr1	54709569	54709719	unique_peak1	7	4	0.0392777	2.34157	0.909929
chr1	54775225	54775431	unique_peak1	11	2	1.3874	2.27866	1.65812
chr1	54799125	54799318	unique_peak1	18	6	0.857649	3.23618	1.58712
chr1	54923028	54923509	unique_peak1	55	10	1.83482	4.37684	4.28341
chr1	55040196	55040346	unique_peak1	21	12	0.185538	3.79321	0.373562
chr1	55284856	55285006	unique_peak1	7	0	2.36121	1.1806	1.80618
chr1	55338172	55338427	unique_peak1	17	6	0.776155	3.19543	1.4509
chr1	55443605	55443859	unique_peak1	16	4	1.17543	2.90964	1.68135
chr1	55466573	55466723	unique_peak1	9	3	0.697547	2.34877	1.08602
chr1	55523134	55523341	unique_peak1	9	0	2.69755	1.34877	2.10721
chr1	55918238	55918388	unique_peak1	3	1	0.316435	1.15822	0.726999
chr1	56019383	56019533	unique_peak1	5	1	0.927587	1.46379	1.10721
chr1	56025874	56026265	unique_peak1	36	9	1.34765	3.99575	2.00245
chr1	56030505	56030782	unique_peak1	20	2	2.2309	2.70041	3.03833
chr1	56064691	56065047	unique_peak1	33	8	1.3722	3.85603	1.94521
chr1	56089588	56089767	unique_peak1	9	4	0.375619	2.50974	0.989111
chr1	56378592	56378766	unique_peak1	11	4	0.65043	2.64714	1.21878
chr1	56409417	56409567	unique_peak1	8	1	1.53874	1.76937	1.56314
chr1	56432132	56432822	unique_peak1	73	16	1.62689	4.90091	4.84405
chr1	56506839	56507263	unique_peak1	46	4	2.70824	3.67605	5.93488
chr1	56533775	56533947	unique_peak1	7	4	0.0392777	2.34157	0.909929
chr1	56696786	56696936	unique_peak1	4	1	0.652776	1.32639	0.90309
chr1	56819071	56819301	unique_peak1	19	3	1.74232	2.87116	2.36932
chr1	56825427	56825577	unique_peak1	10	7	-0.158793	2.9206	0.979903
chr1	56950321	56950471	unique_peak1	6	3	0.159936	2.07997	0.864172
chr1	57017870	57018020	unique_peak1	4	1	0.652776	1.32639	0.90309
chr1	57025017	57025167	unique_peak1	6	2	0.574973	1.87245	0.931119
chr1	57131800	57131967	unique_peak1	8	3	0.538739	2.26937	1.08602
chr1	57280252	57280573	unique_peak1	30	6	1.59554	3.60512	2.21753
chr1	57397541	57397691	unique_peak1	5	0	1.92759	0.963793	1.50515
chr1	57424817	57424969	unique_peak1	11	0	2.97236	1.48618	2.70927
chr1	57591067	57591217	unique_peak1	5	4	-0.394341	2.12476	0.864172
chr1	57732266	57732416	unique_peak1	5	1	0.927587	1.46379	1.10721
chr1	57770823	57771056	unique_peak1	16	5	0.912393	3.04116	1.47723
chr1	58060024	58060192	unique_peak1	8	0	2.53874	1.26937	2.10721
chr1	58065712	58065862	unique_peak1	4	1	0.652776	1.32639	0.90309
chr1	58204410	58204584	unique_peak1	10	2	1.25624	2.21308	1.454
chr1	58296289	58296585	unique_peak1	18	5	1.08004	3.12498	1.78669
chr1	58321719	58321869	unique_peak1	4	1	0.652776	1.32639	0.90309
chr1	58379086	58379357	unique_peak1	16	5	0.912393	3.04116	1.47723
chr1	58412463	58412630	unique_peak1	12	1	2.093	2.0465	2.31133
chr1	58432836	58433013	unique_peak1	13	4	0.882779	2.76332	1.36011
chr1	58437767	58437917	unique_peak1	5	2	0.342624	1.75627	0.931119
chr1	58460564	58460791	unique_peak1	21	7	0.885978	3.44299	0.947446
chr1	58477502	58477663	unique_peak1	8	2	0.953776	2.06185	1.26211
chr1	58620275	58620581	unique_peak1	44	15	0.964622	4.48231	1.53513
chr1	58652484	58652634	unique_peak1	8	6	-0.268616	2.67305	0.947718
chr1	58784530	58784680	unique_peak1	43	28	0.0727676	4.89436	0.334168
chr1	58888747	58888899	unique_peak1	5	1	0.927587	1.46379	1.10721
chr1	58888900	58889101	unique_peak1	15	3	1.40598	2.70299	1.95435
chr1	58975972	58976163	unique_peak1	17	4	1.26158	2.95272	1.85744
chr1	59016550	59016757	unique_peak1	14	3	1.3087	2.65435	1.75805
chr1	59046220	59046414	unique_peak1	10	0	2.84121	1.4206	2.40824
chr1	59146839	59146989	unique_peak1	14	16	-0.778764	3.69808	0.604423
chr1	59163954	59164104	unique_peak1	9	0	2.69755	1.34877	2.10721
chr1	59434409	59434559	unique_peak1	7	2	0.776243	1.97308	1.08602
chr1	59738297	59738461	unique_peak1	9	2	1.11258	2.14125	1.26211
chr1	59946996	59947146	unique_peak1	7	0	2.36121	1.1806	1.80618
chr1	60073501	60073671	unique_peak1	6	2	0.574973	1.87245	0.931119
chr1	60419162	60419312	unique_peak1	7	1	1.36121	1.6806	1.32906
chr1	60574095	60574245	unique_peak1	7	6	-0.446149	2.58428	0.947718
chr1	60765282	60765508	unique_peak1	15	4	1.08405	2.86395	1.68135
chr1	60858456	60858606	unique_peak1	4	2	0.0678134	1.61887	0.80618
chr1	60912014	60912339	unique_peak1	21	4	1.56405	3.10395	2.43222
chr1	60973842	60973992	unique_peak1	11	3	0.972358	2.48618	1.39488
chr1	61130597	61130747	unique_peak1	5	1	0.927587	1.46379	1.10721
chr1	61141575	61141892	unique_peak1	50	16	1.06582	4.62037	2.01523
chr1	61230750	61230900	unique_peak1	6	5	-0.425027	2.37245	0.909929
chr1	61302359	61302594	unique_peak1	11	4	0.65043	2.64714	1.21878
chr1	61472948	61473175	unique_peak1	13	0	3.20471	1.60235	3.0103
chr1	61605990	61606149	unique_peak1	9	3	0.697547	2.34877	1.08602
chr1	61719365	61719515	unique_peak1	6	2	0.574973	1.87245	0.931119
chr1	61724248	61724408	unique_peak1	12	6	0.28565	2.95018	1.11708
chr1	61966871	61967079	unique_peak1	13	0	3.20471	1.60235	3.0103
chr1	61980696	61980846	unique_peak1	4	1	0.652776	1.32639	0.90309
chr1	62040546	62040766	unique_peak1	17	2	1.99855	2.58424	2.55641
chr1	62071850	62072000	unique_peak1	5	1	0.927587	1.46379	1.10721
chr1	62084389	62084693	unique_peak1	31	8	1.28082	3.81034	1.77631
chr1	62135994	62136150	unique_peak1	7	3	0.361206	2.1806	0.961082
chr1	62175634	62175867	unique_peak1	14	4	0.986771	2.81531	1.51502
chr1	62180567	62180948	unique_peak1	28	8	1.13245	3.73615	1.45476
chr1	62247405	62247636	unique_peak1	17	2	1.99855	2.58424	2.55641
chr1	62266326	62266476	unique_peak1	7	3	0.361206	2.1806	0.961082
chr1	62285298	62285493	unique_peak1	15	6	0.598622	3.10667	1.32596
chr1	62384761	62384911	unique_peak1	8	1	1.53874	1.76937	1.56314
chr1	62426344	62426523	unique_peak1	5	4	-0.394341	2.12476	0.864172
chr1	62435896	62436069	unique_peak1	35	27	-0.179074	4.71782	0.317738
chr1	62712943	62713141	unique_peak1	14	7	0.308699	3.15435	1.12966
chr1	62725214	62725578	unique_peak1	34	5	2.00086	3.58539	3.24128
chr1	62746540	62746762	unique_peak1	13	2	1.61974	2.39483	1.872
chr1	62926985	62927135	unique_peak1	6	2	0.574973	1.87245	0.931119
chr1	62963270	62963496	unique_peak1	18	5	1.08004	3.12498	1.78669
chr1	63004933	63005139	unique_peak1	13	4	0.882779	2.76332	1.36011
chr1	63011015	63011165	unique_peak1	6	0	2.15994	1.07997	1.50515
chr1	63028455	63028605	unique_peak1	8	0	2.53874	1.26937	2.10721
chr1	63063438	63063588	unique_peak1	7	3	0.361206	2.1806	0.961082
chr1	63103770	63103929	unique_peak1	6	2	0.574973	1.87245	0.931119
chr1	63294893	63295043	unique_peak1	9	2	1.11258	2.14125	1.26211
chr1	63487707	63488040	unique_peak1	40	10	1.36488	4.14187	2.22882
chr1	63522892	63523056	unique_peak1	28	19	-0.0195576	4.31215	0.306598
chr1	63575478	63575636	unique_peak1	10	3	0.841207	2.4206	1.23215
chr1	63774593	63774756	unique_peak1	24	17	-0.0912659	4.12429	0.30103
chr1	63864390	63864629	unique_peak1	16	9	0.175427	3.40964	0.344532
chr1	63917831	63917981	unique_peak1	7	2	0.776243	1.97308	1.08602
chr1	63935277	63935427	unique_peak1	3	2	-0.268528	1.4507	0.726999
chr1	63980898	63981048	unique_peak1	11	4	0.65043	2.64714	1.21878
chr1	63981073	63981434	unique_peak1	33	5	1.95716	3.56354	3.02404
chr1	64187703	64187853	unique_peak1	3	2	-0.268528	1.4507	0.726999
chr1	64252068	64252271	unique_peak1	7	4	0.0392777	2.34157	0.909929
chr1	64292162	64292312	unique_peak1	8	6	-0.268616	2.67305	0.947718
chr1	64344338	64344488	unique_peak1	26	13	0.387306	4.00101	0.476916
chr1	64495860	64496169	unique_peak1	33	4	2.2202	3.43203	3.51
chr1	64500023	64500287	unique_peak1	20	4	1.49393	3.06889	2.23385
chr1	64516970	64517126	unique_peak1	8	2	0.953776	2.06185	1.26211
chr1	64526398	64526558	unique_peak1	7	3	0.361206	2.1806	0.961082
chr1	64701202	64701386	unique_peak1	8	2	0.953776	2.06185	1.26211
chr1	64850354	64850504	unique_peak1	4	3	-0.347224	1.82639	0.80618
chr1	64861716	64861866	unique_peak1	7	1	1.36121	1.6806	1.32906
chr1	64906586	64906850	unique_peak1	22	3	1.95298	2.97649	2.80788
chr1	64940088	64940296	unique_peak1	17	5	0.998547	3.08424	1.62699
chr1	65036981	65037151	unique_peak1	9	2	1.11258	2.14125	1.26211
chr1	65060078	65060228	unique_peak1	9	0	2.69755	1.34877	2.10721
chr1	65080044	65080252	unique_peak1	13	3	1.20471	2.60235	1.57097
chr1	65141831	65141981	unique_peak1	17	6	0.776155	3.19543	1.4509
chr1	65141987	65142451	unique_peak1	64	10	2.05946	4.48916	5.74704
chr1	65165747	65165897	unique_peak1	9	3	0.697547	2.34877	1.08602
chr1	65179138	65179367	unique_peak1	15	4	1.08405	2.86395	1.68135
chr1	65344297	65344503	unique_peak1	16	2	1.91239	2.54116	2.32233
chr1	65362652	65362862	unique_peak1	14	3	1.3087	2.65435	1.75805
chr1	65459541	65459702	unique_peak1	9	5	0.112584	2.64125	0.947718
chr1	65513151	65513301	unique_peak1	8	1	1.53874	1.76937	1.56314
chr1	65536104	65536254	unique_peak1	5	3	-0.0724134	1.96379	0.864172
chr1	65667144	65667311	unique_peak1	8	1	1.53874	1.76937	1.56314
chr1	65687753	65687985	unique_peak1	13	6	0.397352	3.00603	1.11708
chr1	65821084	65821234	unique_peak1	4	0	1.65278	0.826388	1.20412
chr1	65958991	65959166	unique_peak1	10	4	0.519279	2.58157	1.09385
chr1	66023040	66023234	unique_peak1	11	3	0.972358	2.48618	1.39488
chr1	66084571	66084768	unique_peak1	15	2	1.82101	2.49547	2.32233
chr1	66154078	66154228	unique_peak1	3	0	1.31643	0.658217	0.90309
chr1	66231217	66231383	unique_peak1	8	2	0.953776	2.06185	1.26211
chr1	66239960	66240110	unique_peak1	4	2	0.0678134	1.61887	0.80618
chr1	66374921	66375084	unique_peak1	7	1	1.36121	1.6806	1.32906
chr1	66401847	66401997	unique_peak1	3	2	-0.268528	1.4507	0.726999
chr1	66539597	66539747	unique_peak1	9	1	1.69755	1.84877	1.56314
chr1	66652720	66652888	unique_peak1	7	0	2.36121	1.1806	1.80618
chr1	66752290	66752549	unique_peak1	12	1	2.093	2.0465	2.31133
chr1	66765136	66765286	unique_peak1	6	4	-0.161992	2.24093	0.864172
chr1	66788681	66788870	unique_peak1	12	6	0.28565	2.95018	1.11708
chr1	67013670	67013905	unique_peak1	11	3	0.972358	2.48618	1.39488
chr1	67148980	67149181	unique_peak1	21	4	1.56405	3.10395	2.43222
chr1	67230672	67230851	unique_peak1	5	3	-0.0724134	1.96379	0.864172
chr1	67355479	67355634	unique_peak1	7	2	0.776243	1.97308	1.08602
chr1	67376438	67376658	unique_peak1	14	2	1.72374	2.44683	2.09385
chr1	67385431	67385616	unique_peak1	14	5	0.723736	2.94683	1.33892
chr1	67524432	67524582	unique_peak1	6	1	1.15994	1.57997	1.10721
chr1	67530783	67531149	unique_peak1	40	9	1.50238	4.07312	2.52428
chr1	67614472	67614759	unique_peak1	30	12	0.702454	4.05167	0.84084
chr1	67760102	67760362	unique_peak1	20	6	1.0085	3.31161	1.01573
chr1	67795322	67795472	unique_peak1	4	3	-0.347224	1.82639	0.80618
chr1	67803730	67803894	unique_peak1	7	1	1.36121	1.6806	1.32906
chr1	68222056	68222206	unique_peak1	8	2	0.953776	2.06185	1.26211
chr1	68293116	68293266	unique_peak1	5	3	-0.0724134	1.96379	0.864172
chr1	68394976	68395329	unique_peak1	51	5	2.59758	3.88375	6.04086
chr1	68396110	68396295	unique_peak1	27	7	1.24948	3.62474	1.55051
chr1	68397254	68397409	unique_peak1	16	2	1.91239	2.54116	2.32233
chr1	68401552	68401792	unique_peak1	27	5	1.66452	3.41722	2.19185
chr1	68758932	68759148	unique_peak1	14	6	0.501344	3.05803	1.21399
chr1	69110071	69110249	unique_peak1	9	1	1.69755	1.84877	1.56314
chr1	69196107	69196392	unique_peak1	20	3	1.81586	2.90793	2.58603
chr1	69264059	69264389	unique_peak1	29	8	1.18354	3.7617	1.45476
chr1	69315951	69316130	unique_peak1	11	2	1.3874	2.27866	1.65812
chr1	69334294	69334444	unique_peak1	3	1	0.316435	1.15822	0.726999
chr1	69911268	69911418	unique_peak1	7	2	0.776243	1.97308	1.08602
chr1	69983127	69983327	unique_peak1	12	3	1.093	2.5465	1.57097
chr1	70034492	70034738	unique_peak1	18	6	0.857649	3.23618	1.58712
chr1	70133274	70133441	unique_peak1	10	6	0.0338517	2.82428	0.979903
chr1	70234851	70235060	unique_peak1	11	4	0.65043	2.64714	1.21878
chr1	70284467	70284648	unique_peak1	7	3	0.361206	2.1806	0.961082
chr1	70327816	70327966	unique_peak1	10	1	1.84121	1.9206	1.80618
chr1	70459788	70460095	unique_peak1	21	8	0.716053	3.52795	0.771068
chr1	70486957	70487218	unique_peak1	23	9	0.695201	3.66953	0.732382
chr1	70487946	70488114	unique_peak1	8	2	0.953776	2.06185	1.26211
chr1	70503452	70503688	unique_peak1	18	6	0.857649	3.23618	1.58712
chr1	70627970	70628137	unique_peak1	6	5	-0.425027	2.37245	0.909929
chr1	70745264	70745447	unique_peak1	8	5	-0.046224	2.56185	0.947718
chr1	70801057	70801405	unique_peak1	19	5	1.15736	3.16364	1.78669
chr1	70896325	70896475	unique_peak1	4	3	-0.347224	1.82639	0.80618
chr1	70936200	70936350	unique_peak1	6	3	0.159936	2.07997	0.864172
chr1	71050082	71050326	unique_peak1	21	14	-0.020913	3.89643	0.308519
chr1	71080236	71080396	unique_peak1	13	4	0.882779	2.76332	1.36011
chr1	71343823	71343973	unique_peak1	7	1	1.36121	1.6806	1.32906
chr1	71344101	71344256	unique_peak1	7	3	0.361206	2.1806	0.961082
chr1	71796136	71796355	unique_peak1	13	6	0.397352	3.00603	1.11708
chr1	72037824	72038029	unique_peak1	10	1	1.84121	1.9206	1.80618
chr1	72557517	72557729	unique_peak1	16	5	0.912393	3.04116	1.47723
chr1	72623294	72623467	unique_peak1	7	4	0.0392777	2.34157	0.909929
chr1	72636697	72636904	unique_peak1	15	3	1.40598	2.70299	1.95435
chr1	73065613	73065905	unique_peak1	22	7	0.952979	3.47649	0.947446
chr1	73578397	73578567	unique_peak1	10	0	2.84121	1.4206	2.40824
chr1	73604833	73605023	unique_peak1	7	2	0.776243	1.97308	1.08602
chr1	73813839	73813989	unique_peak1	5	3	-0.0724134	1.96379	0.864172
chr1	73943319	73943496	unique_peak1	6	3	0.159936	2.07997	0.864172
chr1	74222820	74222977	unique_peak1	8	0	2.53874	1.26937	2.10721
chr1	74340451	74340958	unique_peak1	42	8	1.72617	4.03301	3.24675
chr1	74343247	74343485	unique_peak1	14	4	0.986771	2.81531	1.51502
chr1	74467882	74468212	unique_peak1	24	7	1.07866	3.53933	1.234
chr1	74505246	74505475	unique_peak1	21	4	1.56405	3.10395	2.43222
chr1	74596787	74596951	unique_peak1	10	1	1.84121	1.9206	1.80618
chr1	74618800	74619264	unique_peak1	46	11	1.4452	4.30756	2.80071
chr1	74877242	74877420	unique_peak1	9	2	1.11258	2.14125	1.26211
chr1	74944994	74945172	unique_peak1	9	2	1.11258	2.14125	1.26211
chr1	75053298	75053711	unique_peak1	33	8	1.3722	3.85603	1.94521
chr1	75068124	75068274	unique_peak1	8	2	0.953776	2.06185	1.26211
chr1	75181258	75181441	unique_peak1	11	8	-0.197567	3.07114	1.00793
chr1	75618453	75618713	unique_peak1	39	18	0.539161	4.51751	0.77688
chr1	75632473	75632623	unique_peak1	8	2	0.953776	2.06185	1.26211
chr1	75765836	75765986	unique_peak1	4	3	-0.347224	1.82639	0.80618
chr1	75829226	75829407	unique_peak1	13	3	1.20471	2.60235	1.57097
chr1	75842571	75842831	unique_peak1	15	4	1.08405	2.86395	1.68135
chr1	76035185	76035366	unique_peak1	8	5	-0.046224	2.56185	0.947718
chr1	76074584	76074785	unique_peak1	11	0	2.97236	1.48618	2.70927
chr1	76095952	76096107	unique_peak1	6	0	2.15994	1.07997	1.50515
chr1	76140354	76140532	unique_peak1	8	3	0.538739	2.26937	1.08602
chr1	76191067	76191440	unique_peak1	23	7	1.01713	3.50856	1.08659
chr1	76235248	76235444	unique_peak1	8	2	0.953776	2.06185	1.26211
chr1	76302707	76302906	unique_peak1	7	2	0.776243	1.97308	1.08602
chr1	76425874	76426024	unique_peak1	4	0	1.65278	0.826388	1.20412
chr1	76640262	76640412	unique_peak1	5	4	-0.394341	2.12476	0.864172
chr1	76835335	76835552	unique_peak1	13	3	1.20471	2.60235	1.57097
chr1	77084585	77084748	unique_peak1	6	0	2.15994	1.07997	1.50515
chr1	77323052	77323202	unique_peak1	9	8	-0.472378	2.93374	1.03789
chr1	77617516	77617757	unique_peak1	15	3	1.40598	2.70299	1.95435
chr1	77659737	77659971	unique_peak1	14	1	2.3087	2.15435	2.57097
chr1	77744729	77744886	unique_peak1	6	2	0.574973	1.87245	0.931119
chr1	77824204	77824354	unique_peak1	5	2	0.342624	1.75627	0.931119
chr1	77991706	77991939	unique_peak1	18	3	1.665	2.8325	2.36932
chr1	78071747	78072008	unique_peak1	31	8	1.28082	3.81034	1.77631
chr1	78339694	78339844	unique_peak1	8	2	0.953776	2.06185	1.26211
chr1	78491164	78491314	unique_peak1	7	5	-0.223757	2.47308	0.909929
chr1	78619580	78619730	unique_peak1	7	4	0.0392777	2.34157	0.909929
chr1	78649698	78649886	unique_peak1	10	1	1.84121	1.9206	1.80618
chr1	79089017	79089213	unique_peak1	9	3	0.697547	2.34877	1.08602
chr1	79161326	79161476	unique_peak1	5	2	0.342624	1.75627	0.931119
chr1	79259836	79259988	unique_peak1	5	0	1.92759	0.963793	1.50515
chr1	79848375	79848635	unique_peak1	25	4	1.81585	3.22985	2.39354
chr1	79897780	79897944	unique_peak1	5	3	-0.0724134	1.96379	0.864172
chr1	80064638	80064849	unique_peak1	15	5	0.821014	2.99547	1.47723
chr1	80392460	80392934	unique_peak1	65	12	1.84146	4.62117	5.12031
chr1	80594495	80594645	unique_peak1	6	1	1.15994	1.57997	1.10721
chr1	80987274	80987428	unique_peak1	6	0	2.15994	1.07997	1.50515
chr1	81186028	81186178	unique_peak1	13	6	0.397352	3.00603	1.11708
chr1	81453060	81453230	unique_peak1	10	7	-0.158793	2.9206	0.979903
chr1	81453334	81453503	unique_peak1	11	2	1.3874	2.27866	1.65812
chr1	81550822	81550972	unique_peak1	5	3	-0.0724134	1.96379	0.864172
chr1	81682498	81682648	unique_peak1	8	1	1.53874	1.76937	1.56314
chr1	81714736	81714914	unique_peak1	6	4	-0.161992	2.24093	0.864172
chr1	82160067	82160370	unique_peak1	18	7	0.665004	3.3325	0.69798
chr1	82162584	82162840	unique_peak1	23	6	1.20977	3.41224	1.32522
chr1	82226810	82227008	unique_peak1	12	1	2.093	2.0465	2.31133
chr1	82260323	82260517	unique_peak1	9	5	0.112584	2.64125	0.947718
chr1	82321958	82322172	unique_peak1	16	4	1.17543	2.90964	1.68135
chr1	82560617	82560825	unique_peak1	20	7	0.815859	3.40793	0.817533
chr1	82923819	82924235	unique_peak1	36	3	2.66958	3.33479	4.58931
chr1	82979866	82980016	unique_peak1	7	1	1.36121	1.6806	1.32906
chr1	83515808	83515958	unique_peak1	5	4	-0.394341	2.12476	0.864172
chr1	83931810	83931963	unique_peak1	7	2	0.776243	1.97308	1.08602
chr1	84008625	84008833	unique_peak1	13	5	0.619744	2.89483	1.21399
chr1	84122938	84123096	unique_peak1	6	5	-0.425027	2.37245	0.909929
chr1	84387218	84387414	unique_peak1	10	6	0.0338517	2.82428	0.979903
chr1	84427645	84427795	unique_peak1	3	2	-0.268528	1.4507	0.726999
chr1	84749517	84749809	unique_peak1	22	12	0.252539	3.82671	0.373562
chr1	84880759	84881216	unique_peak1	43	11	1.34579	4.25786	2.45535
chr1	84945314	84945472	unique_peak1	15	6	0.598622	3.10667	1.32596
chr1	85240422	85240590	unique_peak1	5	3	-0.0724134	1.96379	0.864172
chr1	85283626	85283854	unique_peak1	23	7	1.01713	3.50856	1.08659
chr1	85297126	85297276	unique_peak1	23	10	0.557697	3.73828	0.604423
chr1	85407290	85407450	unique_peak1	5	2	0.342624	1.75627	0.931119
chr1	85452292	85452540	unique_peak1	21	2	2.30102	2.73547	3.285
chr1	85615615	85615766	unique_peak1	9	2	1.11258	2.14125	1.26211
chr1	85748498	85748648	unique_peak1	7	7	-0.638794	2.6806	1.01466
chr1	86069368	86069717	unique_peak1	52	11	1.6263	4.39811	3.52967
chr1	86149718	86149951	unique_peak1	13	2	1.61974	2.39483	1.872
chr1	86409549	86409747	unique_peak1	7	5	-0.223757	2.47308	0.909929
chr1	86504964	86505128	unique_peak1	7	1	1.36121	1.6806	1.32906
chr1	86602841	86603004	unique_peak1	3	2	-0.268528	1.4507	0.726999
chr1	86788356	86788521	unique_peak1	13	6	0.397352	3.00603	1.11708
chr1	86846346	86846608	unique_peak1	21	3	1.88598	2.94299	2.80788
chr1	86915606	86915795	unique_peak1	29	14	0.446579	4.13018	0.532159
chr1	86972114	86972277	unique_peak1	15	7	0.405977	3.20299	1.21682
chr1	87287075	87287225	unique_peak1	14	4	0.986771	2.81531	1.51502
chr1	87370755	87370970	unique_peak1	15	1	2.40598	2.20299	2.83421
chr1	87398793	87398953	unique_peak1	17	8	0.413585	3.37672	0.475925
chr1	87423845	87424208	unique_peak1	30	1	3.40289	2.70145	5.157
chr1	87435603	87435763	unique_peak1	9	3	0.697547	2.34877	1.08602
chr1	87505772	87505922	unique_peak1	6	0	2.15994	1.07997	1.50515
chr1	87530073	87530290	unique_peak1	13	4	0.882779	2.76332	1.36011
chr1	87989529	87989719	unique_peak1	10	5	0.256244	2.71308	1.01466
chr1	88034570	88034720	unique_peak1	5	3	-0.0724134	1.96379	0.864172
chr1	88228315	88228465	unique_peak1	5	4	-0.394341	2.12476	0.864172
chr1	88332355	88332511	unique_peak1	4	2	0.0678134	1.61887	0.80618
chr1	88498244	88498405	unique_peak1	6	4	-0.161992	2.24093	0.864172
chr1	88601927	88602077	unique_peak1	7	1	1.36121	1.6806	1.32906
chr1	88608211	88608422	unique_peak1	10	7	-0.158793	2.9206	0.979903
chr1	88612849	88612999	unique_peak1	5	2	0.342624	1.75627	0.931119
chr1	88974686	88974856	unique_peak1	9	3	0.697547	2.34877	1.08602
chr1	89022377	89022624	unique_peak1	17	8	0.413585	3.37672	0.475925
chr1	89022769	89022950	unique_peak1	11	4	0.65043	2.64714	1.21878
chr1	89126011	89126252	unique_peak1	18	8	0.495079	3.41746	0.562038
chr1	89149356	89149520	unique_peak1	8	2	0.953776	2.06185	1.26211
chr1	89254897	89255295	unique_peak1	35	8	1.45836	3.8991	2.29728
chr1	89262066	89262216	unique_peak1	8	3	0.538739	2.26937	1.08602
chr1	89429056	89429267	unique_peak1	7	1	1.36121	1.6806	1.32906
chr1	89455212	89455397	unique_peak1	19	8	0.572393	3.45612	0.562038
chr1	89519887	89520037	unique_peak1	9	5	0.112584	2.64125	0.947718
chr1	89636231	89636411	unique_peak1	32	29	-0.409761	4.70201	0.451698
chr1	89804728	89804942	unique_peak1	15	11	-0.178986	3.49547	0.30103
chr1	89842616	89842775	unique_peak1	14	12	-0.391741	3.50457	0.340566
chr1	89887368	89887546	unique_peak1	24	2	2.4937	2.83181	3.7876
chr1	89945962	89946120	unique_peak1	6	4	-0.161992	2.24093	0.864172
chr1	89965163	89965758	unique_peak1	66	17	1.39464	4.86725	3.47766
chr1	90001056	90001208	unique_peak1	8	6	-0.268616	2.67305	0.947718
chr1	90046048	90046198	unique_peak1	5	6	-0.879768	2.36747	0.989111
chr1	90149266	90149502	unique_peak1	14	1	2.3087	2.15435	2.57097
chr1	90210711	90210869	unique_peak1	10	4	0.519279	2.58157	1.09385
chr1	90391204	90391519	unique_peak1	25	5	1.55281	3.36137	1.99473
chr1	90443360	90443559	unique_peak1	12	5	0.508042	2.83898	1.21399
chr1	90551111	90551289	unique_peak1	12	1	2.093	2.0465	2.31133
chr1	90616439	90616653	unique_peak1	11	2	1.3874	2.27866	1.65812
chr1	90850587	90850886	unique_peak1	39	18	0.539161	4.51751	0.77688
chr1	90959883	90960043	unique_peak1	7	2	0.776243	1.97308	1.08602
chr1	90974471	90974652	unique_peak1	9	3	0.697547	2.34877	1.08602
chr1	91015342	91015550	unique_peak1	17	6	0.776155	3.19543	1.4509
chr1	91099822	91100078	unique_peak1	19	8	0.572393	3.45612	0.562038
chr1	91173577	91173780	unique_peak1	10	0	2.84121	1.4206	2.40824
chr1	91283473	91283623	unique_peak1	5	1	0.927587	1.46379	1.10721
chr1	91440953	91441103	unique_peak1	3	2	-0.268528	1.4507	0.726999
chr1	91529930	91530140	unique_peak1	12	1	2.093	2.0465	2.31133
chr1	91650882	91651067	unique_peak1	7	2	0.776243	1.97308	1.08602
chr1	91745064	91745231	unique_peak1	10	3	0.841207	2.4206	1.23215
chr1	91806917	91807210	unique_peak1	33	8	1.3722	3.85603	1.94521
chr1	91827932	91828129	unique_peak1	10	2	1.25624	2.21308	1.454
chr1	91884964	91885114	unique_peak1	12	7	0.0930049	3.0465	1.05908
chr1	91885542	91885692	unique_peak1	23	9	0.695201	3.66953	0.732382
chr1	92096407	92096564	unique_peak1	11	1	1.97236	1.98618	2.05606
chr1	92263968	92264118	unique_peak1	7	3	0.361206	2.1806	0.961082
chr1	92291506	92291656	unique_peak1	6	3	0.159936	2.07997	0.864172
chr1	92736555	92736705	unique_peak1	8	1	1.53874	1.76937	1.56314
chr1	92748247	92748422	unique_peak1	6	3	0.159936	2.07997	0.864172
chr1	93079436	93079617	unique_peak1	27	17	0.0795528	4.2097	0.32517
chr1	93322498	93322668	unique_peak1	14	3	1.3087	2.65435	1.75805
chr1	93351569	93351719	unique_peak1	6	4	-0.161992	2.24093	0.864172
chr1	93419561	93419711	unique_peak1	7	2	0.776243	1.97308	1.08602
chr1	93446859	93447109	unique_peak1	48	26	0.338091	4.92393	0.533345
chr1	93597812	93598125	unique_peak1	20	3	1.81586	2.90793	2.58603
chr1	93619576	93619726	unique_peak1	5	5	-0.657376	2.25627	0.909929
chr1	93738336	93738489	unique_peak1	6	4	-0.161992	2.24093	0.864172
chr1	93754185	93754345	unique_peak1	16	13	-0.309999	3.65236	0.337263
chr1	93755293	93755634	unique_peak1	35	20	0.235963	4.5103	0.421917
chr1	93864378	93864528	unique_peak1	7	1	1.36121	1.6806	1.32906
chr1	93874136	93874313	unique_peak1	16	10	0.0379238	3.47839	0.311374
chr1	93993811	93994069	unique_peak1	31	11	0.865785	4.01786	1.11268
chr1	94011709	94011908	unique_peak1	12	6	0.28565	2.95018	1.11708
chr1	94012143	94012293	unique_peak1	8	2	0.953776	2.06185	1.26211
chr1	94017575	94017725	unique_peak1	5	2	0.342624	1.75627	0.931119
chr1	94021248	94021485	unique_peak1	13	5	0.619744	2.89483	1.21399
chr1	94039566	94039787	unique_peak1	18	6	0.857649	3.23618	1.58712
chr1	94160894	94161052	unique_peak1	6	3	0.159936	2.07997	0.864172
chr1	94296092	94296344	unique_peak1	36	8	1.49965	3.91975	2.29728
chr1	94325366	94325550	unique_peak1	21	18	-0.36195	4.06695	0.360334
chr1	94463802	94464008	unique_peak1	9	3	0.697547	2.34877	1.08602
chr1	94553433	94553709	unique_peak1	24	6	1.2713	3.44301	1.49152
chr1	94661054	94661269	unique_peak1	19	3	1.74232	2.87116	2.36932
chr1	94772491	94772651	unique_peak1	7	0	2.36121	1.1806	1.80618
chr1	95287196	95287346	unique_peak1	4	0	1.65278	0.826388	1.20412
chr1	95437112	95437279	unique_peak1	11	2	1.3874	2.27866	1.65812
chr1	95525275	95525425	unique_peak1	7	2	0.776243	1.97308	1.08602
chr1	96487564	96487762	unique_peak1	17	0	3.58351	1.79175	3.91339
chr1	96596259	96596567	unique_peak1	25	9	0.815848	3.72985	0.965106
chr1	96719277	96719457	unique_peak1	21	13	0.0786227	3.84667	0.332077
chr1	97061739	97061895	unique_peak1	7	2	0.776243	1.97308	1.08602
chr1	97423414	97423594	unique_peak1	14	3	1.3087	2.65435	1.75805
chr1	97433647	97433797	unique_peak1	5	0	1.92759	0.963793	1.50515
chr1	97488587	97488792	unique_peak1	9	3	0.697547	2.34877	1.08602
chr1	97525625	97525838	unique_peak1	14	8	0.138774	3.23931	1.07851
chr1	97680867	97681071	unique_peak1	5	5	-0.657376	2.25627	0.909929
chr1	97906991	97907141	unique_peak1	4	2	0.0678134	1.61887	0.80618
chr1	98316335	98316832	unique_peak1	64	14	1.612	4.71289	4.20641
chr1	98325744	98325949	unique_peak1	42	11	1.31113	4.24053	2.28808
chr1	98761293	98761479	unique_peak1	7	2	0.776243	1.97308	1.08602
chr1	98991704	98991982	unique_peak1	19	7	0.742318	3.37116	0.69798
chr1	99146176	99146382	unique_peak1	13	5	0.619744	2.89483	1.21399
chr1	99180642	99180808	unique_peak1	10	3	0.841207	2.4206	1.23215
chr1	99327509	99327659	unique_peak1	5	2	0.342624	1.75627	0.931119
chr1	99685767	99686029	unique_peak1	18	10	0.205573	3.56222	0.386243
chr1	99994627	99994785	unique_peak1	10	2	1.25624	2.21308	1.454
chr1	100050122	100050315	unique_peak1	9	5	0.112584	2.64125	0.947718
chr1	100127608	100127760	unique_peak1	7	2	0.776243	1.97308	1.08602
chr1	100265818	100265968	unique_peak1	15	9	0.0840487	3.36395	0.344532
chr1	100278013	100278163	unique_peak1	3	3	-0.683565	1.65822	0.80618
chr1	100325549	100325767	unique_peak1	12	4	0.771077	2.70747	1.36011
chr1	100502156	100502320	unique_peak1	11	8	-0.197567	3.07114	1.00793
chr1	100606562	100606722	unique_peak1	5	0	1.92759	0.963793	1.50515
chr1	100810444	100810594	unique_peak1	6	2	0.574973	1.87245	0.931119
chr1	100868444	100868603	unique_peak1	13	3	1.20471	2.60235	1.57097
chr1	100868762	100868912	unique_peak1	7	4	0.0392777	2.34157	0.909929
chr1	100895368	100895518	unique_peak1	30	20	0.010576	4.39761	0.306327
chr1	101251538	101251741	unique_peak1	10	1	1.84121	1.9206	1.80618
chr1	101286308	101286458	unique_peak1	7	1	1.36121	1.6806	1.32906
chr1	101309077	101309232	unique_peak1	11	6	0.165003	2.88986	1.03789
chr1	101394179	101394335	unique_peak1	7	0	2.36121	1.1806	1.80618
chr1	101567733	101567883	unique_peak1	4	2	0.0678134	1.61887	0.80618
chr1	101781484	101781634	unique_peak1	6	0	2.15994	1.07997	1.50515
chr1	102097568	102097792	unique_peak1	18	0	3.665	1.8325	4.21442
chr1	102174394	102174585	unique_peak1	9	4	0.375619	2.50974	0.989111
chr1	102665558	102665718	unique_peak1	8	3	0.538739	2.26937	1.08602
chr1	102875857	102876080	unique_peak1	14	3	1.3087	2.65435	1.75805
chr1	103266026	103266176	unique_peak1	8	1	1.53874	1.76937	1.56314
chr1	103268008	103268207	unique_peak1	4	2	0.0678134	1.61887	0.80618
chr1	103300388	103300538	unique_peak1	6	1	1.15994	1.57997	1.10721
chr1	104132462	104132697	unique_peak1	19	7	0.742318	3.37116	0.69798
chr1	104502214	104502516	unique_peak1	33	3	2.54213	3.27106	4.08961
chr1	105641523	105641678	unique_peak1	6	4	-0.161992	2.24093	0.864172
chr1	106327295	106327616	unique_peak1	24	4	1.75673	3.20029	2.18193
chr1	106879617	106879767	unique_peak1	5	1	0.927587	1.46379	1.10721
chr1	106986682	106986850	unique_peak1	6	2	0.574973	1.87245	0.931119
chr1	107141324	107141474	unique_peak1	9	5	0.112584	2.64125	0.947718
chr1	107197112	107197321	unique_peak1	15	8	0.236052	3.28795	1.14218
chr1	107277059	107277252	unique_peak1	12	3	1.093	2.5465	1.57097
chr1	107464862	107465050	unique_peak1	10	3	0.841207	2.4206	1.23215
chr1	107990697	107990906	unique_peak1	10	0	2.84121	1.4206	2.40824
chr1	108049610	108049804	unique_peak1	20	6	1.0085	3.31161	1.01573
chr1	108200842	108200993	unique_peak1	19	18	-0.50561	3.99512	0.476916
chr1	108327752	108327902	unique_peak1	6	4	-0.161992	2.24093	0.864172
chr1	108486879	108487065	unique_peak1	14	3	1.3087	2.65435	1.75805
chr1	108712705	108712862	unique_peak1	7	2	0.776243	1.97308	1.08602
chr1	108865569	108865845	unique_peak1	14	5	0.723736	2.94683	1.33892
chr1	108898256	108898421	unique_peak1	8	3	0.538739	2.26937	1.08602
chr1	109113927	109114169	unique_peak1	37	23	0.124813	4.64737	0.340939
chr1	109116384	109116622	unique_peak1	27	12	0.549038	3.97496	0.647241
chr1	109162466	109162616	unique_peak1	6	1	1.15994	1.57997	1.10721
chr1	109176363	109176572	unique_peak1	16	6	0.690001	3.15236	1.32596
chr1	109255408	109255578	unique_peak1	11	2	1.3874	2.27866	1.65812
chr1	109357156	109357319	unique_peak1	6	2	0.574973	1.87245	0.931119
chr1	109461556	109461720	unique_peak1	5	3	-0.0724134	1.96379	0.864172
chr1	109466390	109466592	unique_peak1	21	10	0.426546	3.6727	0.519649
chr1	109499792	109499942	unique_peak1	8	3	0.538739	2.26937	1.08602
chr1	109512841	109512991	unique_peak1	18	7	0.665004	3.3325	0.69798
chr1	109513170	109513549	unique_peak1	54	13	1.45973	4.53722	3.2552
chr1	109803167	109803317	unique_peak1	9	2	1.11258	2.14125	1.26211
chr1	109850302	109850465	unique_peak1	4	3	-0.347224	1.82639	0.80618
chr1	109852457	109852619	unique_peak1	7	3	0.361206	2.1806	0.961082
chr1	109864636	109864786	unique_peak1	8	3	0.538739	2.26937	1.08602
chr1	110040629	110040839	unique_peak1	13	2	1.61974	2.39483	1.872
chr1	110087943	110088093	unique_peak1	6	2	0.574973	1.87245	0.931119
chr1	110218834	110219015	unique_peak1	6	5	-0.425027	2.37245	0.909929
chr1	110228619	110228809	unique_peak1	9	1	1.69755	1.84877	1.56314
chr1	110235932	110236084	unique_peak1	7	2	0.776243	1.97308	1.08602
chr1	110255641	110255791	unique_peak1	4	1	0.652776	1.32639	0.90309
chr1	110259894	110260088	unique_peak1	11	1	1.97236	1.98618	2.05606
chr1	110395652	110396019	unique_peak1	31	10	0.991316	3.95509	1.30249
chr1	110471268	110471418	unique_peak1	5	1	0.927587	1.46379	1.10721
chr1	110477720	110477914	unique_peak1	18	14	-0.241886	3.78595	0.309074
chr1	110495886	110496036	unique_peak1	7	2	0.776243	1.97308	1.08602
chr1	110501471	110501681	unique_peak1	11	0	2.97236	1.48618	2.70927
chr1	110525238	110525388	unique_peak1	11	2	1.3874	2.27866	1.65812
chr1	110539078	110539312	unique_peak1	19	8	0.572393	3.45612	0.562038
chr1	110557646	110557796	unique_peak1	7	1	1.36121	1.6806	1.32906
chr1	110612203	110612353	unique_peak1	6	4	-0.161992	2.24093	0.864172
chr1	110619795	110619955	unique_peak1	13	7	0.204707	3.10235	1.05908
chr1	110746818	110746974	unique_peak1	10	4	0.519279	2.58157	1.09385
chr1	110817023	110817239	unique_peak1	9	2	1.11258	2.14125	1.26211
chr1	110858297	110858460	unique_peak1	8	6	-0.268616	2.67305	0.947718
chr1	110880064	110880259	unique_peak1	12	2	1.50804	2.33898	1.872
chr1	111062230	111062414	unique_peak1	13	1	2.20471	2.10235	2.31133
chr1	111333286	111333436	unique_peak1	5	0	1.92759	0.963793	1.50515
chr1	111335298	111335450	unique_peak1	6	0	2.15994	1.07997	1.50515
chr1	111399678	111399837	unique_peak1	5	4	-0.394341	2.12476	0.864172
chr1	111406382	111406546	unique_peak1	9	1	1.69755	1.84877	1.56314
chr1	111443594	111443749	unique_peak1	9	3	0.697547	2.34877	1.08602
chr1	111473392	111473542	unique_peak1	5	1	0.927587	1.46379	1.10721
chr1	111499528	111499678	unique_peak1	2	3	-1.11718	1.44141	0.80618
chr1	111714929	111715195	unique_peak1	13	6	0.397352	3.00603	1.11708
chr1	111801193	111801352	unique_peak1	10	3	0.841207	2.4206	1.23215
chr1	111851600	111851830	unique_peak1	17	5	0.998547	3.08424	1.62699
chr1	112083600	112083784	unique_peak1	11	4	0.65043	2.64714	1.21878
chr1	112114613	112114802	unique_peak1	10	6	0.0338517	2.82428	0.979903
chr1	112198569	112198737	unique_peak1	4	4	-0.669152	1.98735	0.864172
chr1	112221469	112221675	unique_peak1	10	6	0.0338517	2.82428	0.979903
chr1	112312411	112312602	unique_peak1	6	4	-0.161992	2.24093	0.864172
chr1	112332874	112333113	unique_peak1	17	7	0.58351	3.29175	1.31827
chr1	112464552	112464812	unique_peak1	27	13	0.442123	4.02842	0.546773
chr1	112517374	112517534	unique_peak1	3	1	0.316435	1.15822	0.726999
chr1	112581628	112581778	unique_peak1	6	1	1.15994	1.57997	1.10721
chr1	112606597	112606757	unique_peak1	15	5	0.821014	2.99547	1.47723
chr1	112618626	112618819	unique_peak1	32	18	0.249202	4.37253	0.433767
chr1	112673722	112673880	unique_peak1	16	6	0.690001	3.15236	1.32596
chr1	112700929	112701106	unique_peak1	29	13	0.546115	4.08041	0.625923
chr1	112841285	112841458	unique_peak1	8	4	0.21681	2.43033	0.989111
chr1	112845342	112845492	unique_peak1	6	5	-0.425027	2.37245	0.909929
chr1	112886355	112886644	unique_peak1	15	9	0.0840487	3.36395	0.344532
chr1	112904135	112904336	unique_peak1	9	2	1.11258	2.14125	1.26211
chr1	112907507	112907657	unique_peak1	5	3	-0.0724134	1.96379	0.864172
chr1	112930052	112930234	unique_peak1	6	1	1.15994	1.57997	1.10721
chr1	112935373	112935649	unique_peak1	22	7	0.952979	3.47649	0.947446
chr1	112978142	112978292	unique_peak1	6	3	0.159936	2.07997	0.864172
chr1	113021211	113021432	unique_peak1	32	7	1.49713	3.74856	2.25372
chr1	113060874	113061024	unique_peak1	3	2	-0.268528	1.4507	0.726999
chr1	113140854	113141004	unique_peak1	8	4	0.21681	2.43033	0.989111
chr1	113242674	113242824	unique_peak1	7	4	0.0392777	2.34157	0.909929
chr1	113247907	113248057	unique_peak1	5	1	0.927587	1.46379	1.10721
chr1	113353642	113353814	unique_peak1	10	1	1.84121	1.9206	1.80618
chr1	113652849	113653064	unique_peak1	10	2	1.25624	2.21308	1.454
chr1	113662178	113662333	unique_peak1	8	2	0.953776	2.06185	1.26211
chr1	113979231	113979501	unique_peak1	26	12	0.494222	3.94755	0.563372
chr1	114032939	114033153	unique_peak1	18	3	1.665	2.8325	2.36932
chr1	114079632	114079782	unique_peak1	6	7	-0.840064	2.57997	1.09385
chr1	114107912	114108136	unique_peak1	18	11	0.0800418	3.62498	0.337263
chr1	114154894	114155052	unique_peak1	12	5	0.508042	2.83898	1.21399
chr1	114215533	114215691	unique_peak1	7	0	2.36121	1.1806	1.80618
chr1	114236093	114236265	unique_peak1	9	3	0.697547	2.34877	1.08602
chr1	114511769	114511958	unique_peak1	42	23	0.311134	4.74053	0.502377
chr1	114512077	114512287	unique_peak1	28	20	-0.089947	4.34734	0.30103
chr1	114595757	114595948	unique_peak1	13	0	3.20471	1.60235	3.0103
chr1	114750836	114751104	unique_peak1	20	8	0.645934	3.49289	0.660903
chr1	114764882	114765032	unique_peak1	6	1	1.15994	1.57997	1.10721
chr1	114802871	114803032	unique_peak1	9	0	2.69755	1.34877	2.10721
chr1	115041561	115041711	unique_peak1	3	1	0.316435	1.15822	0.726999
chr1	115041757	115041907	unique_peak1	9	4	0.375619	2.50974	0.989111
chr1	115089389	115089550	unique_peak1	8	3	0.538739	2.26937	1.08602
chr1	115190122	115190393	unique_peak1	17	6	0.776155	3.19543	1.4509
chr1	115214181	115214378	unique_peak1	10	2	1.25624	2.21308	1.454
chr1	115223104	115223334	unique_peak1	16	6	0.690001	3.15236	1.32596
chr1	115275303	115275455	unique_peak1	4	2	0.0678134	1.61887	0.80618
chr1	115303086	115303236	unique_peak1	14	2	1.72374	2.44683	2.09385
chr1	115333402	115333631	unique_peak1	21	10	0.426546	3.6727	0.519649
chr1	115400999	115401267	unique_peak1	22	4	1.63105	3.13745	2.43222
chr1	115461597	115461844	unique_peak1	25	8	0.967851	3.65385	1.15813
chr1	115478815	115478965	unique_peak1	4	0	1.65278	0.826388	1.20412
chr1	115524293	115524491	unique_peak1	11	4	0.65043	2.64714	1.21878
chr1	115608218	115608458	unique_peak1	15	8	0.236052	3.28795	1.14218
chr1	115608499	115608683	unique_peak1	15	7	0.405977	3.20299	1.21682
chr1	115655388	115655565	unique_peak1	8	1	1.53874	1.76937	1.56314
chr1	115676973	115677191	unique_peak1	17	5	0.998547	3.08424	1.62699
chr1	115705266	115705529	unique_peak1	22	6	1.14562	3.38017	1.16633
chr1	115831029	115831188	unique_peak1	7	4	0.0392777	2.34157	0.909929
chr1	115981512	115981670	unique_peak1	5	1	0.927587	1.46379	1.10721
chr1	116109670	116109820	unique_peak1	4	1	0.652776	1.32639	0.90309
chr1	116268348	116268572	unique_peak1	23	8	0.847204	3.59353	0.89132
chr1	116372329	116372491	unique_peak1	30	15	0.402893	4.20145	0.519194
chr1	116377974	116378138	unique_peak1	20	11	0.230896	3.70041	0.379392
chr1	116433592	116433812	unique_peak1	14	4	0.986771	2.81531	1.51502
chr1	116621839	116622180	unique_peak1	33	8	1.3722	3.85603	1.94521
chr1	116642733	116642904	unique_peak1	9	4	0.375619	2.50974	0.989111
chr1	116682693	116683034	unique_peak1	41	5	2.27567	3.7228	4.37016
chr1	116687196	116687459	unique_peak1	22	3	1.95298	2.97649	2.80788
chr1	116687837	116688029	unique_peak1	11	4	0.65043	2.64714	1.21878
chr1	116738686	116738947	unique_peak1	10	4	0.519279	2.58157	1.09385
chr1	116808248	116808835	unique_peak1	78	9	2.49097	4.56741	8.51532
chr1	116810204	116810558	unique_peak1	32	0	4.49713	2.24856	NA
chr1	116820387	116820587	unique_peak1	13	6	0.397352	3.00603	1.11708
chr1	116842718	116842957	unique_peak1	6	0	2.15994	1.07997	1.50515
chr1	116909546	116909696	unique_peak1	19	8	0.572393	3.45612	0.562038
chr1	116982735	116982953	unique_peak1	11	5	0.387395	2.77866	1.10484
chr1	117090053	117090346	unique_peak1	51	11	1.59758	4.38375	3.34305
chr1	117166166	117166316	unique_peak1	3	4	-1.00549	1.81918	0.931119
chr1	117231321	117231569	unique_peak1	18	0	3.665	1.8325	4.21442
chr1	117267310	117267692	unique_peak1	32	5	1.91217	3.54105	3.02404
chr1	117346625	117346877	unique_peak1	23	7	1.01713	3.50856	1.08659
chr1	117612901	117613085	unique_peak1	9	4	0.375619	2.50974	0.989111
chr1	117632530	117632700	unique_peak1	11	4	0.65043	2.64714	1.21878
chr1	117674657	117674807	unique_peak1	9	4	0.375619	2.50974	0.989111
chr1	117681171	117681402	unique_peak1	12	4	0.771077	2.70747	1.36011
chr1	117826851	117827025	unique_peak1	4	6	-1.15458	2.23007	1.08602
chr1	117895596	117895750	unique_peak1	9	4	0.375619	2.50974	0.989111
chr1	117967514	117967749	unique_peak1	13	2	1.61974	2.39483	1.872
chr1	118101059	118101300	unique_peak1	15	0	3.40598	1.70299	3.61236
chr1	118136565	118136715	unique_peak1	10	0	2.84121	1.4206	2.40824
chr1	118223433	118223666	unique_peak1	8	4	0.21681	2.43033	0.989111
chr1	118461226	118461402	unique_peak1	9	1	1.69755	1.84877	1.56314
chr1	118831529	118831714	unique_peak1	13	4	0.882779	2.76332	1.36011
chr1	118907514	118907664	unique_peak1	5	1	0.927587	1.46379	1.10721
chr1	119253460	119253690	unique_peak1	22	9	0.631051	3.63745	0.630232
chr1	119290426	119290583	unique_peak1	4	0	1.65278	0.826388	1.20412
chr1	119433734	119433884	unique_peak1	5	0	1.92759	0.963793	1.50515
chr1	119448178	119448361	unique_peak1	11	5	0.387395	2.77866	1.10484
chr1	119497615	119497873	unique_peak1	19	8	0.572393	3.45612	0.562038
chr1	119507922	119508236	unique_peak1	21	4	1.56405	3.10395	2.43222
chr1	119673634	119673856	unique_peak1	41	13	1.05327	4.33399	1.65863
chr1	119702448	119702648	unique_peak1	8	3	0.538739	2.26937	1.08602
chr1	119713162	119713347	unique_peak1	20	14	-0.0910319	3.86137	0.30103
chr1	119780096	119780250	unique_peak1	10	5	0.256244	2.71308	1.01466
chr1	119786674	119786824	unique_peak1	11	1	1.97236	1.98618	2.05606
chr1	119974012	119974317	unique_peak1	26	5	1.6097	3.38981	1.99473
chr1	120090997	120091165	unique_peak1	3	0	1.31643	0.658217	0.90309
chr1	120723852	120724002	unique_peak1	5	3	-0.0724134	1.96379	0.864172
chr1	120724107	120724257	unique_peak1	11	2	1.3874	2.27866	1.65812
chr1	120973039	120973224	unique_peak1	6	2	0.574973	1.87245	0.931119
chr1	121544042	121544248	unique_peak1	11	3	0.972358	2.48618	1.39488
chr1	125183628	125183876	unique_peak1	13	4	0.882779	2.76332	1.36011
chr1	143698095	143698318	unique_peak1	15	2	1.82101	2.49547	2.32233
chr1	144046229	144046379	unique_peak1	3	1	0.316435	1.15822	0.726999
chr1	144487109	144487276	unique_peak1	4	0	1.65278	0.826388	1.20412
chr1	144560146	144560345	unique_peak1	12	10	-0.366427	3.27622	1.05503
chr1	145161204	145161395	unique_peak1	3	0	1.31643	0.658217	0.90309
chr1	145182745	145182895	unique_peak1	2	3	-1.11718	1.44141	0.80618
chr1	145713830	145713980	unique_peak1	7	1	1.36121	1.6806	1.32906
chr1	145765692	145765842	unique_peak1	7	3	0.361206	2.1806	0.961082
chr1	145830624	145830774	unique_peak1	7	3	0.361206	2.1806	0.961082
chr1	145845968	145846138	unique_peak1	21	16	-0.201485	3.98672	0.308036
chr1	145872755	145872919	unique_peak1	13	4	0.882779	2.76332	1.36011
chr1	145891253	145891403	unique_peak1	21	6	1.07862	3.34667	1.16633
chr1	145901372	145901522	unique_peak1	6	4	-0.161992	2.24093	0.864172
chr1	146029156	146029369	unique_peak1	11	1	1.97236	1.98618	2.05606
chr1	146037662	146037931	unique_peak1	114	64	0.356494	6.20062	0.835791
chr1	146640716	146641045	unique_peak1	20	4	1.49393	3.06889	2.23385
chr1	147153829	147153990	unique_peak1	7	1	1.36121	1.6806	1.32906
chr1	147225535	147225717	unique_peak1	18	12	-0.0354355	3.68272	0.309718
chr1	147273856	147274017	unique_peak1	13	4	0.882779	2.76332	1.36011
chr1	147343404	147343581	unique_peak1	12	5	0.508042	2.83898	1.21399
chr1	147572398	147572548	unique_peak1	6	2	0.574973	1.87245	0.931119
chr1	147769324	147769474	unique_peak1	6	1	1.15994	1.57997	1.10721
chr1	147815518	147815738	unique_peak1	12	4	0.771077	2.70747	1.36011
chr1	147837927	147838077	unique_peak1	6	4	-0.161992	2.24093	0.864172
chr1	147862085	147862235	unique_peak1	8	1	1.53874	1.76937	1.56314
chr1	147872509	147872659	unique_peak1	7	0	2.36121	1.1806	1.80618
chr1	147892204	147892398	unique_peak1	12	7	0.0930049	3.0465	1.05908
chr1	148257925	148258135	unique_peak1	19	1	2.74232	2.37116	3.36932
chr1	148371783	148371933	unique_peak1	8	3	0.538739	2.26937	1.08602
chr1	148432836	148433100	unique_peak1	16	2	1.91239	2.54116	2.32233
chr1	149390706	149390926	unique_peak1	17	8	0.413585	3.37672	0.475925
chr1	149398829	149398979	unique_peak1	3	0	1.31643	0.658217	0.90309
chr1	149558569	149558857	unique_peak1	16	7	0.497355	3.24868	1.21682
chr1	149848910	149849109	unique_peak1	16	12	-0.203084	3.5989	0.310474
chr1	149849988	149850173	unique_peak1	16	13	-0.309999	3.65236	0.337263
chr1	149936813	149936984	unique_peak1	31	14	0.543857	4.17882	0.690311
chr1	149961591	149961741	unique_peak1	6	2	0.574973	1.87245	0.931119
chr1	149962354	149962504	unique_peak1	4	1	0.652776	1.32639	0.90309
chr1	150050661	150050821	unique_peak1	8	3	0.538739	2.26937	1.08602
chr1	150127983	150128133	unique_peak1	4	2	0.0678134	1.61887	0.80618
chr1	150162813	150162978	unique_peak1	11	5	0.387395	2.77866	1.10484
chr1	150462560	150462710	unique_peak1	4	0	1.65278	0.826388	1.20412
chr1	150480996	150481174	unique_peak1	16	2	1.91239	2.54116	2.32233
chr1	150568652	150568846	unique_peak1	27	14	0.342587	4.07818	0.466171
chr1	150572098	150572277	unique_peak1	28	10	0.842939	3.8809	1.03889
chr1	150572332	150572504	unique_peak1	27	10	0.790046	3.85445	0.917676
chr1	150613614	150613870	unique_peak1	41	18	0.612702	4.55428	0.865287
chr1	150638459	150638894	unique_peak1	36	7	1.66958	3.83479	2.63338
chr1	150829820	150829981	unique_peak1	7	1	1.36121	1.6806	1.32906
chr1	150906465	150906619	unique_peak1	6	5	-0.425027	2.37245	0.909929
chr1	150925891	150926041	unique_peak1	17	12	-0.11693	3.64197	0.30103
chr1	150985334	150985484	unique_peak1	8	4	0.21681	2.43033	0.989111
chr1	150998050	150998222	unique_peak1	11	6	0.165003	2.88986	1.03789
chr1	151099876	151100030	unique_peak1	7	4	0.0392777	2.34157	0.909929
chr1	151135527	151135709	unique_peak1	16	1	2.49736	2.24868	2.83421
chr1	151180744	151180946	unique_peak1	15	6	0.598622	3.10667	1.32596
chr1	151399928	151400106	unique_peak1	19	16	-0.345145	3.91489	0.368541
chr1	151464198	151464375	unique_peak1	20	5	1.2309	3.20041	1.95509
chr1	151570016	151570181	unique_peak1	23	10	0.557697	3.73828	0.604423
chr1	151584361	151584545	unique_peak1	10	5	0.256244	2.71308	1.01466
chr1	151585720	151585910	unique_peak1	15	10	-0.0534548	3.4327	0.311374
chr1	151693149	151693355	unique_peak1	9	4	0.375619	2.50974	0.989111
chr1	151710305	151710470	unique_peak1	11	6	0.165003	2.88986	1.03789
chr1	151716780	151717208	unique_peak1	40	13	1.01695	4.31583	1.52081
chr1	151724064	151724300	unique_peak1	24	4	1.75673	3.20029	2.18193
chr1	151753245	151753403	unique_peak1	9	4	0.375619	2.50974	0.989111
chr1	151799266	151799482	unique_peak1	11	9	-0.34957	3.14714	1.03275
chr1	151817152	151817302	unique_peak1	7	4	0.0392777	2.34157	0.909929
chr1	151981268	151981442	unique_peak1	15	9	0.0840487	3.36395	0.344532
chr1	152051347	152051545	unique_peak1	42	25	0.195657	4.79827	0.39987
chr1	152325217	152325396	unique_peak1	10	3	0.841207	2.4206	1.23215
chr1	152397593	152397791	unique_peak1	9	6	-0.109808	2.75245	0.947718
chr1	152427540	152427690	unique_peak1	2	1	-0.117184	0.941408	0.726999
chr1	152486495	152486645	unique_peak1	5	3	-0.0724134	1.96379	0.864172
chr1	152495156	152495380	unique_peak1	10	5	0.256244	2.71308	1.01466
chr1	152501748	152502030	unique_peak1	17	4	1.26158	2.95272	1.85744
chr1	152566767	152566983	unique_peak1	16	5	0.912393	3.04116	1.47723
chr1	152626804	152627027	unique_peak1	14	11	-0.276264	3.44683	0.311374
chr1	152658793	152658943	unique_peak1	4	1	0.652776	1.32639	0.90309
chr1	152739859	152740014	unique_peak1	6	3	0.159936	2.07997	0.864172
chr1	152756975	152757195	unique_peak1	16	7	0.497355	3.24868	1.21682
chr1	152777632	152777893	unique_peak1	14	8	0.138774	3.23931	1.07851
chr1	152806601	152806858	unique_peak1	18	6	0.857649	3.23618	1.58712
chr1	152906112	152906262	unique_peak1	13	9	-0.117221	3.26332	1.03275
chr1	152917878	152918072	unique_peak1	6	2	0.574973	1.87245	0.931119
chr1	152972598	152972791	unique_peak1	8	3	0.538739	2.26937	1.08602
chr1	153000363	153000573	unique_peak1	13	3	1.20471	2.60235	1.57097
chr1	153011437	153011652	unique_peak1	13	5	0.619744	2.89483	1.21399
chr1	153025922	153026146	unique_peak1	10	4	0.519279	2.58157	1.09385
chr1	153031001	153031277	unique_peak1	34	15	0.585819	4.29291	0.756119
chr1	153133447	153133597	unique_peak1	7	0	2.36121	1.1806	1.80618
chr1	153171142	153171355	unique_peak1	14	4	0.986771	2.81531	1.51502
chr1	153190459	153190684	unique_peak1	13	1	2.20471	2.10235	2.31133
chr1	153232797	153232954	unique_peak1	12	4	0.771077	2.70747	1.36011
chr1	153265538	153265734	unique_peak1	7	4	0.0392777	2.34157	0.909929
chr1	153346280	153346596	unique_peak1	27	8	1.07955	3.7097	1.30306
chr1	153348539	153348952	unique_peak1	57	22	0.823579	4.93535	1.5649
chr1	153357732	153357882	unique_peak1	9	2	1.11258	2.14125	1.26211
chr1	153365319	153365734	unique_peak1	33	11	0.957164	4.06354	1.24083
chr1	153371376	153371624	unique_peak1	21	2	2.30102	2.73547	3.285
chr1	153394099	153394308	unique_peak1	15	4	1.08405	2.86395	1.68135
chr1	153429816	153430112	unique_peak1	19	7	0.742318	3.37116	0.69798
chr1	153441683	153441850	unique_peak1	4	2	0.0678134	1.61887	0.80618
chr1	153509712	153510034	unique_peak1	40	12	1.12387	4.26237	1.73043
chr1	153572567	153572787	unique_peak1	42	25	0.195657	4.79827	0.39987
chr1	153648185	153648335	unique_peak1	8	8	-0.631186	2.85433	1.03789
chr1	153649899	153650165	unique_peak1	35	15	0.628281	4.31414	0.849699
chr1	153705601	153705817	unique_peak1	15	5	0.821014	2.99547	1.47723
chr1	153869627	153869791	unique_peak1	8	3	0.538739	2.26937	1.08602
chr1	153869794	153869944	unique_peak1	7	1	1.36121	1.6806	1.32906
chr1	153904605	153904822	unique_peak1	14	3	1.3087	2.65435	1.75805
chr1	154014567	154014814	unique_peak1	16	5	0.912393	3.04116	1.47723
chr1	154148896	154149084	unique_peak1	9	2	1.11258	2.14125	1.26211
chr1	154186265	154186542	unique_peak1	70	36	0.442517	5.43071	0.798133
chr1	154199097	154199247	unique_peak1	15	6	0.598622	3.10667	1.32596
chr1	154221805	154222000	unique_peak1	30	29	-0.503997	4.65489	0.580177
chr1	154308613	154308792	unique_peak1	13	1	2.20471	2.10235	2.31133
chr1	154318489	154318799	unique_peak1	27	11	0.664515	3.91722	0.76993
chr1	154320925	154321139	unique_peak1	24	9	0.756731	3.70029	0.844317
chr1	154391765	154391919	unique_peak1	12	5	0.508042	2.83898	1.21399
chr1	154444796	154444946	unique_peak1	8	1	1.53874	1.76937	1.56314
chr1	154531804	154531996	unique_peak1	13	5	0.619744	2.89483	1.21399
chr1	154661145	154661407	unique_peak1	15	0	3.40598	1.70299	3.61236
chr1	154664734	154664971	unique_peak1	11	2	1.3874	2.27866	1.65812
chr1	154703351	154703516	unique_peak1	10	4	0.519279	2.58157	1.09385
chr1	154716035	154716212	unique_peak1	10	4	0.519279	2.58157	1.09385
chr1	154736954	154737155	unique_peak1	12	3	1.093	2.5465	1.57097
chr1	154742066	154742267	unique_peak1	10	6	0.0338517	2.82428	0.979903
chr1	154756426	154756576	unique_peak1	13	9	-0.117221	3.26332	1.03275
chr1	154774768	154774948	unique_peak1	6	5	-0.425027	2.37245	0.909929
chr1	154910974	154911145	unique_peak1	12	5	0.508042	2.83898	1.21399
chr1	154995701	154995932	unique_peak1	17	14	-0.323381	3.7452	0.33447
chr1	155012092	155012242	unique_peak1	12	3	1.093	2.5465	1.57097
chr1	155034719	155034869	unique_peak1	9	3	0.697547	2.34877	1.08602
chr1	155050075	155050235	unique_peak1	33	18	0.294199	4.39503	0.433767
chr1	155052185	155052375	unique_peak1	36	27	-0.137776	4.73847	0.317738
chr1	155064159	155064384	unique_peak1	49	24	0.479574	4.88364	0.748982
chr1	155078648	155079125	unique_peak1	74	27	0.927227	5.27097	2.16967
chr1	155123808	155124097	unique_peak1	50	24	0.509422	4.89857	0.825715
chr1	155125467	155125665	unique_peak1	40	30	-0.129889	4.88925	0.316009
chr1	155127757	155128009	unique_peak1	76	50	0.101824	5.72334	0.352751
chr1	155159010	155159393	unique_peak1	27	9	0.92755	3.7857	1.09395
chr1	155176002	155176214	unique_peak1	34	17	0.415894	4.37787	0.561823
chr1	155184952	155185102	unique_peak1	11	2	1.3874	2.27866	1.65812
chr1	155241196	155241357	unique_peak1	22	17	-0.216946	4.06145	0.328191
chr1	155277687	155277837	unique_peak1	34	32	-0.458575	4.81511	0.550049
chr1	155295950	155296100	unique_peak1	4	5	-0.932187	2.11887	0.961082
chr1	155396932	155397134	unique_peak1	11	3	0.972358	2.48618	1.39488
chr1	155546318	155546478	unique_peak1	7	6	-0.446149	2.58428	0.947718
chr1	155607814	155607973	unique_peak1	12	7	0.0930049	3.0465	1.05908
chr1	155609494	155609654	unique_peak1	20	11	0.230896	3.70041	0.379392
chr1	155637196	155637346	unique_peak1	6	1	1.15994	1.57997	1.10721
chr1	155678033	155678310	unique_peak1	26	5	1.6097	3.38981	1.99473
chr1	155704498	155704717	unique_peak1	15	4	1.08405	2.86395	1.68135
chr1	155831535	155831752	unique_peak1	11	0	2.97236	1.48618	2.70927
chr1	155834379	155834564	unique_peak1	16	1	2.49736	2.24868	2.83421
chr1	155911665	155911904	unique_peak1	44	24	0.320765	4.80424	0.495014
chr1	155923264	155923453	unique_peak1	13	3	1.20471	2.60235	1.57097
chr1	155945961	155946126	unique_peak1	12	5	0.508042	2.83898	1.21399
chr1	155991101	155991251	unique_peak1	10	6	0.0338517	2.82428	0.979903
chr1	156006738	156006888	unique_peak1	9	4	0.375619	2.50974	0.989111
chr1	156014915	156015065	unique_peak1	1	0	0.271664	0.135832	0.60206
chr1	156096187	156096415	unique_peak1	42	19	0.574169	4.60901	0.841848
chr1	156103668	156103818	unique_peak1	43	31	-0.0692514	4.96537	0.30103
chr1	156119618	156119835	unique_peak1	48	32	0.0485847	5.06869	0.314192
chr1	156162769	156162978	unique_peak1	13	6	0.397352	3.00603	1.11708
chr1	156179276	156179496	unique_peak1	16	5	0.912393	3.04116	1.47723
chr1	156181669	156181820	unique_peak1	4	2	0.0678134	1.61887	0.80618
chr1	156247297	156247481	unique_peak1	23	25	-0.683311	4.35878	0.733542
chr1	156281374	156281551	unique_peak1	27	21	-0.209954	4.35445	0.322754
chr1	156379625	156379775	unique_peak1	9	4	0.375619	2.50974	0.989111
chr1	156385761	156385925	unique_peak1	18	11	0.0800418	3.62498	0.337263
chr1	156422824	156423051	unique_peak1	24	17	-0.0912659	4.12429	0.30103
chr1	156435429	156435579	unique_peak1	6	3	0.159936	2.07997	0.864172
chr1	156489173	156489367	unique_peak1	13	3	1.20471	2.60235	1.57097
chr1	156510784	156511095	unique_peak1	30	8	1.23297	3.78641	1.61268
chr1	156513013	156513178	unique_peak1	13	6	0.397352	3.00603	1.11708
chr1	156627526	156627739	unique_peak1	24	11	0.493697	3.83181	0.582396
chr1	156652091	156652329	unique_peak1	16	5	0.912393	3.04116	1.47723
chr1	156652379	156652529	unique_peak1	7	4	0.0392777	2.34157	0.909929
chr1	156657526	156657676	unique_peak1	22	14	0.0460885	3.92993	0.308519
chr1	156666906	156667120	unique_peak1	17	13	-0.223845	3.69543	0.309718
chr1	156678117	156678335	unique_peak1	21	13	0.0786227	3.84667	0.332077
chr1	156706083	156706251	unique_peak1	17	9	0.261581	3.45272	0.394412
chr1	156717457	156717607	unique_peak1	5	5	-0.657376	2.25627	0.909929
chr1	156766788	156766955	unique_peak1	43	27	0.123394	4.86905	0.36098
chr1	156775875	156776097	unique_peak1	13	9	-0.117221	3.26332	1.03275
chr1	156806211	156806489	unique_peak1	35	3	2.62828	3.31414	4.58931
chr1	156832560	156832710	unique_peak1	2	2	-0.702147	1.23389	0.726999
chr1	156839436	156839600	unique_peak1	14	5	0.723736	2.94683	1.33892
chr1	156841440	156841626	unique_peak1	19	7	0.742318	3.37116	0.69798
chr1	156864914	156865074	unique_peak1	15	8	0.236052	3.28795	1.14218
chr1	157171300	157171499	unique_peak1	18	10	0.205573	3.56222	0.386243
chr1	157181658	157181808	unique_peak1	8	1	1.53874	1.76937	1.56314
chr1	157185422	157185612	unique_peak1	10	1	1.84121	1.9206	1.80618
chr1	157198831	157198981	unique_peak1	9	2	1.11258	2.14125	1.26211
chr1	157230462	157230628	unique_peak1	5	3	-0.0724134	1.96379	0.864172
chr1	157399442	157399620	unique_peak1	4	3	-0.347224	1.82639	0.80618
chr1	157415763	157415954	unique_peak1	16	6	0.690001	3.15236	1.32596
chr1	157477490	157477640	unique_peak1	6	2	0.574973	1.87245	0.931119
chr1	157586133	157586289	unique_peak1	11	0	2.97236	1.48618	2.70927
chr1	157642157	157642307	unique_peak1	7	2	0.776243	1.97308	1.08602
chr1	157671834	157672228	unique_peak1	51	12	1.48211	4.44149	3.02796
chr1	157678738	157679019	unique_peak1	19	7	0.742318	3.37116	0.69798
chr1	157716819	157717113	unique_peak1	18	6	0.857649	3.23618	1.58712
chr1	157739605	157739870	unique_peak1	22	4	1.63105	3.13745	2.43222
chr1	157962667	157962852	unique_peak1	19	8	0.572393	3.45612	0.562038
chr1	157993976	157994129	unique_peak1	20	10	0.356427	3.63765	0.446473
chr1	158010161	158010353	unique_peak1	15	11	-0.178986	3.49547	0.30103
chr1	158036071	158036223	unique_peak1	9	3	0.697547	2.34877	1.08602
chr1	158037713	158037877	unique_peak1	12	3	1.093	2.5465	1.57097
chr1	158037903	158038064	unique_peak1	16	3	1.49736	2.74868	1.95435
chr1	158039812	158039962	unique_peak1	7	4	0.0392777	2.34157	0.909929
chr1	158140787	158141177	unique_peak1	31	5	1.86579	3.51786	2.81017
chr1	158204156	158204306	unique_peak1	10	6	0.0338517	2.82428	0.979903
chr1	158212436	158212604	unique_peak1	8	2	0.953776	2.06185	1.26211
chr1	158260239	158260397	unique_peak1	11	1	1.97236	1.98618	2.05606
chr1	158284090	158284391	unique_peak1	22	7	0.952979	3.47649	0.947446
chr1	158320172	158320322	unique_peak1	6	1	1.15994	1.57997	1.10721
chr1	158454879	158455029	unique_peak1	5	1	0.927587	1.46379	1.10721
chr1	158648955	158649146	unique_peak1	8	4	0.21681	2.43033	0.989111
chr1	158766225	158766375	unique_peak1	6	0	2.15994	1.07997	1.50515
chr1	158795288	158795438	unique_peak1	8	1	1.53874	1.76937	1.56314
chr1	159012619	159012795	unique_peak1	13	7	0.204707	3.10235	1.05908
chr1	159055322	159055486	unique_peak1	10	4	0.519279	2.58157	1.09385
chr1	159056318	159056514	unique_peak1	11	6	0.165003	2.88986	1.03789
chr1	159068997	159069176	unique_peak1	9	2	1.11258	2.14125	1.26211
chr1	159077117	159077402	unique_peak1	30	6	1.59554	3.60512	2.21753
chr1	159086365	159086515	unique_peak1	5	1	0.927587	1.46379	1.10721
chr1	159092223	159092373	unique_peak1	10	4	0.519279	2.58157	1.09385
chr1	159102499	159102681	unique_peak1	10	7	-0.158793	2.9206	0.979903
chr1	159161516	159161671	unique_peak1	6	5	-0.425027	2.37245	0.909929
chr1	159188515	159188665	unique_peak1	6	4	-0.161992	2.24093	0.864172
chr1	159211617	159211845	unique_peak1	9	7	-0.302453	2.84877	0.979903
chr1	159214230	159214480	unique_peak1	21	7	0.885978	3.44299	0.947446
chr1	159217414	159217564	unique_peak1	6	3	0.159936	2.07997	0.864172
chr1	159437866	159438033	unique_peak1	9	0	2.69755	1.34877	2.10721
chr1	159495240	159495390	unique_peak1	6	0	2.15994	1.07997	1.50515
chr1	159502692	159502894	unique_peak1	12	1	2.093	2.0465	2.31133
chr1	159587834	159587984	unique_peak1	7	6	-0.446149	2.58428	0.947718
chr1	159604208	159604358	unique_peak1	11	1	1.97236	1.98618	2.05606
chr1	159752182	159752426	unique_peak1	10	6	0.0338517	2.82428	0.979903
chr1	159833076	159833247	unique_peak1	13	2	1.61974	2.39483	1.872
chr1	159849064	159849214	unique_peak1	4	6	-1.15458	2.23007	1.08602
chr1	159854135	159854331	unique_peak1	26	16	0.107199	4.14106	0.326591
chr1	159890071	159890225	unique_peak1	11	6	0.165003	2.88986	1.03789
chr1	159958047	159958216	unique_peak1	14	4	0.986771	2.81531	1.51502
chr1	159960673	159961045	unique_peak1	60	18	1.17523	4.83554	2.59279
chr1	159961157	159961307	unique_peak1	14	6	0.501344	3.05803	1.21399
chr1	160043033	160043229	unique_peak1	16	5	0.912393	3.04116	1.47723
chr1	160054162	160054342	unique_peak1	8	4	0.21681	2.43033	0.989111
chr1	160091819	160092009	unique_peak1	12	4	0.771077	2.70747	1.36011
chr1	160109733	160110005	unique_peak1	16	10	0.0379238	3.47839	0.311374
chr1	160116937	160117113	unique_peak1	12	11	-0.491958	3.33898	0.344532
chr1	160129193	160129379	unique_peak1	18	5	1.08004	3.12498	1.78669
chr1	160130944	160131097	unique_peak1	14	7	0.308699	3.15435	1.12966
chr1	160193697	160193847	unique_peak1	18	7	0.665004	3.3325	0.69798
chr1	160227292	160227447	unique_peak1	10	3	0.841207	2.4206	1.23215
chr1	160365815	160365975	unique_peak1	9	1	1.69755	1.84877	1.56314
chr1	160366975	160367155	unique_peak1	12	2	1.50804	2.33898	1.872
chr1	160399067	160399247	unique_peak1	13	4	0.882779	2.76332	1.36011
chr1	160400295	160400481	unique_peak1	11	3	0.972358	2.48618	1.39488
chr1	160407755	160407905	unique_peak1	10	8	-0.328718	3.00557	1.00793
chr1	160539162	160539312	unique_peak1	7	3	0.361206	2.1806	0.961082
chr1	160605852	160606280	unique_peak1	43	19	0.608821	4.62634	0.93256
chr1	160618827	160619051	unique_peak1	17	6	0.776155	3.19543	1.4509
chr1	160647528	160647699	unique_peak1	6	2	0.574973	1.87245	0.931119
chr1	160675177	160675327	unique_peak1	12	6	0.28565	2.95018	1.11708
chr1	160675406	160675556	unique_peak1	12	4	0.771077	2.70747	1.36011
chr1	160681839	160681989	unique_peak1	10	7	-0.158793	2.9206	0.979903
chr1	160741683	160741833	unique_peak1	7	1	1.36121	1.6806	1.32906
chr1	160748382	160748570	unique_peak1	11	0	2.97236	1.48618	2.70927
chr1	160767739	160767923	unique_peak1	12	2	1.50804	2.33898	1.872
chr1	160781474	160781653	unique_peak1	12	1	2.093	2.0465	2.31133
chr1	160802799	160803028	unique_peak1	15	6	0.598622	3.10667	1.32596
chr1	160821720	160821870	unique_peak1	6	1	1.15994	1.57997	1.10721
chr1	160853864	160854014	unique_peak1	5	0	1.92759	0.963793	1.50515
chr1	160929698	160929848	unique_peak1	7	1	1.36121	1.6806	1.32906
chr1	160934186	160934336	unique_peak1	5	3	-0.0724134	1.96379	0.864172
chr1	160952260	160952486	unique_peak1	21	5	1.30102	3.23547	1.43725
chr1	160999524	160999674	unique_peak1	10	11	-0.743756	3.21308	1.21682
chr1	161041568	161041762	unique_peak1	27	8	1.07955	3.7097	1.30306
chr1	161054514	161054735	unique_peak1	15	6	0.598622	3.10667	1.32596
chr1	161073779	161074006	unique_peak1	32	17	0.327204	4.33353	0.497202
chr1	161198545	161198716	unique_peak1	29	14	0.446579	4.13018	0.532159
chr1	161236095	161236447	unique_peak1	24	7	1.07866	3.53933	1.234
chr1	161261022	161261172	unique_peak1	9	3	0.697547	2.34877	1.08602
chr1	161420924	161421078	unique_peak1	14	12	-0.391741	3.50457	0.340566
chr1	161487091	161487297	unique_peak1	11	3	0.972358	2.48618	1.39488
chr1	161647644	161647859	unique_peak1	17	4	1.26158	2.95272	1.85744
chr1	161691861	161692145	unique_peak1	21	7	0.885978	3.44299	0.947446
chr1	161733654	161733826	unique_peak1	6	2	0.574973	1.87245	0.931119
chr1	161744277	161744431	unique_peak1	10	5	0.256244	2.71308	1.01466
chr1	161764996	161765155	unique_peak1	12	8	-0.0769201	3.13146	1.03275
chr1	161803227	161803650	unique_peak1	45	5	2.41279	3.79136	5.07533
chr1	161909828	161910012	unique_peak1	11	2	1.3874	2.27866	1.65812
chr1	161971152	161971320	unique_peak1	10	5	0.256244	2.71308	1.01466
chr1	162159552	162159805	unique_peak1	17	2	1.99855	2.58424	2.55641
chr1	162177271	162177464	unique_peak1	13	2	1.61974	2.39483	1.872
chr1	162207323	162207624	unique_peak1	25	8	0.967851	3.65385	1.15813
chr1	162300627	162300791	unique_peak1	3	3	-0.683565	1.65822	0.80618
chr1	162457632	162457782	unique_peak1	7	5	-0.223757	2.47308	0.909929
chr1	162470572	162470802	unique_peak1	10	4	0.519279	2.58157	1.09385
chr1	162707487	162707702	unique_peak1	12	1	2.093	2.0465	2.31133
chr1	162939084	162939341	unique_peak1	27	6	1.44212	3.52842	1.84351
chr1	162943783	162943945	unique_peak1	11	1	1.97236	1.98618	2.05606
chr1	162976718	162976900	unique_peak1	9	3	0.697547	2.34877	1.08602
chr1	162987907	162988187	unique_peak1	23	10	0.557697	3.73828	0.604423
chr1	163008262	163008412	unique_peak1	12	5	0.508042	2.83898	1.21399
chr1	163023983	163024205	unique_peak1	10	0	2.84121	1.4206	2.40824
chr1	163090643	163090793	unique_peak1	4	1	0.652776	1.32639	0.90309
chr1	163227138	163227410	unique_peak1	13	4	0.882779	2.76332	1.36011
chr1	163346450	163346602	unique_peak1	8	2	0.953776	2.06185	1.26211
chr1	163624991	163625187	unique_peak1	13	4	0.882779	2.76332	1.36011
chr1	163709713	163709901	unique_peak1	8	6	-0.268616	2.67305	0.947718
chr1	163730523	163730739	unique_peak1	9	3	0.697547	2.34877	1.08602
chr1	163844457	163844609	unique_peak1	8	0	2.53874	1.26937	2.10721
chr1	163974120	163974270	unique_peak1	6	2	0.574973	1.87245	0.931119
chr1	164240204	164240395	unique_peak1	9	2	1.11258	2.14125	1.26211
chr1	164255808	164255971	unique_peak1	5	1	0.927587	1.46379	1.10721
chr1	164260305	164260508	unique_peak1	10	4	0.519279	2.58157	1.09385
chr1	164313696	164313846	unique_peak1	3	4	-1.00549	1.81918	0.931119
chr1	164518832	164519001	unique_peak1	12	5	0.508042	2.83898	1.21399
chr1	164559807	164559967	unique_peak1	28	14	0.39548	4.10463	0.532159
chr1	164588147	164588297	unique_peak1	7	6	-0.446149	2.58428	0.947718
chr1	164601829	164602011	unique_peak1	30	10	0.943462	3.93116	1.16735
chr1	164602540	164602690	unique_peak1	20	15	-0.184141	3.90793	0.308519
chr1	164617985	164618140	unique_peak1	8	3	0.538739	2.26937	1.08602
chr1	164650402	164650561	unique_peak1	10	0	2.84121	1.4206	2.40824
chr1	164659625	164660046	unique_peak1	63	13	1.68816	4.65144	4.35777
chr1	164712908	164713063	unique_peak1	10	0	2.84121	1.4206	2.40824
chr1	164720064	164720214	unique_peak1	10	5	0.256244	2.71308	1.01466
chr1	164771664	164772096	unique_peak1	78	13	2.00555	4.81013	6.57131
chr1	164823912	164824062	unique_peak1	8	1	1.53874	1.76937	1.56314
chr1	164825862	164826020	unique_peak1	6	2	0.574973	1.87245	0.931119
chr1	164880310	164880488	unique_peak1	11	1	1.97236	1.98618	2.05606
chr1	164891678	164891841	unique_peak1	11	3	0.972358	2.48618	1.39488
chr1	164983093	164983391	unique_peak1	25	8	0.967851	3.65385	1.15813
chr1	165036235	165036422	unique_peak1	18	7	0.665004	3.3325	0.69798
chr1	165152769	165152995	unique_peak1	17	5	0.998547	3.08424	1.62699
chr1	165220496	165220646	unique_peak1	8	1	1.53874	1.76937	1.56314
chr1	165330574	165330781	unique_peak1	13	3	1.20471	2.60235	1.57097
chr1	165562662	165562833	unique_peak1	8	2	0.953776	2.06185	1.26211
chr1	165644429	165644579	unique_peak1	8	0	2.53874	1.26937	2.10721
chr1	165729898	165730095	unique_peak1	8	1	1.53874	1.76937	1.56314
chr1	165783537	165783765	unique_peak1	14	4	0.986771	2.81531	1.51502
chr1	165841719	165841869	unique_peak1	11	2	1.3874	2.27866	1.65812
chr1	165943287	165943459	unique_peak1	12	4	0.771077	2.70747	1.36011
chr1	165949430	165949657	unique_peak1	29	9	1.03154	3.8377	1.23014
chr1	166122041	166122231	unique_peak1	10	5	0.256244	2.71308	1.01466
chr1	166145517	166145667	unique_peak1	5	4	-0.394341	2.12476	0.864172
chr1	166145759	166145957	unique_peak1	13	2	1.61974	2.39483	1.872
chr1	166193132	166193338	unique_peak1	9	2	1.11258	2.14125	1.26211
chr1	166258014	166258164	unique_peak1	8	3	0.538739	2.26937	1.08602
chr1	166258218	166258368	unique_peak1	10	2	1.25624	2.21308	1.454
chr1	166266221	166266371	unique_peak1	6	0	2.15994	1.07997	1.50515
chr1	166327946	166328184	unique_peak1	16	3	1.49736	2.74868	1.95435
chr1	166354462	166354712	unique_peak1	19	3	1.74232	2.87116	2.36932
chr1	166511907	166512068	unique_peak1	10	1	1.84121	1.9206	1.80618
chr1	166551786	166551938	unique_peak1	8	1	1.53874	1.76937	1.56314
chr1	166730698	166730941	unique_peak1	26	8	1.02474	3.68229	1.15813
chr1	166784706	166784912	unique_peak1	12	2	1.50804	2.33898	1.872
chr1	166855657	166855819	unique_peak1	6	4	-0.161992	2.24093	0.864172
chr1	166882570	166882720	unique_peak1	8	0	2.53874	1.26937	2.10721
chr1	166902291	166902498	unique_peak1	14	3	1.3087	2.65435	1.75805
chr1	167059305	167059458	unique_peak1	16	8	0.32743	3.33364	1.14218
[truncated: 60,288 more rows]
