# Supplementary material for: Aspirin enhances the therapeutic efficacy of cisplatin in oesophageal squamous cell carcinoma by inhibition of putative cancer stem cells
Source: Br J Cancer. 2021 Jul 27;125(6):826–38. doi: 10.1038/s41416-021-01499-3 (PMC8438052; doi:10.1038/s41416-021-01499-3)
Supplement: Supplementary file 5 — Supplementary table S3 [file 41416_2021_1499_MOESM5_ESM.xlsx]

## Sheet:  KYSE410-SC
Chr	PeakStart	PeakEnd	description	GeneID	GeneStart	GeneEnd	Element	Strand	NR:Seq-id	NR:Score	NR:Evalue	NR:Description	NT:Seq-id	NT:Score	NT:Evalue	NT:Description	Uniprot:UniProtKB-AC	Uniprot:Score	Uniprot:Evalue	Uniprot:Description	COG:gene	COG:Score	COG:Eval	COG:num	Pfam:pfam_ID	Pfam:pfam_Name	Pfam:pfam_Description	GO:biological_process	GO:cellular_component	GO:molecular_function	KEGG:KO	KEGG:DescriptionENSG00000257572	AC008127.2|gi|507658729|ref|XP_004649032.1|	493	4e-81	PREDICTED: LOW QUALITY PROTEIN: lupus La protein, partial [Octodon degus]	gi|584593241|ref|NG_028766.2|	1075	0	Homo sapiens Sjogren syndrome antigen B (autoantigen La) pseudogene (LOC100533757) on chromosome 12	P10881	59.7	2e-08	Lupus La protein homolog	.	.	.	.	pfam08777
chr1	6802094	6802474	unique_peak1	ENSG00000171735	6785575	6806982	Intron	+	CAMTA1|gi|54112401|ref|NP_056030.1|	8274	0	calmodulin-binding transcription activator 1 isoform 1 [Homo sapiens]	gi|574957198|ref|NM_015215.3|	8444	0	Homo sapiens calmodulin binding transcription activator 1 (CAMTA1), transcript variant 1, mRNA	A2A891	114	5e-28	Calmodulin-binding transcription activator 1	.	.	.	.	pfam03859	CG-1	CG-1 domain. CG-1 domains are highly conserved domains of about 130 amino-acid residues containing a predicted bipartite NLS and named after a partial cDNA clone isolated from parsley encoding a sequence-specific DNA-binding protein. CG-1 domains are associated with CAMTA proteins (for CAlModulin -binding Transcription Activator) that are transcription factors containing a calmodulin -binding dom…	GO:0050885|neuromuscular process controlling balance;GO:0045944|positive regulation of transcription from RNA polymerase II promoter;	GO:0005737|cytoplasm;GO:0005634|nucleus;	GO:0043565|sequence-specific DNA binding;GO:0001077|transcriptional activator activity, RNA polymerase II core promoter proximal region sequence-specific binding;	.	.
chr1	6802094	6802474	unique_peak1	ENSG00000171735	6785575	6820180	Intron	+	CAMTA1|gi|54112401|ref|NP_056030.1|	8274	0	calmodulin-binding transcription activator 1 isoform 1 [Homo sapiens]	gi|574957198|ref|NM_015215.3|	8444	0	Homo sapiens calmodulin binding transcription activator 1 (CAMTA1), transcript variant 1, mRNA	A2A891	114	5e-28	Calmodulin-binding transcription activator 1	.	.	.	.	pfam03859	CG-1	CG-1 domain. CG-1 domains are highly conserved domains of about 130 amino-acid residues containing a predicted bipartite NLS and named after a partial cDNA clone isolated from parsley encoding a sequence-specific DNA-binding protein. CG-1 domains are associated with CAMTA proteins (for CAlModulin -binding Transcription Activator) that are transcription factors containing a calmodulin -binding dom…	GO:0050885|neuromuscular process controlling balance;GO:0045944|positive regulation of transcription from RNA polymerase II promoter;	GO:0005737|cytoplasm;GO:0005634|nucleus;	GO:0043565|sequence-specific DNA binding;GO:0001077|transcriptional activator activity, RNA polymerase II core promoter proximal region sequence-specific binding;	.	.
chr1	6802094	6802474	unique_peak1	ENSG00000171735	6785575	6825091	Intron	+	CAMTA1|gi|54112401|ref|NP_056030.1|	8274	0	calmodulin-binding transcription activator 1 isoform 1 [Homo sapiens]	gi|574957198|ref|NM_015215.3|	8444	0	Homo sapiens calmodulin binding transcription activator 1 (CAMTA1), transcript variant 1, mRNA	A2A891	114	5e-28	Calmodulin-binding transcription activator 1	.	.	.	.	pfam03859	CG-1	CG-1 domain. CG-1 domains are highly conserved domains of about 130 amino-acid residues containing a predicted bipartite NLS and named after a partial cDNA clone isolated from parsley encoding a sequence-specific DNA-binding protein. CG-1 domains are associated with CAMTA proteins (for CAlModulin -binding Transcription Activator) that are transcription factors containing a calmodulin -binding dom…	GO:0050885|neuromuscular process controlling balance;GO:0045944|positive regulation of transcription from RNA polymerase II promoter;	GO:0005737|cytoplasm;GO:0005634|nucleus;	GO:0043565|sequence-specific DNA binding;GO:0001077|transcriptional activator activity, RNA polymerase II core promoter proximal region sequence-specific binding;	.	.
chr1	7707553	7708059	unique_peak1	ENSG00000171735	7677733	7732447	Intron	+	CAMTA1|gi|54112401|ref|NP_056030.1|	8274	0	calmodulin-binding transcription activator 1 isoform 1 [Homo sapiens]	gi|574957198|ref|NM_015215.3|	8444	0	Homo sapiens calmodulin binding transcription activator 1 (CAMTA1), transcript variant 1, mRNA	A2A891	114	5e-28	Calmodulin-binding transcription activator 1	.	.	.	.	pfam03859	CG-1	CG-1 domain. CG-1 domains are highly conserved domains of about 130 amino-acid residues containing a predicted bipartite NLS and named after a partial cDNA clone isolated from parsley encoding a sequence-specific DNA-binding protein. CG-1 domains are associated with CAMTA proteins (for CAlModulin -binding Transcription Activator) that are transcription factors containing a calmodulin -binding dom…	GO:0050885|neuromuscular process controlling balance;GO:0045944|positive regulation of transcription from RNA polymerase II promoter;	GO:0005737|cytoplasm;GO:0005634|nucleus;	GO:0043565|sequence-specific DNA binding;GO:0001077|transcriptional activator activity, RNA polymerase II core promoter proximal region sequence-specific binding;	.	.
chr1	8394753	8395293	unique_peak1	ENSG00000142599	8365974	8422726	Intron	-	RERE|gi|931562965|ref|XP_014202152.1|	4900	0	PREDICTED: LOW QUALITY PROTEIN: arginine-glutamic acid dipeptide repeats protein [Pan paniscus]	gi|112382215|ref|NM_012102.3|	8019	0	Homo sapiens arginine-glutamic acid dipeptide (RE) repeats (RERE), transcript variant 1, mRNA	Q62901	283	3e-84	Arginine-glutamic acid dipeptide repeats protein	.	.	.	.	pfam03154	Atrophin-1	Atrophin-1 family. Atrophin-1 is the protein product of the dentatorubral-pallidoluysian atrophy (DRPLA) gene. DRPLA OMIM:125370 is a progressive neurodegenerative disorder. It is caused by the expansion of a CAG repeat in the DRPLA gene on chromosome 12p. This results in an extended polyglutamine region in atrophin-1, that is thought to confer toxicity to the protein, possibly through altering i…	GO:0048755|branching morphogenesis of a nerve;GO:0021930|cerebellar granule cell precursor proliferation;GO:0021691|cerebellar Purkinje cell layer maturation;GO:0006338|chromatin remodeling;GO:0048813|dendrite morphogenesis;GO:0006607|NLS-bearing protein import into nucleus;GO:0021942|radial glia guided migration of Purkinje cell;	GO:0000118|histone deacetylase complex;GO:0005634|nucleus;	GO:0003682|chromatin binding;GO:0008267|poly-glutamine tract binding;GO:0001105|RNA polymerase II transcription coactivator activity;GO:0001106|RNA polymerase II transcription corepressor activity;GO:0043565|sequence-specific DNA binding;GO:0003700|transcription factor activity, sequence-specific DNA binding;GO:0008270|zinc ion binding;	K05628	RERE; arginine-glutamic acid dipeptide repeats protein
chr1	9809114	9809547	unique_peak1	ENSG00000171603	9773394	9823642	Intron	-	CLSTN1|gi|57242757|ref|NP_001009566.1|	4760	0	calsyntenin-1 isoform 1 precursor [Homo sapiens]	gi|725503331|ref|NM_001009566.2|	5221	0	Homo sapiens calsyntenin 1 (CLSTN1), transcript variant 1, mRNA	O94985	221	2e-65	Calsyntenin-1	.	.	.	.	pfam13385	Laminin_G_3	Concanavalin A-like lectin/glucanases superfamily. This domain belongs to the Concanavalin A-like lectin/glucanases superfamily.	GO:0007155|cell adhesion;GO:0007156|homophilic cell adhesion via plasma membrane adhesion molecules;GO:0051965|positive regulation of synapse assembly;GO:0050806|positive regulation of synaptic transmission;GO:0001558|regulation of cell growth;	GO:0030054|cell junction;GO:0042995|cell projection;GO:0009986|cell surface;GO:0005789|endoplasmic reticulum membrane;GO:0070062|extracellular exosome;GO:0000139|Golgi membrane;GO:0016021|integral component of membrane;GO:0005634|nucleus;GO:0045211|postsynaptic membrane;	GO:0001540|beta-amyloid binding;GO:0005509|calcium ion binding;GO:0019894|kinesin binding;GO:0042988|X11-like protein binding;	.	.
chr1	19750529	19750885	unique_peak1	ENSG00000162542	19747260	19755633	Intron	-	TMCO4|gi|767903590|ref|XP_011539485.1|	2910	0	PREDICTED: transmembrane and coiled-coil domain-containing protein 4 isoform X4 [Homo sapiens]	gi|194239658|ref|NM_181719.4|	2974	0	Homo sapiens transmembrane and coiled-coil domains 4 (TMCO4), mRNA	Q499U8	892	0	Transmembrane and coiled-coil domain-containing protein 4	.	.	.	.	pfam05277	DUF726	Protein of unknown function (DUF726). This family consists of several uncharacterized eukaryotic proteins.	.	GO:0016021|integral component of membrane;	.	.	.
chr1	19750529	19750885	unique_peak1	ENSG00000162542	19750372	19755633	Intron	-	TMCO4|gi|767903590|ref|XP_011539485.1|	2910	0	PREDICTED: transmembrane and coiled-coil domain-containing protein 4 isoform X4 [Homo sapiens]	gi|194239658|ref|NM_181719.4|	2974	0	Homo sapiens transmembrane and coiled-coil domains 4 (TMCO4), mRNA	Q499U8	892	0	Transmembrane and coiled-coil domain-containing protein 4	.	.	.	.	pfam05277	DUF726	Protein of unknown function (DUF726). This family consists of several uncharacterized eukaryotic proteins.	.	GO:0016021|integral component of membrane;	.	.	.
chr1	24309631	24310137	unique_peak1	ENSG00000232298	24308315	24310674	Intron	-	AL138902.1|gi|119615525|gb|EAW95119.1|	400	3e-45	hCG2045610 [Homo sapiens]	gi|551895673|tpe|HG491785.1|	856	0	TPA: Homo sapiens long non-coding RNA OTTHUMT00000008410.1 (RP11-10N16.3 gene), antisense	.	.	.	.	.	.	.	.	pfam13296	T6SS_Vgr	Putative type VI secretion system Rhs element Vgr. This is a family of putative type VI secretion system Rhs element Vgr proteins from Proteobacteria.	.	.	.	.	.
chr1	26780447	26780884	unique_peak1	ENSG00000117713	26779022	26780983	UTR3	+	ARID1A|gi|22597104|gb|AAN03446.1|AF521670_1	7052	0	SWI/SNF chromatin remodeling complex subunit OSA1 [Homo sapiens]	gi|117968607|ref|NM_006015.4|	8577	0	Homo sapiens AT-rich interaction domain 1A (ARID1A), transcript variant 1, mRNA	A2BH40	114	4e-24	AT-rich interactive domain-containing protein 1A	.	.	.	.	pfam12031	DUF3518	Domain of unknown function (DUF3518). This presumed domain is functionally uncharacterized. This domain is found in eukaryotes. This domain is about 260 amino acids in length. This domain is found associated with pfam01388.	GO:0030521|androgen receptor signaling pathway;GO:0043044|ATP-dependent chromatin remodeling;GO:0003205|cardiac chamber development;GO:0055007|cardiac muscle cell differentiation;GO:0016569|covalent chromatin modification;GO:0006338|chromatin remodeling;GO:0048096|chromatin-mediated maintenance of transcription;GO:0030900|forebrain development;GO:0042921|glucocorticoid receptor signaling pathway;…	GO:0071565|nBAF complex;GO:0071564|npBAF complex;GO:0000790|nuclear chromatin;GO:0005654|nucleoplasm;GO:0005634|nucleus;GO:0016514|SWI/SNF complex;	GO:0003677|DNA binding;GO:0016922|ligand-dependent nuclear receptor binding;GO:0003713|transcription coactivator activity;	K11653	ARID1; AT-rich interactive domain-containing protein 1
chr1	26780447	26780884	unique_peak1	ENSG00000117713	26779022	26781180	UTR3	+	ARID1A|gi|22597104|gb|AAN03446.1|AF521670_1	7052	0	SWI/SNF chromatin remodeling complex subunit OSA1 [Homo sapiens]	gi|117968607|ref|NM_006015.4|	8577	0	Homo sapiens AT-rich interaction domain 1A (ARID1A), transcript variant 1, mRNA	A2BH40	114	4e-24	AT-rich interactive domain-containing protein 1A	.	.	.	.	pfam12031	DUF3518	Domain of unknown function (DUF3518). This presumed domain is functionally uncharacterized. This domain is found in eukaryotes. This domain is about 260 amino acids in length. This domain is found associated with pfam01388.	GO:0030521|androgen receptor signaling pathway;GO:0043044|ATP-dependent chromatin remodeling;GO:0003205|cardiac chamber development;GO:0055007|cardiac muscle cell differentiation;GO:0016569|covalent chromatin modification;GO:0006338|chromatin remodeling;GO:0048096|chromatin-mediated maintenance of transcription;GO:0030900|forebrain development;GO:0042921|glucocorticoid receptor signaling pathway;…	GO:0071565|nBAF complex;GO:0071564|npBAF complex;GO:0000790|nuclear chromatin;GO:0005654|nucleoplasm;GO:0005634|nucleus;GO:0016514|SWI/SNF complex;	GO:0003677|DNA binding;GO:0016922|ligand-dependent nuclear receptor binding;GO:0003713|transcription coactivator activity;	K11653	ARID1; AT-rich interactive domain-containing protein 1
chr1	26780447	26780884	unique_peak1	ENSG00000117713	26780756	26782104	UTR3	+	ARID1A|gi|22597104|gb|AAN03446.1|AF521670_1	7052	0	SWI/SNF chromatin remodeling complex subunit OSA1 [Homo sapiens]	gi|117968607|ref|NM_006015.4|	8577	0	Homo sapiens AT-rich interaction domain 1A (ARID1A), transcript variant 1, mRNA	A2BH40	114	4e-24	AT-rich interactive domain-containing protein 1A	.	.	.	.	pfam12031	DUF3518	Domain of unknown function (DUF3518). This presumed domain is functionally uncharacterized. This domain is found in eukaryotes. This domain is about 260 amino acids in length. This domain is found associated with pfam01388.	GO:0030521|androgen receptor signaling pathway;GO:0043044|ATP-dependent chromatin remodeling;GO:0003205|cardiac chamber development;GO:0055007|cardiac muscle cell differentiation;GO:0016569|covalent chromatin modification;GO:0006338|chromatin remodeling;GO:0048096|chromatin-mediated maintenance of transcription;GO:0030900|forebrain development;GO:0042921|glucocorticoid receptor signaling pathway;…	GO:0071565|nBAF complex;GO:0071564|npBAF complex;GO:0000790|nuclear chromatin;GO:0005654|nucleoplasm;GO:0005634|nucleus;GO:0016514|SWI/SNF complex;	GO:0003677|DNA binding;GO:0016922|ligand-dependent nuclear receptor binding;GO:0003713|transcription coactivator activity;	K11653	ARID1; AT-rich interactive domain-containing protein 1
chr1	26780447	26780884	unique_peak1	ENSG00000117713	26780756	26780817	UTR3	+	ARID1A|gi|22597104|gb|AAN03446.1|AF521670_1	7052	0	SWI/SNF chromatin remodeling complex subunit OSA1 [Homo sapiens]	gi|117968607|ref|NM_006015.4|	8577	0	Homo sapiens AT-rich interaction domain 1A (ARID1A), transcript variant 1, mRNA	A2BH40	114	4e-24	AT-rich interactive domain-containing protein 1A	.	.	.	.	pfam12031	DUF3518	Domain of unknown function (DUF3518). This presumed domain is functionally uncharacterized. This domain is found in eukaryotes. This domain is about 260 amino acids in length. This domain is found associated with pfam01388.	GO:0030521|androgen receptor signaling pathway;GO:0043044|ATP-dependent chromatin remodeling;GO:0003205|cardiac chamber development;GO:0055007|cardiac muscle cell differentiation;GO:0016569|covalent chromatin modification;GO:0006338|chromatin remodeling;GO:0048096|chromatin-mediated maintenance of transcription;GO:0030900|forebrain development;GO:0042921|glucocorticoid receptor signaling pathway;…	GO:0071565|nBAF complex;GO:0071564|npBAF complex;GO:0000790|nuclear chromatin;GO:0005654|nucleoplasm;GO:0005634|nucleus;GO:0016514|SWI/SNF complex;	GO:0003677|DNA binding;GO:0016922|ligand-dependent nuclear receptor binding;GO:0003713|transcription coactivator activity;	K11653	ARID1; AT-rich interactive domain-containing protein 1
chr1	26780447	26780884	unique_peak1	ENSG00000117713	26780756	26781177	UTR3	+	ARID1A|gi|22597104|gb|AAN03446.1|AF521670_1	7052	0	SWI/SNF chromatin remodeling complex subunit OSA1 [Homo sapiens]	gi|117968607|ref|NM_006015.4|	8577	0	Homo sapiens AT-rich interaction domain 1A (ARID1A), transcript variant 1, mRNA	A2BH40	114	4e-24	AT-rich interactive domain-containing protein 1A	.	.	.	.	pfam12031	DUF3518	Domain of unknown function (DUF3518). This presumed domain is functionally uncharacterized. This domain is found in eukaryotes. This domain is about 260 amino acids in length. This domain is found associated with pfam01388.	GO:0030521|androgen receptor signaling pathway;GO:0043044|ATP-dependent chromatin remodeling;GO:0003205|cardiac chamber development;GO:0055007|cardiac muscle cell differentiation;GO:0016569|covalent chromatin modification;GO:0006338|chromatin remodeling;GO:0048096|chromatin-mediated maintenance of transcription;GO:0030900|forebrain development;GO:0042921|glucocorticoid receptor signaling pathway;…	GO:0071565|nBAF complex;GO:0071564|npBAF complex;GO:0000790|nuclear chromatin;GO:0005654|nucleoplasm;GO:0005634|nucleus;GO:0016514|SWI/SNF complex;	GO:0003677|DNA binding;GO:0016922|ligand-dependent nuclear receptor binding;GO:0003713|transcription coactivator activity;	K11653	ARID1; AT-rich interactive domain-containing protein 1
chr1	26780447	26780884	unique_peak1	ENSG00000117713	26780756	26782102	UTR3	+	ARID1A|gi|22597104|gb|AAN03446.1|AF521670_1	7052	0	SWI/SNF chromatin remodeling complex subunit OSA1 [Homo sapiens]	gi|117968607|ref|NM_006015.4|	8577	0	Homo sapiens AT-rich interaction domain 1A (ARID1A), transcript variant 1, mRNA	A2BH40	114	4e-24	AT-rich interactive domain-containing protein 1A	.	.	.	.	pfam12031	DUF3518	Domain of unknown function (DUF3518). This presumed domain is functionally uncharacterized. This domain is found in eukaryotes. This domain is about 260 amino acids in length. This domain is found associated with pfam01388.	GO:0030521|androgen receptor signaling pathway;GO:0043044|ATP-dependent chromatin remodeling;GO:0003205|cardiac chamber development;GO:0055007|cardiac muscle cell differentiation;GO:0016569|covalent chromatin modification;GO:0006338|chromatin remodeling;GO:0048096|chromatin-mediated maintenance of transcription;GO:0030900|forebrain development;GO:0042921|glucocorticoid receptor signaling pathway;…	GO:0071565|nBAF complex;GO:0071564|npBAF complex;GO:0000790|nuclear chromatin;GO:0005654|nucleoplasm;GO:0005634|nucleus;GO:0016514|SWI/SNF complex;	GO:0003677|DNA binding;GO:0016922|ligand-dependent nuclear receptor binding;GO:0003713|transcription coactivator activity;	K11653	ARID1; AT-rich interactive domain-containing protein 1
chr1	26780447	26780884	unique_peak1	ENSG00000117713	26778098	26781144	Exon	+	ARID1A|gi|22597104|gb|AAN03446.1|AF521670_1	7052	0	SWI/SNF chromatin remodeling complex subunit OSA1 [Homo sapiens]	gi|117968607|ref|NM_006015.4|	8577	0	Homo sapiens AT-rich interaction domain 1A (ARID1A), transcript variant 1, mRNA	A2BH40	114	4e-24	AT-rich interactive domain-containing protein 1A	.	.	.	.	pfam12031	DUF3518	Domain of unknown function (DUF3518). This presumed domain is functionally uncharacterized. This domain is found in eukaryotes. This domain is about 260 amino acids in length. This domain is found associated with pfam01388.	GO:0030521|androgen receptor signaling pathway;GO:0043044|ATP-dependent chromatin remodeling;GO:0003205|cardiac chamber development;GO:0055007|cardiac muscle cell differentiation;GO:0016569|covalent chromatin modification;GO:0006338|chromatin remodeling;GO:0048096|chromatin-mediated maintenance of transcription;GO:0030900|forebrain development;GO:0042921|glucocorticoid receptor signaling pathway;…	GO:0071565|nBAF complex;GO:0071564|npBAF complex;GO:0000790|nuclear chromatin;GO:0005654|nucleoplasm;GO:0005634|nucleus;GO:0016514|SWI/SNF complex;	GO:0003677|DNA binding;GO:0016922|ligand-dependent nuclear receptor binding;GO:0003713|transcription coactivator activity;	K11653	ARID1; AT-rich interactive domain-containing protein 1
chr1	26780447	26780884	unique_peak1	ENSG00000117713	26779022	26781177	Exon	+	ARID1A|gi|22597104|gb|AAN03446.1|AF521670_1	7052	0	SWI/SNF chromatin remodeling complex subunit OSA1 [Homo sapiens]	gi|117968607|ref|NM_006015.4|	8577	0	Homo sapiens AT-rich interaction domain 1A (ARID1A), transcript variant 1, mRNA	A2BH40	114	4e-24	AT-rich interactive domain-containing protein 1A	.	.	.	.	pfam12031	DUF3518	Domain of unknown function (DUF3518). This presumed domain is functionally uncharacterized. This domain is found in eukaryotes. This domain is about 260 amino acids in length. This domain is found associated with pfam01388.	GO:0030521|androgen receptor signaling pathway;GO:0043044|ATP-dependent chromatin remodeling;GO:0003205|cardiac chamber development;GO:0055007|cardiac muscle cell differentiation;GO:0016569|covalent chromatin modification;GO:0006338|chromatin remodeling;GO:0048096|chromatin-mediated maintenance of transcription;GO:0030900|forebrain development;GO:0042921|glucocorticoid receptor signaling pathway;…	GO:0071565|nBAF complex;GO:0071564|npBAF complex;GO:0000790|nuclear chromatin;GO:0005654|nucleoplasm;GO:0005634|nucleus;GO:0016514|SWI/SNF complex;	GO:0003677|DNA binding;GO:0016922|ligand-dependent nuclear receptor binding;GO:0003713|transcription coactivator activity;	K11653	ARID1; AT-rich interactive domain-containing protein 1
chr1	26780447	26780884	unique_peak1	ENSG00000117713	26779022	26781180	Exon	+	ARID1A|gi|22597104|gb|AAN03446.1|AF521670_1	7052	0	SWI/SNF chromatin remodeling complex subunit OSA1 [Homo sapiens]	gi|117968607|ref|NM_006015.4|	8577	0	Homo sapiens AT-rich interaction domain 1A (ARID1A), transcript variant 1, mRNA	A2BH40	114	4e-24	AT-rich interactive domain-containing protein 1A	.	.	.	.	pfam12031	DUF3518	Domain of unknown function (DUF3518). This presumed domain is functionally uncharacterized. This domain is found in eukaryotes. This domain is about 260 amino acids in length. This domain is found associated with pfam01388.	GO:0030521|androgen receptor signaling pathway;GO:0043044|ATP-dependent chromatin remodeling;GO:0003205|cardiac chamber development;GO:0055007|cardiac muscle cell differentiation;GO:0016569|covalent chromatin modification;GO:0006338|chromatin remodeling;GO:0048096|chromatin-mediated maintenance of transcription;GO:0030900|forebrain development;GO:0042921|glucocorticoid receptor signaling pathway;…	GO:0071565|nBAF complex;GO:0071564|npBAF complex;GO:0000790|nuclear chromatin;GO:0005654|nucleoplasm;GO:0005634|nucleus;GO:0016514|SWI/SNF complex;	GO:0003677|DNA binding;GO:0016922|ligand-dependent nuclear receptor binding;GO:0003713|transcription coactivator activity;	K11653	ARID1; AT-rich interactive domain-containing protein 1
chr1	26780447	26780884	unique_peak1	ENSG00000117713	26779022	26780756	Exon	+	ARID1A|gi|22597104|gb|AAN03446.1|AF521670_1	7052	0	SWI/SNF chromatin remodeling complex subunit OSA1 [Homo sapiens]	gi|117968607|ref|NM_006015.4|	8577	0	Homo sapiens AT-rich interaction domain 1A (ARID1A), transcript variant 1, mRNA	A2BH40	114	4e-24	AT-rich interactive domain-containing protein 1A	.	.	.	.	pfam12031	DUF3518	Domain of unknown function (DUF3518). This presumed domain is functionally uncharacterized. This domain is found in eukaryotes. This domain is about 260 amino acids in length. This domain is found associated with pfam01388.	GO:0030521|androgen receptor signaling pathway;GO:0043044|ATP-dependent chromatin remodeling;GO:0003205|cardiac chamber development;GO:0055007|cardiac muscle cell differentiation;GO:0016569|covalent chromatin modification;GO:0006338|chromatin remodeling;GO:0048096|chromatin-mediated maintenance of transcription;GO:0030900|forebrain development;GO:0042921|glucocorticoid receptor signaling pathway;…	GO:0071565|nBAF complex;GO:0071564|npBAF complex;GO:0000790|nuclear chromatin;GO:0005654|nucleoplasm;GO:0005634|nucleus;GO:0016514|SWI/SNF complex;	GO:0003677|DNA binding;GO:0016922|ligand-dependent nuclear receptor binding;GO:0003713|transcription coactivator activity;	K11653	ARID1; AT-rich interactive domain-containing protein 1
chr1	26780447	26780884	unique_peak1	ENSG00000117713	26779022	26780817	Exon	+	ARID1A|gi|22597104|gb|AAN03446.1|AF521670_1	7052	0	SWI/SNF chromatin remodeling complex subunit OSA1 [Homo sapiens]	gi|117968607|ref|NM_006015.4|	8577	0	Homo sapiens AT-rich interaction domain 1A (ARID1A), transcript variant 1, mRNA	A2BH40	114	4e-24	AT-rich interactive domain-containing protein 1A	.	.	.	.	pfam12031	DUF3518	Domain of unknown function (DUF3518). This presumed domain is functionally uncharacterized. This domain is found in eukaryotes. This domain is about 260 amino acids in length. This domain is found associated with pfam01388.	GO:0030521|androgen receptor signaling pathway;GO:0043044|ATP-dependent chromatin remodeling;GO:0003205|cardiac chamber development;GO:0055007|cardiac muscle cell differentiation;GO:0016569|covalent chromatin modification;GO:0006338|chromatin remodeling;GO:0048096|chromatin-mediated maintenance of transcription;GO:0030900|forebrain development;GO:0042921|glucocorticoid receptor signaling pathway;…	GO:0071565|nBAF complex;GO:0071564|npBAF complex;GO:0000790|nuclear chromatin;GO:0005654|nucleoplasm;GO:0005634|nucleus;GO:0016514|SWI/SNF complex;	GO:0003677|DNA binding;GO:0016922|ligand-dependent nuclear receptor binding;GO:0003713|transcription coactivator activity;	K11653	ARID1; AT-rich interactive domain-containing protein 1
chr1	26780447	26780884	unique_peak1	ENSG00000117713	26779022	26780983	Exon	+	ARID1A|gi|22597104|gb|AAN03446.1|AF521670_1	7052	0	SWI/SNF chromatin remodeling complex subunit OSA1 [Homo sapiens]	gi|117968607|ref|NM_006015.4|	8577	0	Homo sapiens AT-rich interaction domain 1A (ARID1A), transcript variant 1, mRNA	A2BH40	114	4e-24	AT-rich interactive domain-containing protein 1A	.	.	.	.	pfam12031	DUF3518	Domain of unknown function (DUF3518). This presumed domain is functionally uncharacterized. This domain is found in eukaryotes. This domain is about 260 amino acids in length. This domain is found associated with pfam01388.	GO:0030521|androgen receptor signaling pathway;GO:0043044|ATP-dependent chromatin remodeling;GO:0003205|cardiac chamber development;GO:0055007|cardiac muscle cell differentiation;GO:0016569|covalent chromatin modification;GO:0006338|chromatin remodeling;GO:0048096|chromatin-mediated maintenance of transcription;GO:0030900|forebrain development;GO:0042921|glucocorticoid receptor signaling pathway;…	GO:0071565|nBAF complex;GO:0071564|npBAF complex;GO:0000790|nuclear chromatin;GO:0005654|nucleoplasm;GO:0005634|nucleus;GO:0016514|SWI/SNF complex;	GO:0003677|DNA binding;GO:0016922|ligand-dependent nuclear receptor binding;GO:0003713|transcription coactivator activity;	K11653	ARID1; AT-rich interactive domain-containing protein 1
chr1	26780447	26780884	unique_peak1	ENSG00000117713	26779022	26782104	Exon	+	ARID1A|gi|22597104|gb|AAN03446.1|AF521670_1	7052	0	SWI/SNF chromatin remodeling complex subunit OSA1 [Homo sapiens]	gi|117968607|ref|NM_006015.4|	8577	0	Homo sapiens AT-rich interaction domain 1A (ARID1A), transcript variant 1, mRNA	A2BH40	114	4e-24	AT-rich interactive domain-containing protein 1A	.	.	.	.	pfam12031	DUF3518	Domain of unknown function (DUF3518). This presumed domain is functionally uncharacterized. This domain is found in eukaryotes. This domain is about 260 amino acids in length. This domain is found associated with pfam01388.	GO:0030521|androgen receptor signaling pathway;GO:0043044|ATP-dependent chromatin remodeling;GO:0003205|cardiac chamber development;GO:0055007|cardiac muscle cell differentiation;GO:0016569|covalent chromatin modification;GO:0006338|chromatin remodeling;GO:0048096|chromatin-mediated maintenance of transcription;GO:0030900|forebrain development;GO:0042921|glucocorticoid receptor signaling pathway;…	GO:0071565|nBAF complex;GO:0071564|npBAF complex;GO:0000790|nuclear chromatin;GO:0005654|nucleoplasm;GO:0005634|nucleus;GO:0016514|SWI/SNF complex;	GO:0003677|DNA binding;GO:0016922|ligand-dependent nuclear receptor binding;GO:0003713|transcription coactivator activity;	K11653	ARID1; AT-rich interactive domain-containing protein 1
chr1	26780447	26780884	unique_peak1	ENSG00000117713	26779022	26782102	Exon	+	ARID1A|gi|22597104|gb|AAN03446.1|AF521670_1	7052	0	SWI/SNF chromatin remodeling complex subunit OSA1 [Homo sapiens]	gi|117968607|ref|NM_006015.4|	8577	0	Homo sapiens AT-rich interaction domain 1A (ARID1A), transcript variant 1, mRNA	A2BH40	114	4e-24	AT-rich interactive domain-containing protein 1A	.	.	.	.	pfam12031	DUF3518	Domain of unknown function (DUF3518). This presumed domain is functionally uncharacterized. This domain is found in eukaryotes. This domain is about 260 amino acids in length. This domain is found associated with pfam01388.	GO:0030521|androgen receptor signaling pathway;GO:0043044|ATP-dependent chromatin remodeling;GO:0003205|cardiac chamber development;GO:0055007|cardiac muscle cell differentiation;GO:0016569|covalent chromatin modification;GO:0006338|chromatin remodeling;GO:0048096|chromatin-mediated maintenance of transcription;GO:0030900|forebrain development;GO:0042921|glucocorticoid receptor signaling pathway;…	GO:0071565|nBAF complex;GO:0071564|npBAF complex;GO:0000790|nuclear chromatin;GO:0005654|nucleoplasm;GO:0005634|nucleus;GO:0016514|SWI/SNF complex;	GO:0003677|DNA binding;GO:0016922|ligand-dependent nuclear receptor binding;GO:0003713|transcription coactivator activity;	K11653	ARID1; AT-rich interactive domain-containing protein 1
chr1	31520787	31521218	unique_peak1	ENSG00000284543	31520205	31522205	Promoter	+	LINC01226|gi|119628013|gb|EAX07608.1|	765	4e-90	hCG2038631, partial [Homo sapiens]	gi|24431673|gb|AC114494.2|	4422	0	Homo sapiens chromosome 1 clone RP11-439L8, complete sequence	E7EU14	66.2	5e-13	Protein PPP5D1	.	.	.	.	pfam13900	GVQW	Putative binding domain. This short domain is often found nested inside other longer domains. The function is not known, but the domain carries a highly conserved GVQW motif. The members are rich in proline and cysteine. This may be a binding domain.	.	GO:0005634|nucleus;	GO:0003677|DNA binding;	.	.
chr1	31520787	31521218	unique_peak1	ENSG00000284543	31520362	31522362	Promoter	+	LINC01226|gi|119628013|gb|EAX07608.1|	765	4e-90	hCG2038631, partial [Homo sapiens]	gi|24431673|gb|AC114494.2|	4422	0	Homo sapiens chromosome 1 clone RP11-439L8, complete sequence	E7EU14	66.2	5e-13	Protein PPP5D1	.	.	.	.	pfam13900	GVQW	Putative binding domain. This short domain is often found nested inside other longer domains. The function is not known, but the domain carries a highly conserved GVQW motif. The members are rich in proline and cysteine. This may be a binding domain.	.	GO:0005634|nucleus;	GO:0003677|DNA binding;	.	.
chr1	31520787	31521218	unique_peak1	ENSG00000284543	31518836	31520945	Intron	+	LINC01226|gi|119628013|gb|EAX07608.1|	765	4e-90	hCG2038631, partial [Homo sapiens]	gi|24431673|gb|AC114494.2|	4422	0	Homo sapiens chromosome 1 clone RP11-439L8, complete sequence	E7EU14	66.2	5e-13	Protein PPP5D1	.	.	.	.	pfam13900	GVQW	Putative binding domain. This short domain is often found nested inside other longer domains. The function is not known, but the domain carries a highly conserved GVQW motif. The members are rich in proline and cysteine. This may be a binding domain.	.	GO:0005634|nucleus;	GO:0003677|DNA binding;	.	.
chr1	31520787	31521218	unique_peak1	ENSG00000284543	31521063	31522024	Intron	+	LINC01226|gi|119628013|gb|EAX07608.1|	765	4e-90	hCG2038631, partial [Homo sapiens]	gi|24431673|gb|AC114494.2|	4422	0	Homo sapiens chromosome 1 clone RP11-439L8, complete sequence	E7EU14	66.2	5e-13	Protein PPP5D1	.	.	.	.	pfam13900	GVQW	Putative binding domain. This short domain is often found nested inside other longer domains. The function is not known, but the domain carries a highly conserved GVQW motif. The members are rich in proline and cysteine. This may be a binding domain.	.	GO:0005634|nucleus;	GO:0003677|DNA binding;	.	.
chr1	31520787	31521218	unique_peak1	ENSG00000284543	31520945	31521063	Exon	+	LINC01226|gi|119628013|gb|EAX07608.1|	765	4e-90	hCG2038631, partial [Homo sapiens]	gi|24431673|gb|AC114494.2|	4422	0	Homo sapiens chromosome 1 clone RP11-439L8, complete sequence	E7EU14	66.2	5e-13	Protein PPP5D1	.	.	.	.	pfam13900	GVQW	Putative binding domain. This short domain is often found nested inside other longer domains. The function is not known, but the domain carries a highly conserved GVQW motif. The members are rich in proline and cysteine. This may be a binding domain.	.	GO:0005634|nucleus;	GO:0003677|DNA binding;	.	.
chr1	31520787	31521218	unique_peak1	ENSG00000284543	31506406	31520945	Intron	+	LINC01226|gi|119628013|gb|EAX07608.1|	765	4e-90	hCG2038631, partial [Homo sapiens]	gi|24431673|gb|AC114494.2|	4422	0	Homo sapiens chromosome 1 clone RP11-439L8, complete sequence	E7EU14	66.2	5e-13	Protein PPP5D1	.	.	.	.	pfam13900	GVQW	Putative binding domain. This short domain is often found nested inside other longer domains. The function is not known, but the domain carries a highly conserved GVQW motif. The members are rich in proline and cysteine. This may be a binding domain.	.	GO:0005634|nucleus;	GO:0003677|DNA binding;	.	.
chr1	31520787	31521218	unique_peak1	ENSG00000284543	31506406	31536268	Intron	+	LINC01226|gi|119628013|gb|EAX07608.1|	765	4e-90	hCG2038631, partial [Homo sapiens]	gi|24431673|gb|AC114494.2|	4422	0	Homo sapiens chromosome 1 clone RP11-439L8, complete sequence	E7EU14	66.2	5e-13	Protein PPP5D1	.	.	.	.	pfam13900	GVQW	Putative binding domain. This short domain is often found nested inside other longer domains. The function is not known, but the domain carries a highly conserved GVQW motif. The members are rich in proline and cysteine. This may be a binding domain.	.	GO:0005634|nucleus;	GO:0003677|DNA binding;	.	.
chr1	31520787	31521218	unique_peak1	ENSG00000284543	31506406	31536271	Intron	+	LINC01226|gi|119628013|gb|EAX07608.1|	765	4e-90	hCG2038631, partial [Homo sapiens]	gi|24431673|gb|AC114494.2|	4422	0	Homo sapiens chromosome 1 clone RP11-439L8, complete sequence	E7EU14	66.2	5e-13	Protein PPP5D1	.	.	.	.	pfam13900	GVQW	Putative binding domain. This short domain is often found nested inside other longer domains. The function is not known, but the domain carries a highly conserved GVQW motif. The members are rich in proline and cysteine. This may be a binding domain.	.	GO:0005634|nucleus;	GO:0003677|DNA binding;	.	.
chr1	31520787	31521218	unique_peak1	ENSG00000284543	31507350	31536268	Intron	+	LINC01226|gi|119628013|gb|EAX07608.1|	765	4e-90	hCG2038631, partial [Homo sapiens]	gi|24431673|gb|AC114494.2|	4422	0	Homo sapiens chromosome 1 clone RP11-439L8, complete sequence	E7EU14	66.2	5e-13	Protein PPP5D1	.	.	.	.	pfam13900	GVQW	Putative binding domain. This short domain is often found nested inside other longer domains. The function is not known, but the domain carries a highly conserved GVQW motif. The members are rich in proline and cysteine. This may be a binding domain.	.	GO:0005634|nucleus;	GO:0003677|DNA binding;	.	.
chr1	45246709	45247148	unique_peak1	ENSG00000162415	45088237	45303926	Intron	-	ZSWIM5|gi|694885671|ref|XP_513126.4|	5788	0	PREDICTED: zinc finger SWIM domain-containing protein 5 [Pan troglodytes]	gi|149944450|ref|NM_020883.1|	5816	0	Homo sapiens zinc finger SWIM-type containing 5 (ZSWIM5), mRNA	Q9P217	2163	0	Zinc finger SWIM domain-containing protein 5	all4744	57.4	4e-07	COG4715	pfam02118	Srg	Srg family chemoreceptor.	.	GO:0005615|extracellular space;	GO:0008270|zinc ion binding;	.	.
chr1	45929170	45929615	unique_peak1	ENSG00000086015	45882395	45959385	Intron	+	MAST2|gi|112363080|ref|NP_055927.2|	7917	0	microtubule-associated serine/threonine-protein kinase 2 isoform 1 [Homo sapiens]	gi|112363079|ref|NM_015112.2|	5738	0	Homo sapiens microtubule associated serine/threonine kinase 2 (MAST2), transcript variant 1, mRNA	Q6P0Q8	340	9e-105	Microtubule-associated serine/threonine-protein kinase 2	.	.	.	.	pfam08926	DUF1908	Domain of unknown function (DUF1908). This domain is found in a set of hypothetical/structural eukaryotic proteins.	GO:0007010|cytoskeleton organization;GO:0035556|intracellular signal transduction;GO:0018105|peptidyl-serine phosphorylation;GO:0006468|protein phosphorylation;GO:0045075|regulation of interleukin-12 biosynthetic process;GO:0048515|spermatid differentiation;	GO:0005737|cytoplasm;GO:0015630|microtubule cytoskeleton;GO:0005886|plasma membrane;	GO:0005524|ATP binding;GO:0000287|magnesium ion binding;GO:0008017|microtubule binding;GO:0019902|phosphatase binding;GO:0004674|protein serine/threonine kinase activity;	K08789	MAST; microtubule-associated serine/threonine kinase [EC:2.7.11.1]
chr1	45929170	45929615	unique_peak1	ENSG00000086015	45917533	45959385	Intron	+	MAST2|gi|112363080|ref|NP_055927.2|	7917	0	microtubule-associated serine/threonine-protein kinase 2 isoform 1 [Homo sapiens]	gi|112363079|ref|NM_015112.2|	5738	0	Homo sapiens microtubule associated serine/threonine kinase 2 (MAST2), transcript variant 1, mRNA	Q6P0Q8	340	9e-105	Microtubule-associated serine/threonine-protein kinase 2	.	.	.	.	pfam08926	DUF1908	Domain of unknown function (DUF1908). This domain is found in a set of hypothetical/structural eukaryotic proteins.	GO:0007010|cytoskeleton organization;GO:0035556|intracellular signal transduction;GO:0018105|peptidyl-serine phosphorylation;GO:0006468|protein phosphorylation;GO:0045075|regulation of interleukin-12 biosynthetic process;GO:0048515|spermatid differentiation;	GO:0005737|cytoplasm;GO:0015630|microtubule cytoskeleton;GO:0005886|plasma membrane;	GO:0005524|ATP binding;GO:0000287|magnesium ion binding;GO:0008017|microtubule binding;GO:0019902|phosphatase binding;GO:0004674|protein serine/threonine kinase activity;	K08789	MAST; microtubule-associated serine/threonine kinase [EC:2.7.11.1]
chr1	48536521	48536828	unique_peak1	ENSG00000186094	48534916	48539641	Intron	-	AGBL4|gi|193787735|dbj|BAG52938.1|	2737	0	unnamed protein product [Homo sapiens]	gi|14041964|dbj|AK027348.1|	3929	0	Homo sapiens cDNA FLJ14442 fis, clone HEMBB1001126	Q5VU57	447	6e-151	Cytosolic carboxypeptidase 6	RSc2008	117	4e-27	COG2866	pfam00246	Peptidase_M14	Zinc carboxypeptidase.	GO:0035609|C-terminal protein deglutamylation;GO:0051607|defense response to virus;GO:0035608|protein deglutamylation;GO:0035610|protein side chain deglutamylation;	GO:0005814|centriole;GO:0036064|ciliary basal body;GO:0005829|cytosol;GO:0005794|Golgi apparatus;	GO:0004181|metallocarboxypeptidase activity;GO:0015631|tubulin binding;GO:0008270|zinc ion binding;	.	.
chr1	49864575	49864938	unique_peak1	ENSG00000186094	49851518	50023762	Intron	-	AGBL4|gi|193787735|dbj|BAG52938.1|	2737	0	unnamed protein product [Homo sapiens]	gi|14041964|dbj|AK027348.1|	3929	0	Homo sapiens cDNA FLJ14442 fis, clone HEMBB1001126	Q5VU57	447	6e-151	Cytosolic carboxypeptidase 6	RSc2008	117	4e-27	COG2866	pfam00246	Peptidase_M14	Zinc carboxypeptidase.	GO:0035609|C-terminal protein deglutamylation;GO:0051607|defense response to virus;GO:0035608|protein deglutamylation;GO:0035610|protein side chain deglutamylation;	GO:0005814|centriole;GO:0036064|ciliary basal body;GO:0005829|cytosol;GO:0005794|Golgi apparatus;	GO:0004181|metallocarboxypeptidase activity;GO:0015631|tubulin binding;GO:0008270|zinc ion binding;	.	.
chr1	59139383	59139729	unique_peak1	ENSG00000237352	59132581	59184430	Intron	+	LINC01358|gi|121940339|sp|Q0P140.1|YA037_HUMAN	405	1e-45	RecName: Full=Putative uncharacterized protein HSD52	gi|21387215|emb|AL592431.15|	1049	0	Human DNA sequence from clone RP11-145M4 on chromosome 1, complete sequence	O00370	79	2e-13	LINE-1 retrotransposable element ORF2 protein	.	.	.	.	pfam13900	GVQW	Putative binding domain. This short domain is often found nested inside other longer domains. The function is not known, but the domain carries a highly conserved GVQW motif. The members are rich in proline and cysteine. This may be a binding domain.	GO:0006310|DNA recombination;GO:0090305|nucleic acid phosphodiester bond hydrolysis;GO:0032199|reverse transcription involved in RNA-mediated transposition;GO:0032197|transposition, RNA-mediated;	.	GO:0046872|metal ion binding;GO:0003964|RNA-directed DNA polymerase activity;GO:0009036|Type II site-specific deoxyribonuclease activity;	.	.
chr1	59139383	59139729	unique_peak1	ENSG00000237352	59132581	59149900	Intron	+	LINC01358|gi|121940339|sp|Q0P140.1|YA037_HUMAN	405	1e-45	RecName: Full=Putative uncharacterized protein HSD52	gi|21387215|emb|AL592431.15|	1049	0	Human DNA sequence from clone RP11-145M4 on chromosome 1, complete sequence	O00370	79	2e-13	LINE-1 retrotransposable element ORF2 protein	.	.	.	.	pfam13900	GVQW	Putative binding domain. This short domain is often found nested inside other longer domains. The function is not known, but the domain carries a highly conserved GVQW motif. The members are rich in proline and cysteine. This may be a binding domain.	GO:0006310|DNA recombination;GO:0090305|nucleic acid phosphodiester bond hydrolysis;GO:0032199|reverse transcription involved in RNA-mediated transposition;GO:0032197|transposition, RNA-mediated;	.	GO:0046872|metal ion binding;GO:0003964|RNA-directed DNA polymerase activity;GO:0009036|Type II site-specific deoxyribonuclease activity;	.	.
chr1	59139383	59139729	unique_peak1	ENSG00000224609	59133330	59146675	Intron	-	HSD52|gi|817344792|ref|XP_012297870.1|	439	1e-49	PREDICTED: uncharacterized protein LOC105710196 [Aotus nancymaae]	gi|224493655|ref|NR_027120.1|	1043	0	Homo sapiens uncharacterized LOC729467 (HSD52), long non-coding RNA	Q0P140	60.8	7e-11	Putative uncharacterized protein HSD52	.	.	.	.	pfam11303	DUF3105	Protein of unknown function (DUF3105). Some members in this family of proteins are annotated as membrane proteins however this cannot be confirmed. Currently no function is known.	.	.	.	.	.
chr1	59139383	59139729	unique_peak1	ENSG00000224609	59133330	59151119	Intron	-	HSD52|gi|817344792|ref|XP_012297870.1|	439	1e-49	PREDICTED: uncharacterized protein LOC105710196 [Aotus nancymaae]	gi|224493655|ref|NR_027120.1|	1043	0	Homo sapiens uncharacterized LOC729467 (HSD52), long non-coding RNA	Q0P140	60.8	7e-11	Putative uncharacterized protein HSD52	.	.	.	.	pfam11303	DUF3105	Protein of unknown function (DUF3105). Some members in this family of proteins are annotated as membrane proteins however this cannot be confirmed. Currently no function is known.	.	.	.	.	.
chr1	59139383	59139729	unique_peak1	ENSG00000224609	59133330	59198182	Intron	-	HSD52|gi|817344792|ref|XP_012297870.1|	439	1e-49	PREDICTED: uncharacterized protein LOC105710196 [Aotus nancymaae]	gi|224493655|ref|NR_027120.1|	1043	0	Homo sapiens uncharacterized LOC729467 (HSD52), long non-coding RNA	Q0P140	60.8	7e-11	Putative uncharacterized protein HSD52	.	.	.	.	pfam11303	DUF3105	Protein of unknown function (DUF3105). Some members in this family of proteins are annotated as membrane proteins however this cannot be confirmed. Currently no function is known.	.	.	.	.	.
chr1	59139383	59139729	unique_peak1	ENSG00000224609	59133330	59203094	Intron	-	HSD52|gi|817344792|ref|XP_012297870.1|	439	1e-49	PREDICTED: uncharacterized protein LOC105710196 [Aotus nancymaae]	gi|224493655|ref|NR_027120.1|	1043	0	Homo sapiens uncharacterized LOC729467 (HSD52), long non-coding RNA	Q0P140	60.8	7e-11	Putative uncharacterized protein HSD52	.	.	.	.	pfam11303	DUF3105	Protein of unknown function (DUF3105). Some members in this family of proteins are annotated as membrane proteins however this cannot be confirmed. Currently no function is known.	.	.	.	.	.
chr1	59139383	59139729	unique_peak1	ENSG00000224609	59133330	59208010	Intron	-	HSD52|gi|817344792|ref|XP_012297870.1|	439	1e-49	PREDICTED: uncharacterized protein LOC105710196 [Aotus nancymaae]	gi|224493655|ref|NR_027120.1|	1043	0	Homo sapiens uncharacterized LOC729467 (HSD52), long non-coding RNA	Q0P140	60.8	7e-11	Putative uncharacterized protein HSD52	.	.	.	.	pfam11303	DUF3105	Protein of unknown function (DUF3105). Some members in this family of proteins are annotated as membrane proteins however this cannot be confirmed. Currently no function is known.	.	.	.	.	.
chr1	69777456	69777870	unique_peak1	ENSG00000033122	69760393	69792042	Intron	+	LRRC7|gi|694886732|ref|XP_513481.3|	7811	0	PREDICTED: leucine-rich repeat-containing protein 7 isoform X6 [Pan troglodytes]	gi|694886729|ref|XM_009423266.1|	6046	0	PREDICTED: Pan troglodytes leucine rich repeat containing 7 (LRRC7), transcript variant X5, mRNA	P70587	59.3	1e-08	Leucine-rich repeat-containing protein 7	alr0124_1	159	6e-40	COG4886	pfam00595	PDZ	PDZ domain (Also known as DHR or GLGF). PDZ domains are found in diverse signaling proteins.	.	GO:0030054|cell junction;GO:0005737|cytoplasm;GO:0014069|postsynaptic density;GO:0045211|postsynaptic membrane;	.	.	.
chr1	69983034	69983364	unique_peak1	ENSG00000033122	69980453	69986241	Intron	+	LRRC7|gi|694886732|ref|XP_513481.3|	7811	0	PREDICTED: leucine-rich repeat-containing protein 7 isoform X6 [Pan troglodytes]	gi|694886729|ref|XM_009423266.1|	6046	0	PREDICTED: Pan troglodytes leucine rich repeat containing 7 (LRRC7), transcript variant X5, mRNA	P70587	59.3	1e-08	Leucine-rich repeat-containing protein 7	alr0124_1	159	6e-40	COG4886	pfam00595	PDZ	PDZ domain (Also known as DHR or GLGF). PDZ domains are found in diverse signaling proteins.	.	GO:0030054|cell junction;GO:0005737|cytoplasm;GO:0014069|postsynaptic density;GO:0045211|postsynaptic membrane;	.	.	.
chr1	70156564	70156861	unique_peak1	ENSG00000066557	70155796	70159329	Intron	-	LRRC40|gi|795380738|ref|XP_011937649.1|	2897	0	PREDICTED: leucine-rich repeat-containing protein 40 isoform X1 [Cercocebus atys]	gi|296080751|ref|NM_017768.4|	2884	0	Homo sapiens leucine rich repeat containing 40 (LRRC40), mRNA	Q9H9A6	1102	0	Leucine-rich repeat-containing protein 40	alr0124_1	113	2e-25	COG4886	pfam13855	LRR_8	Leucine rich repeat.	.	GO:0016020|membrane;	.	.	.
chr1	75600758	75601140	unique_peak1	ENSG00000137968	75541516	75611039	Intron	-	SLC44A5|gi|194239633|ref|NP_001123530.1|	3658	0	choline transporter-like protein 5 isoform B [Homo sapiens]	gi|694886809|ref|XM_001167809.3|	4280	0	PREDICTED: Pan troglodytes solute carrier family 44, member 5 (SLC44A5), transcript variant X3, mRNA	Q8NCS7	69.3	3e-12	Choline transporter-like protein 5	.	.	.	.	pfam04515	Choline_transpo	Plasma-membrane choline transporter. This family represents a high-affinity plasma-membrane choline transporter in C.elegans which is thought to be rate-limiting for ACh synthesis in cholinergic nerve terminals.	GO:0006656|phosphatidylcholine biosynthetic process;GO:0055085|transmembrane transport;	GO:0016021|integral component of membrane;GO:0005886|plasma membrane;	GO:0015220|choline transmembrane transporter activity;	K15377	SLC44A2_4_5; solute carrier family 44 (choline transporter-like protein), member 2/4/5
chr1	89724746	89725256	unique_peak1	ENSG00000171488	89686611	89758856	Intron	+	LRRC8C|gi|578799912|ref|XP_006711023.1|	4143	0	PREDICTED: volume-regulated anion channel subunit LRRC8C isoform X2 [Homo sapiens]	gi|197333696|ref|NM_032270.4|	7202	0	Homo sapiens leucine-rich repeat containing 8 family member C (LRRC8C), mRNA	A5PK13	103	5e-21	Volume-regulated anion channel subunit LRRC8C	alr0124_1	121	2e-27	COG4886	pfam12534	DUF3733	Leucine-rich repeat containing protein 8. This domain family is found in eukaryotes, and is approximately 60 amino acids in length. The family is found in association with pfam00560. There are two completely conserved residues (W and Y) that may be functionally important. Many of the proteins in this family are annotated as leucine-rich repeat containing protein 8 however there is little accompan…	GO:0098656|anion transmembrane transport;GO:0045444|fat cell differentiation;	GO:0005737|cytoplasm;GO:0005789|endoplasmic reticulum membrane;GO:0005887|integral component of plasma membrane;GO:0005886|plasma membrane;	GO:0005225|volume-sensitive anion channel activity;	.	.
chr1	89724746	89725256	unique_peak1	ENSG00000271949	89686611	89843637	Intron	+	AC093423.3|gi|675671184|ref|XP_008999907.1|	403	1e-41	PREDICTED: volume-regulated anion channel subunit LRRC8D isoform X1 [Callithrix jacchus]	gi|197333705|ref|NM_001134479.1|	331	2e-171	Homo sapiens leucine-rich repeat containing 8 family member D (LRRC8D), transcript variant 1, mRNA	Q8BGR2	132	1e-33	Volume-regulated anion channel subunit LRRC8D	.	.	.	.	pfam12534	DUF3733	Leucine-rich repeat containing protein 8. This domain family is found in eukaryotes, and is approximately 60 amino acids in length. The family is found in association with pfam00560. There are two completely conserved residues (W and Y) that may be functionally important. Many of the proteins in this family are annotated as leucine-rich repeat containing protein 8 however there is little accompan…	GO:0098656|anion transmembrane transport;	GO:0005737|cytoplasm;GO:0005789|endoplasmic reticulum membrane;GO:0005887|integral component of plasma membrane;GO:0016020|membrane;GO:0005886|plasma membrane;	GO:0005225|volume-sensitive anion channel activity;	.	.
chr1	93703701	93703983	unique_peak1	ENSG00000137936	93674941	93706091	Intron	-	BCAR3|gi|4502371|ref|NP_003558.1|	4244	0	breast cancer anti-estrogen resistance protein 3 isoform 1 [Homo sapiens]	gi|387157905|ref|NM_001261408.1|	3217	0	Homo sapiens breast cancer anti-estrogen resistance 3 (BCAR3), transcript variant 1, mRNA	O75815	352	4e-113	Breast cancer anti-estrogen resistance protein 3	.	.	.	.	pfam13900	GVQW	Putative binding domain. This short domain is often found nested inside other longer domains. The function is not known, but the domain carries a highly conserved GVQW motif. The members are rich in proline and cysteine. This may be a binding domain.	GO:0002089|lens morphogenesis in camera-type eye;GO:0033138|positive regulation of peptidyl-serine phosphorylation;GO:0042493|response to drug;GO:0007165|signal transduction;GO:0007264|small GTPase mediated signal transduction;	GO:0005622|intracellular;	GO:0005085|guanyl-nucleotide exchange factor activity;	.	.
chr1	110040568	110040949	unique_peak1	ENSG00000143093	110039170	110041170	Promoter	+	STRIP1|gi|795635894|ref|XP_011735478.1|	4027	0	PREDICTED: striatin-interacting protein 1 isoform X1 [Macaca nemestrina]	gi|34531019|dbj|AK125054.1|	4849	0	Homo sapiens cDNA FLJ43064 fis, clone BRTHA3008386	Q0P5J8	71.2	4e-13	Striatin-interacting protein 1	.	.	.	.	pfam11882	DUF3402	Domain of unknown function (DUF3402). This domain is functionally uncharacterized. This domain is found in eukaryotes. This presumed domain is typically between 350 to 473 amino acids in length. This domain is found associated with pfam07923.	GO:0030866|cortical actin cytoskeleton organization;GO:0022604|regulation of cell morphogenesis;	GO:0005737|cytoplasm;	.	.	.
chr1	110040568	110040949	unique_peak1	ENSG00000143093	110040873	110042873	Promoter	+	STRIP1|gi|795635894|ref|XP_011735478.1|	4027	0	PREDICTED: striatin-interacting protein 1 isoform X1 [Macaca nemestrina]	gi|34531019|dbj|AK125054.1|	4849	0	Homo sapiens cDNA FLJ43064 fis, clone BRTHA3008386	Q0P5J8	71.2	4e-13	Striatin-interacting protein 1	.	.	.	.	pfam11882	DUF3402	Domain of unknown function (DUF3402). This domain is functionally uncharacterized. This domain is found in eukaryotes. This presumed domain is typically between 350 to 473 amino acids in length. This domain is found associated with pfam07923.	GO:0030866|cortical actin cytoskeleton organization;GO:0022604|regulation of cell morphogenesis;	GO:0005737|cytoplasm;	.	.	.
chr1	110040568	110040949	unique_peak1	ENSG00000143093	110039515	110040634	Intron	+	STRIP1|gi|795635894|ref|XP_011735478.1|	4027	0	PREDICTED: striatin-interacting protein 1 isoform X1 [Macaca nemestrina]	gi|34531019|dbj|AK125054.1|	4849	0	Homo sapiens cDNA FLJ43064 fis, clone BRTHA3008386	Q0P5J8	71.2	4e-13	Striatin-interacting protein 1	.	.	.	.	pfam11882	DUF3402	Domain of unknown function (DUF3402). This domain is functionally uncharacterized. This domain is found in eukaryotes. This presumed domain is typically between 350 to 473 amino acids in length. This domain is found associated with pfam07923.	GO:0030866|cortical actin cytoskeleton organization;GO:0022604|regulation of cell morphogenesis;	GO:0005737|cytoplasm;	.	.	.
chr1	110040568	110040949	unique_peak1	ENSG00000143093	110039937	110040634	Intron	+	STRIP1|gi|795635894|ref|XP_011735478.1|	4027	0	PREDICTED: striatin-interacting protein 1 isoform X1 [Macaca nemestrina]	gi|34531019|dbj|AK125054.1|	4849	0	Homo sapiens cDNA FLJ43064 fis, clone BRTHA3008386	Q0P5J8	71.2	4e-13	Striatin-interacting protein 1	.	.	.	.	pfam11882	DUF3402	Domain of unknown function (DUF3402). This domain is functionally uncharacterized. This domain is found in eukaryotes. This presumed domain is typically between 350 to 473 amino acids in length. This domain is found associated with pfam07923.	GO:0030866|cortical actin cytoskeleton organization;GO:0022604|regulation of cell morphogenesis;	GO:0005737|cytoplasm;	.	.	.
chr1	110040568	110040949	unique_peak1	ENSG00000143093	110040703	110041535	Intron	+	STRIP1|gi|795635894|ref|XP_011735478.1|	4027	0	PREDICTED: striatin-interacting protein 1 isoform X1 [Macaca nemestrina]	gi|34531019|dbj|AK125054.1|	4849	0	Homo sapiens cDNA FLJ43064 fis, clone BRTHA3008386	Q0P5J8	71.2	4e-13	Striatin-interacting protein 1	.	.	.	.	pfam11882	DUF3402	Domain of unknown function (DUF3402). This domain is functionally uncharacterized. This domain is found in eukaryotes. This presumed domain is typically between 350 to 473 amino acids in length. This domain is found associated with pfam07923.	GO:0030866|cortical actin cytoskeleton organization;GO:0022604|regulation of cell morphogenesis;	GO:0005737|cytoplasm;	.	.	.
chr1	110040568	110040949	unique_peak1	ENSG00000143093	110040634	110040703	UTR3	+	STRIP1|gi|795635894|ref|XP_011735478.1|	4027	0	PREDICTED: striatin-interacting protein 1 isoform X1 [Macaca nemestrina]	gi|34531019|dbj|AK125054.1|	4849	0	Homo sapiens cDNA FLJ43064 fis, clone BRTHA3008386	Q0P5J8	71.2	4e-13	Striatin-interacting protein 1	.	.	.	.	pfam11882	DUF3402	Domain of unknown function (DUF3402). This domain is functionally uncharacterized. This domain is found in eukaryotes. This presumed domain is typically between 350 to 473 amino acids in length. This domain is found associated with pfam07923.	GO:0030866|cortical actin cytoskeleton organization;GO:0022604|regulation of cell morphogenesis;	GO:0005737|cytoplasm;	.	.	.
chr1	110040568	110040949	unique_peak1	ENSG00000143093	110040634	110040703	Exon	+	STRIP1|gi|795635894|ref|XP_011735478.1|	4027	0	PREDICTED: striatin-interacting protein 1 isoform X1 [Macaca nemestrina]	gi|34531019|dbj|AK125054.1|	4849	0	Homo sapiens cDNA FLJ43064 fis, clone BRTHA3008386	Q0P5J8	71.2	4e-13	Striatin-interacting protein 1	.	.	.	.	pfam11882	DUF3402	Domain of unknown function (DUF3402). This domain is functionally uncharacterized. This domain is found in eukaryotes. This presumed domain is typically between 350 to 473 amino acids in length. This domain is found associated with pfam07923.	GO:0030866|cortical actin cytoskeleton organization;GO:0022604|regulation of cell morphogenesis;	GO:0005737|cytoplasm;	.	.	.
chr1	111553207	111553536	unique_peak1	ENSG00000121933	111488867	111563845	Intron	-	TMIGD3|gi|46559769|ref|NP_065734.5|	1665	0	transmembrane and immunoglobulin domain containing 3 isoform 1 [Homo sapiens]	gi|130978629|ref|NM_020683.6|	1517	0	Homo sapiens transmembrane and immunoglobulin domain containing 3 (TMIGD3), transcript variant 1, mRNA	P0DMS9	489	2e-172	Transmembrane domain-containing protein TMIGD3	.	.	.	.	pfam00001	7tm_1	7 transmembrane receptor (rhodopsin family). This family contains, amongst other G-protein-coupled receptors (GCPRs), members of the opsin family, which have been considered to be typical members of the rhodopsin superfamily. They share several motifs, mainly the seven transmembrane helices, GCPRs of the rhodopsin superfamily. All opsins bind a chromophore, such as 11-cis-retinal. The function of…	.	GO:0016021|integral component of membrane;	.	.	.
chr1	111553207	111553536	unique_peak1	ENSG00000121933	111490762	111563845	Intron	-	TMIGD3|gi|46559769|ref|NP_065734.5|	1665	0	transmembrane and immunoglobulin domain containing 3 isoform 1 [Homo sapiens]	gi|130978629|ref|NM_020683.6|	1517	0	Homo sapiens transmembrane and immunoglobulin domain containing 3 (TMIGD3), transcript variant 1, mRNA	P0DMS9	489	2e-172	Transmembrane domain-containing protein TMIGD3	.	.	.	.	pfam00001	7tm_1	7 transmembrane receptor (rhodopsin family). This family contains, amongst other G-protein-coupled receptors (GCPRs), members of the opsin family, which have been considered to be typical members of the rhodopsin superfamily. They share several motifs, mainly the seven transmembrane helices, GCPRs of the rhodopsin superfamily. All opsins bind a chromophore, such as 11-cis-retinal. The function of…	.	GO:0016021|integral component of membrane;	.	.	.
chr1	111553207	111553536	unique_peak1	ENSG00000116473	111542509	111691333	Intron	+	RAP1A|gi|554530569|ref|XP_005860070.1|	839	8e-107	PREDICTED: ras-related protein Rap-1A [Myotis brandtii]	gi|631226404|ref|NM_002884.3|	5024	0	Homo sapiens RAP1A, member of RAS oncogene family (RAP1A), transcript variant 2, mRNA	P62836	234	6e-76	Ras-related protein Rap-1A	.	.	.	.	pfam00071	Ras	Ras family. Includes sub-families Ras, Rab, Rac, Ral, Ran, Rap Ypt1 and more. Shares P-loop motif with GTP_EFTU, arf and myosin_head. See pfam00009 pfam00025, pfam00063. As regards Rab GTPases, these are important regulators of vesicle formation, motility and fusion. They share a fold in common with all Ras GTPases: this is a six-stranded beta-sheet surrounded by five alpha-helices.	GO:0000186|activation of MAPKK activity;GO:0071320|cellular response to cAMP;GO:0035690|cellular response to drug;GO:0071333|cellular response to glucose stimulus;GO:1990090|cellular response to nerve growth factor stimulus;GO:0071407|cellular response to organic cyclic compound;GO:0061028|establishment of endothelial barrier;GO:0097421|liver regeneration;GO:0032966|negative regulation of collage…	GO:0030054|cell junction;GO:0005737|cytoplasm;GO:0005829|cytosol;GO:0005769|early endosome;GO:0070062|extracellular exosome;GO:0032045|guanyl-nucleotide exchange factor complex;GO:0005770|late endosome;GO:0043209|myelin sheath;GO:0043005|neuron projection;GO:0048471|perinuclear region of cytoplasm;GO:0005886|plasma membrane;	GO:0005525|GTP binding;GO:0003924|GTPase activity;GO:0032403|protein complex binding;GO:0008565|protein transporter activity;GO:0017034|Rap guanyl-nucleotide exchange factor activity;	K04353	RAP1A; Ras-related protein Rap-1A
chr1	151723821	151724502	unique_peak1	ENSG00000178796	151722162	151727574	Intron	+	RIIAD1|gi|21752201|dbj|BAC04143.1|	698	1e-85	unnamed protein product [Homo sapiens]	gi|21752200|dbj|AK093351.1|	1757	0	Homo sapiens cDNA FLJ36032 fis, clone TESTI2017069	A6NNX1	123	6e-35	RIIa domain-containing protein 1	.	.	.	.	pfam02197	RIIa	Regulatory subunit of type II PKA R-subunit.	.	.	.	.	.
chr1	151723821	151724502	unique_peak1	ENSG00000178796	151722162	151728765	Intron	+	RIIAD1|gi|21752201|dbj|BAC04143.1|	698	1e-85	unnamed protein product [Homo sapiens]	gi|21752200|dbj|AK093351.1|	1757	0	Homo sapiens cDNA FLJ36032 fis, clone TESTI2017069	A6NNX1	123	6e-35	RIIa domain-containing protein 1	.	.	.	.	pfam02197	RIIa	Regulatory subunit of type II PKA R-subunit.	.	.	.	.	.
chr1	154476873	154477155	unique_peak1	ENSG00000169291	154470362	154485942	Intron	-	SHE|gi|58219064|ref|NP_001010846.1|	2433	0	SH2 domain-containing adapter protein E [Homo sapiens]	gi|60219647|emb|CR936736.1|	6782	0	Homo sapiens mRNA; cDNA DKFZp686E14106 (from clone DKFZp686E14106)	Q5VZ18	271	6e-77	SH2 domain-containing adapter protein E	.	.	.	.	pfam13900	GVQW	Putative binding domain. This short domain is often found nested inside other longer domains. The function is not known, but the domain carries a highly conserved GVQW motif. The members are rich in proline and cysteine. This may be a binding domain.	.	.	.	.	.
chr1	154855286	154855527	unique_peak1	ENSG00000143603	154822184	154859694	Intron	-	KCNN3|gi|323276683|ref|NP_001191016.1|	3330	0	small conductance calcium-activated potassium channel protein 3 isoform c [Homo sapiens]	gi|323276682|ref|NM_001204087.1|	13057	0	Homo sapiens potassium calcium-activated channel subfamily N member 3 (KCNN3), transcript variant 3, mRNA	Q9UGI6	73.2	5e-11	Small conductance calcium-activated potassium channel protein 3	.	.	.	.	pfam03530	SK_channel	Calcium-activated SK potassium channel.	GO:1903955|positive regulation of protein targeting to mitochondrion;	GO:0016021|integral component of membrane;GO:0043025|neuronal cell body;GO:0005886|plasma membrane;	GO:0005516|calmodulin binding;GO:0016286|small conductance calcium-activated potassium channel activity;	K04944	KCNN3; potassium intermediate/small conductance calcium-activated channel subfamily N member 3
chr1	154855286	154855527	unique_peak1	ENSG00000143603	154822184	154867948	Intron	-	KCNN3|gi|323276683|ref|NP_001191016.1|	3330	0	small conductance calcium-activated potassium channel protein 3 isoform c [Homo sapiens]	gi|323276682|ref|NM_001204087.1|	13057	0	Homo sapiens potassium calcium-activated channel subfamily N member 3 (KCNN3), transcript variant 3, mRNA	Q9UGI6	73.2	5e-11	Small conductance calcium-activated potassium channel protein 3	.	.	.	.	pfam03530	SK_channel	Calcium-activated SK potassium channel.	GO:1903955|positive regulation of protein targeting to mitochondrion;	GO:0016021|integral component of membrane;GO:0043025|neuronal cell body;GO:0005886|plasma membrane;	GO:0005516|calmodulin binding;GO:0016286|small conductance calcium-activated potassium channel activity;	K04944	KCNN3; potassium intermediate/small conductance calcium-activated channel subfamily N member 3
chr1	154855286	154855527	unique_peak1	ENSG00000143603	154822184	154869031	Intron	-	KCNN3|gi|323276683|ref|NP_001191016.1|	3330	0	small conductance calcium-activated potassium channel protein 3 isoform c [Homo sapiens]	gi|323276682|ref|NM_001204087.1|	13057	0	Homo sapiens potassium calcium-activated channel subfamily N member 3 (KCNN3), transcript variant 3, mRNA	Q9UGI6	73.2	5e-11	Small conductance calcium-activated potassium channel protein 3	.	.	.	.	pfam03530	SK_channel	Calcium-activated SK potassium channel.	GO:1903955|positive regulation of protein targeting to mitochondrion;	GO:0016021|integral component of membrane;GO:0043025|neuronal cell body;GO:0005886|plasma membrane;	GO:0005516|calmodulin binding;GO:0016286|small conductance calcium-activated potassium channel activity;	K04944	KCNN3; potassium intermediate/small conductance calcium-activated channel subfamily N member 3
chr1	156394895	156395249	unique_peak1	ENSG00000237390	156390161	156395609	Exon	+	AL139130.1|gi|119573343|gb|EAW52958.1|	563	1e-62	hCG2038548 [Homo sapiens]	gi|551898319|tpe|HG492806.1|	5586	0	TPA: Homo sapiens long non-coding RNA OTTHUMT00000075987.1 (RP11-139I14.2 gene), lincRNA	Q8N2A0	65.9	3e-10	Putative uncharacterized protein encoded by LINC00269	.	.	.	.	pfam13900	GVQW	Putative binding domain. This short domain is often found nested inside other longer domains. The function is not known, but the domain carries a highly conserved GVQW motif. The members are rich in proline and cysteine. This may be a binding domain.	.	.	.	.	.
chr1	165773375	165773715	unique_peak1	ENSG00000224358	165773473	165775176	Exon	+	AL451074.2|gi|355756662|gb|EHH60270.1|	352	6e-36	hypothetical protein EGM_11598, partial [Macaca fascicularis]	gi|551898498|tpe|HG492881.1|	2150	0	TPA: Homo sapiens long non-coding RNA OTTHUMT00000083935.1 (RP11-466F5.8 gene), antisense	Q8N2A0	74.3	1e-13	Putative uncharacterized protein encoded by LINC00269	.	.	.	.	pfam13900	GVQW	Putative binding domain. This short domain is often found nested inside other longer domains. The function is not known, but the domain carries a highly conserved GVQW motif. The members are rich in proline and cysteine. This may be a binding domain.	.	.	.	.	.
chr1	165773375	165773715	unique_peak1	ENSG00000143183	165768269	165797696	Intron	-	TMCO1|gi|817307535|ref|XP_012324330.1|	1078	9e-138	PREDICTED: transmembrane and coiled-coil domain-containing protein 1 isoform X2 [Aotus nancymaae]	gi|371872751|ref|NM_019026.4|	4468	0	Homo sapiens transmembrane and coiled-coil domains 1 (TMCO1), transcript variant 1, mRNA	Q5I0H4	278	2e-88	Calcium load-activated calcium channel	.	.	.	.	pfam01956	DUF106	Integral membrane protein DUF106. This archaebacterial protein family has no known function. Members are predicted to be integral membrane proteins.	GO:0070588|calcium ion transmembrane transport;GO:0032469|endoplasmic reticulum calcium ion homeostasis;GO:0006983|ER overload response;	GO:0000139|Golgi membrane;GO:0030176|integral component of endoplasmic reticulum membrane;	GO:0005262|calcium channel activity;	.	.
chr1	165773375	165773715	unique_peak1	ENSG00000224358	165769375	165773473	Intron	+	AL451074.2|gi|355756662|gb|EHH60270.1|	352	6e-36	hypothetical protein EGM_11598, partial [Macaca fascicularis]	gi|551898498|tpe|HG492881.1|	2150	0	TPA: Homo sapiens long non-coding RNA OTTHUMT00000083935.1 (RP11-466F5.8 gene), antisense	Q8N2A0	74.3	1e-13	Putative uncharacterized protein encoded by LINC00269	.	.	.	.	pfam13900	GVQW	Putative binding domain. This short domain is often found nested inside other longer domains. The function is not known, but the domain carries a highly conserved GVQW motif. The members are rich in proline and cysteine. This may be a binding domain.	.	.	.	.	.
chr1	169676026	169676417	unique_peak1	ENSG00000000460	169662523	169683468	Intron	+	C1orf112|gi|530365032|ref|XP_005245374.1|	4607	0	PREDICTED: uncharacterized protein C1orf112 isoform X2 [Homo sapiens]	gi|694890251|ref|XM_009437999.1|	4210	0	PREDICTED: Pan troglodytes chromosome 1 open reading frame, human C1orf112 (C1H1orf112), transcript variant X3, mRNA	Q9NSG2	213	1e-55	Uncharacterized protein C1orf112	.	.	.	.	pfam14868	DUF4487	Domain of unknown function (DUF4487). This family of proteins is found in eukaryotes. Proteins in this family are typically between 209 and 938 amino acids in length. There is a conserved WCF sequence motif. There is a single completely conserved residue W that may be functionally important.	.	.	.	.	.
chr1	170619273	170619688	unique_peak1	ENSG00000235303	170599015	170639108	Intron	+	AL023495.1|gi|119611287|gb|EAW90881.1|	424	2e-46	hCG2039057, partial [Homo sapiens]	gi|551898588|tpe|HG492920.1|	1923	0	TPA: Homo sapiens long non-coding RNA OTTHUMT00000085234.1 (RP1-79C4.1 gene), lincRNA	.	.	.	.	.	.	.	.	pfam13900	GVQW	Putative binding domain. This short domain is often found nested inside other longer domains. The function is not known, but the domain carries a highly conserved GVQW motif. The members are rich in proline and cysteine. This may be a binding domain.	.	.	.	.	.
chr1	172146452	172146797	unique_peak1	ENSG00000208024	172144644	172146644	Promoter	-	MIR199A2|gi|51890509|dbj|BAD42838.1|	162	4e-13	hypothetical protein [Mus musculus]	gi|987976947|emb|LT160000.1|	110	2e-49	Macaca fascicularis complete genome, chromosome chr1	.	.	.	.	.	.	.	.	pfam07187	DUF1405	Protein of unknown function (DUF1405). This family consists of several bacterial and related archaeal protein of around 180 residues in length. The function of this family is unknown.	.	.	.	.	.
chr1	172146452	172146797	unique_peak1	ENSG00000230630	172144794	172146794	Promoter	-	DNM3OS|gi|119611329|gb|EAW90923.1|	318	2e-30	hCG2041313 [Homo sapiens]	gi|666669930|tpe|HG492927.2|	4358	0	TPA: Homo sapiens long non-coding RNA OTTHUMT00000098131.3 (DNM3OS gene), antisense	.	.	.	.	.	.	.	.	pfam00212	ANP	Atrial natriuretic peptide.	.	.	.	.	.
chr1	172146452	172146797	unique_peak1	ENSG00000197959	172131288	172253572	Intron	+	DNM3|gi|530364546|ref|XP_005245137.1|	3991	0	PREDICTED: dynamin-3 isoform X2 [Homo sapiens]	gi|503775855|ref|NM_015569.4|	7625	0	Homo sapiens dynamin 3 (DNM3), transcript variant 1, mRNA	Q9UQ16	273	2e-83	Dynamin-3	YLL001w	457	8e-148	COG0699	pfam01031	Dynamin_M	Dynamin central region. This region lies between the GTPase domain, see pfam00350, and the pleckstrin homology (PH) domain, see pfam00169.	GO:0003374|dynamin polymerization involved in mitochondrial fission;GO:0006897|endocytosis;GO:0046847|filopodium assembly;GO:0061025|membrane fusion;GO:0000266|mitochondrial fission;GO:0061002|negative regulation of dendritic spine morphogenesis;GO:0051491|positive regulation of filopodium assembly;GO:0031623|receptor internalization;GO:0007416|synapse assembly;	GO:0030424|axon;GO:0043197|dendritic spine;GO:0044327|dendritic spine head;GO:0070062|extracellular exosome;GO:0005794|Golgi apparatus;GO:0005874|microtubule;GO:0031966|mitochondrial membrane;GO:0048471|perinuclear region of cytoplasm;GO:0001917|photoreceptor inner segment;GO:0014069|postsynaptic density;GO:0043083|synaptic cleft;	GO:0005525|GTP binding;GO:0003924|GTPase activity;GO:0008017|microtubule binding;	K01528	DNM; dynamin GTPase [EC:3.6.5.5]
chr1	173666707	173666967	unique_peak1	ENSG00000183831	173659433	173669816	Intron	-	ANKRD45|gi|74756674|sp|Q5TZF3.1|ANR45_HUMAN	1253	2e-168	RecName: Full=Ankyrin repeat domain-containing protein 45	gi|66267179|gb|BC094694.1|	1824	0	Homo sapiens cDNA clone IMAGE:30390156	Q5TZF3	487	6e-170	Ankyrin repeat domain-containing protein 45	SPAC22A12.15c	51.6	3e-06	COG0443	pfam13900	GVQW	Putative binding domain. This short domain is often found nested inside other longer domains. The function is not known, but the domain carries a highly conserved GVQW motif. The members are rich in proline and cysteine. This may be a binding domain.	.	.	.	.	.
chr1	175169241	175169701	unique_peak1	ENSG00000235750	175166737	175176399	Intron	-	KIAA0040|gi|40788942|dbj|BAA05022.2|	791	9e-94	KIAA0040 [Homo sapiens]	gi|242332495|ref|NM_014656.2|	4564	0	Homo sapiens KIAA0040 (KIAA0040), transcript variant 2, mRNA	Q15053	287	4e-90	Uncharacterized protein KIAA0040	.	.	.	.	pfam04204	HTS	Homoserine O-succinyltransferase.	.	.	.	.	.
chr1	175169241	175169701	unique_peak1	ENSG00000235750	175166737	175177610	Intron	-	KIAA0040|gi|40788942|dbj|BAA05022.2|	791	9e-94	KIAA0040 [Homo sapiens]	gi|242332495|ref|NM_014656.2|	4564	0	Homo sapiens KIAA0040 (KIAA0040), transcript variant 2, mRNA	Q15053	287	4e-90	Uncharacterized protein KIAA0040	.	.	.	.	pfam04204	HTS	Homoserine O-succinyltransferase.	.	.	.	.	.
chr1	175169241	175169701	unique_peak1	ENSG00000235750	175166737	175192639	Intron	-	KIAA0040|gi|40788942|dbj|BAA05022.2|	791	9e-94	KIAA0040 [Homo sapiens]	gi|242332495|ref|NM_014656.2|	4564	0	Homo sapiens KIAA0040 (KIAA0040), transcript variant 2, mRNA	Q15053	287	4e-90	Uncharacterized protein KIAA0040	.	.	.	.	pfam04204	HTS	Homoserine O-succinyltransferase.	.	.	.	.	.
chr1	181620160	181620610	unique_peak1	ENSG00000198216	181580776	181651337	Intron	+	CACNA1E|gi|443761|gb|AAA72125.1|	10615	0	voltage-operated calcium channel, alpha-1 subunit [Homo sapiens]	gi|329663503|ref|NM_001205293.1|	14883	0	Homo sapiens calcium voltage-gated channel subunit alpha1 E (CACNA1E), transcript variant 1, mRNA	Q15878	4058	0	Voltage-dependent R-type calcium channel subunit alpha-1E	.	.	.	.	pfam00520	Ion_trans	Ion transport protein. This family contains Sodium, Potassium, Calcium ion channels. This family is 6 transmembrane helices in which the last two helices flank a loop which determines ion selectivity. In some sub-families (e.g. Na channels) the domain is repeated four times, whereas in others (e.g. K channels) the protein forms as a tetramer in the membrane. A bacterial structure of the protein i…	GO:0007268|synaptic transmission;GO:0051899|membrane depolarization;GO:0086010|membrane depolarization during action potential;GO:0050796|regulation of insulin secretion;GO:0006810|transport;	GO:0005886|plasma membrane;GO:0005891|voltage-gated calcium channel complex;	GO:0005262|calcium channel activity;GO:0005509|calcium ion binding;GO:0008331|high voltage-gated calcium channel activity;GO:0005245|voltage-gated calcium channel activity;	K04852	CACNA1E; voltage-dependent calcium channel R type alpha-1E
chr1	183569194	183569480	unique_peak1	ENSG00000116701	183569225	183571225	Promoter	-	NCF2|gi|795224435|ref|XP_011850731.1|	2546	0	PREDICTED: neutrophil cytosol factor 2 isoform X1 [Mandrillus leucophaeus]	gi|299829293|ref|NM_001190794.1|	2276	0	Homo sapiens neutrophil cytosolic factor 2 (NCF2), transcript variant 3, mRNA	P19878	343	2e-114	Neutrophil cytosol factor 2	.	.	.	.	pfam00018	SH3_1	SH3 domain. SH3 (Src homology 3) domains are often indicative of a protein involved in signal transduction related to cytoskeletal organisation. First described in the Src cytoplasmic tyrosine kinase. The structure is a partly opened beta barrel.	GO:0002479|antigen processing and presentation of exogenous peptide antigen via MHC class I, TAP-dependent;GO:0045454|cell redox homeostasis;GO:0006968|cellular defense response;GO:0045087|innate immune response;GO:0045730|respiratory burst;GO:0042554|superoxide anion generation;GO:0006801|superoxide metabolic process;GO:0048010|vascular endothelial growth factor receptor signaling pathway;	GO:0001669|acrosomal vesicle;GO:0005737|cytoplasm;GO:0005829|cytosol;GO:0043020|NADPH oxidase complex;GO:0005730|nucleolus;GO:0032010|phagolysosome;	GO:0009055|electron carrier activity;GO:0008022|protein C-terminus binding;GO:0016175|superoxide-generating NADPH oxidase activity;	K08010	NCF2, P67PHOX; neutrophil cytosolic factor 2
chr1	183569194	183569480	unique_peak1	ENSG00000116701	183569185	183570779	Intron	-	NCF2|gi|795224435|ref|XP_011850731.1|	2546	0	PREDICTED: neutrophil cytosol factor 2 isoform X1 [Mandrillus leucophaeus]	gi|299829293|ref|NM_001190794.1|	2276	0	Homo sapiens neutrophil cytosolic factor 2 (NCF2), transcript variant 3, mRNA	P19878	343	2e-114	Neutrophil cytosol factor 2	.	.	.	.	pfam00018	SH3_1	SH3 domain. SH3 (Src homology 3) domains are often indicative of a protein involved in signal transduction related to cytoskeletal organisation. First described in the Src cytoplasmic tyrosine kinase. The structure is a partly opened beta barrel.	GO:0002479|antigen processing and presentation of exogenous peptide antigen via MHC class I, TAP-dependent;GO:0045454|cell redox homeostasis;GO:0006968|cellular defense response;GO:0045087|innate immune response;GO:0045730|respiratory burst;GO:0042554|superoxide anion generation;GO:0006801|superoxide metabolic process;GO:0048010|vascular endothelial growth factor receptor signaling pathway;	GO:0001669|acrosomal vesicle;GO:0005737|cytoplasm;GO:0005829|cytosol;GO:0043020|NADPH oxidase complex;GO:0005730|nucleolus;GO:0032010|phagolysosome;	GO:0009055|electron carrier activity;GO:0008022|protein C-terminus binding;GO:0016175|superoxide-generating NADPH oxidase activity;	K08010	NCF2, P67PHOX; neutrophil cytosolic factor 2
chr1	183569194	183569480	unique_peak1	ENSG00000116701	183569141	183569225	Exon	-	NCF2|gi|795224435|ref|XP_011850731.1|	2546	0	PREDICTED: neutrophil cytosol factor 2 isoform X1 [Mandrillus leucophaeus]	gi|299829293|ref|NM_001190794.1|	2276	0	Homo sapiens neutrophil cytosolic factor 2 (NCF2), transcript variant 3, mRNA	P19878	343	2e-114	Neutrophil cytosol factor 2	.	.	.	.	pfam00018	SH3_1	SH3 domain. SH3 (Src homology 3) domains are often indicative of a protein involved in signal transduction related to cytoskeletal organisation. First described in the Src cytoplasmic tyrosine kinase. The structure is a partly opened beta barrel.	GO:0002479|antigen processing and presentation of exogenous peptide antigen via MHC class I, TAP-dependent;GO:0045454|cell redox homeostasis;GO:0006968|cellular defense response;GO:0045087|innate immune response;GO:0045730|respiratory burst;GO:0042554|superoxide anion generation;GO:0006801|superoxide metabolic process;GO:0048010|vascular endothelial growth factor receptor signaling pathway;	GO:0001669|acrosomal vesicle;GO:0005737|cytoplasm;GO:0005829|cytosol;GO:0043020|NADPH oxidase complex;GO:0005730|nucleolus;GO:0032010|phagolysosome;	GO:0009055|electron carrier activity;GO:0008022|protein C-terminus binding;GO:0016175|superoxide-generating NADPH oxidase activity;	K08010	NCF2, P67PHOX; neutrophil cytosolic factor 2
chr1	183569194	183569480	unique_peak1	ENSG00000116701	183569141	183569225	UTR5	-	NCF2|gi|795224435|ref|XP_011850731.1|	2546	0	PREDICTED: neutrophil cytosol factor 2 isoform X1 [Mandrillus leucophaeus]	gi|299829293|ref|NM_001190794.1|	2276	0	Homo sapiens neutrophil cytosolic factor 2 (NCF2), transcript variant 3, mRNA	P19878	343	2e-114	Neutrophil cytosol factor 2	.	.	.	.	pfam00018	SH3_1	SH3 domain. SH3 (Src homology 3) domains are often indicative of a protein involved in signal transduction related to cytoskeletal organisation. First described in the Src cytoplasmic tyrosine kinase. The structure is a partly opened beta barrel.	GO:0002479|antigen processing and presentation of exogenous peptide antigen via MHC class I, TAP-dependent;GO:0045454|cell redox homeostasis;GO:0006968|cellular defense response;GO:0045087|innate immune response;GO:0045730|respiratory burst;GO:0042554|superoxide anion generation;GO:0006801|superoxide metabolic process;GO:0048010|vascular endothelial growth factor receptor signaling pathway;	GO:0001669|acrosomal vesicle;GO:0005737|cytoplasm;GO:0005829|cytosol;GO:0043020|NADPH oxidase complex;GO:0005730|nucleolus;GO:0032010|phagolysosome;	GO:0009055|electron carrier activity;GO:0008022|protein C-terminus binding;GO:0016175|superoxide-generating NADPH oxidase activity;	K08010	NCF2, P67PHOX; neutrophil cytosolic factor 2
chr1	183569194	183569480	unique_peak1	ENSG00000116698	183551190	183597768	Intron	+	SMG7|gi|291327487|ref|NP_963863.2|	5287	0	protein SMG7 isoform 4 [Homo sapiens]	gi|767911055|ref|XM_006711676.2|	5970	0	PREDICTED: Homo sapiens SMG7 nonsense mediated mRNA decay factor (SMG7), transcript variant X9, mRNA	Q92540	1948	0	Protein SMG7	.	.	.	.	pfam10373	EST1_DNA_bind	Est1 DNA/RNA binding domain. Est1 is a protein which recruits or activates telomerase at the site of polymerization. This is the DNA/RNA binding domain of EST1.	GO:0006406|mRNA export from nucleus;GO:0000184|nuclear-transcribed mRNA catabolic process, nonsense-mediated decay;GO:0035303|regulation of dephosphorylation;GO:0043487|regulation of RNA stability;GO:0007004|telomere maintenance via telomerase;	GO:0005737|cytoplasm;GO:0005829|cytosol;GO:0045111|intermediate filament cytoskeleton;GO:0005634|nucleus;GO:0005697|telomerase holoenzyme complex;	GO:0051721|protein phosphatase 2A binding;GO:0004540|ribonuclease activity;GO:0043021|ribonucleoprotein complex binding;GO:0070034|telomeric RNA binding;GO:0042162|telomeric DNA binding;	K14409	SMG7, EST1C; protein SMG7
chr1	185520314	185520583	unique_peak1	ENSG00000279401	185518650	185520986	Exon	+	AL133383.2|.	.	.	.	gi|10119658|emb|AL133383.10|	2336	0	Human DNA sequence from clone GS1-204I12 on chromosome 1, complete sequence	.	.	.	.	.	.	.	.	pfam14296	O-ag_pol_Wzy	O-antigen polysaccharide polymerase Wzy. This family includes O-antigen polysaccharide polymerases. These enzymes link O-units via a glycosidic linkage to form a long O-antigen. These enzymes vary in specificity and sequence.	.	.	.	.	.
chr1	185520616	185520942	unique_peak1	ENSG00000279401	185518650	185520986	Exon	+	AL133383.2|.	.	.	.	gi|10119658|emb|AL133383.10|	2336	0	Human DNA sequence from clone GS1-204I12 on chromosome 1, complete sequence	.	.	.	.	.	.	.	.	pfam14296	O-ag_pol_Wzy	O-antigen polysaccharide polymerase Wzy. This family includes O-antigen polysaccharide polymerases. These enzymes link O-units via a glycosidic linkage to form a long O-antigen. These enzymes vary in specificity and sequence.	.	.	.	.	.
chr1	189774760	189775114	unique_peak1	ENSG00000232212	189773464	189775464	Promoter	+	LINC01701|.	.	.	.	gi|551898832|tpe|HG493026.1|	451	0	TPA: Homo sapiens long non-coding RNA OTTHUMT00000086267.1 (RP11-398M15.1 gene), lincRNA	.	.	.	.	.	.	.	.	pfam00209	SNF	Sodium:neurotransmitter symporter family.	.	.	.	.	.
chr1	192654586	192654978	unique_peak1	ENSG00000127074	192647987	192658200	Intron	+	RGS13|gi|332230700|ref|XP_003264534.1|	954	2e-124	PREDICTED: regulator of G-protein signaling 13 isoform X1 [Nomascus leucogenys]	gi|23331140|gb|BC036950.1|	5097	0	Homo sapiens regulator of G-protein signaling 13, mRNA (cDNA clone IMAGE:5500511), with apparent retained intron	O14921	331	1e-110	Regulator of G-protein signaling 13	.	.	.	.	pfam00615	RGS	Regulator of G protein signaling domain. RGS family members are GTPase-activating proteins for heterotrimeric G-protein alpha-subunits.	GO:0007186|G-protein coupled receptor signaling pathway;GO:0045744|negative regulation of G-protein coupled receptor protein signaling pathway;	GO:0005737|cytoplasm;GO:0005829|cytosol;GO:0005634|nucleus;GO:0005886|plasma membrane;	GO:0005096|GTPase activator activity;	K16449	RGS; regulator of G-protein signaling
chr1	196535615	196536186	unique_peak1	ENSG00000162687	196492341	196608214	Intron	-	KCNT2|gi|41349443|ref|NP_940905.2|	5962	0	potassium channel subfamily T member 2 isoform 1 [Homo sapiens]	gi|568215249|ref|NM_001287819.1|	5883	0	Homo sapiens potassium sodium-activated channel subfamily T member 2 (KCNT2), transcript variant 2, mRNA	Q6UVM3	2301	0	Potassium channel subfamily T member 2	MJ1357	64.7	1e-09	COG1226	pfam03493	BK_channel_a	Calcium-activated BK potassium channel alpha subunit.	.	GO:0008076|voltage-gated potassium channel complex;	GO:0005524|ATP binding;GO:0015269|calcium-activated potassium channel activity;GO:0005249|voltage-gated potassium channel activity;	K04947	KCNT2; potassium channel subfamily T member 2
chr1	199226273	199226581	unique_peak1	ENSG00000231718	199162570	199391320	Intron	+	AC099673.1|gi|332255204|ref|XP_003276722.1|	136	1e-06	PREDICTED: uncharacterized protein C9orf85 [Nomascus leucogenys]	gi|530365890|ref|XR_241167.1|	2296	0	PREDICTED: Homo sapiens uncharacterized LOC400800 (LOC400800), misc_RNA	.	.	.	.	.	.	.	.	pfam13900	GVQW	Putative binding domain. This short domain is often found nested inside other longer domains. The function is not known, but the domain carries a highly conserved GVQW motif. The members are rich in proline and cysteine. This may be a binding domain.	.	.	.	.	.
chr1	201384003	201384394	unique_peak1	ENSG00000159166	201383208	201385208	Promoter	-	LAD1|gi|20070205|ref|NP_005549.2|	2385	0	ladinin-1 [Homo sapiens]	gi|32455232|ref|NM_005558.3|	2839	0	Homo sapiens ladinin 1 (LAD1), mRNA	O00515	227	5e-70	Ladinin-1	.	.	.	.	pfam02029	Caldesmon	Caldesmon.	.	GO:0005604|basement membrane;GO:0005913|cell-cell adherens junction;GO:0070062|extracellular exosome;	GO:0098641|cadherin binding involved in cell-cell adhesion;GO:0005198|structural molecule activity;	.	.
chr1	201384003	201384394	unique_peak1	ENSG00000159166	201383573	201385573	Promoter	-	LAD1|gi|20070205|ref|NP_005549.2|	2385	0	ladinin-1 [Homo sapiens]	gi|32455232|ref|NM_005558.3|	2839	0	Homo sapiens ladinin 1 (LAD1), mRNA	O00515	227	5e-70	Ladinin-1	.	.	.	.	pfam02029	Caldesmon	Caldesmon.	.	GO:0005604|basement membrane;GO:0005913|cell-cell adherens junction;GO:0070062|extracellular exosome;	GO:0098641|cadherin binding involved in cell-cell adhesion;GO:0005198|structural molecule activity;	.	.
chr1	201384003	201384394	unique_peak1	ENSG00000159166	201383389	201384791	Intron	-	LAD1|gi|20070205|ref|NP_005549.2|	2385	0	ladinin-1 [Homo sapiens]	gi|32455232|ref|NM_005558.3|	2839	0	Homo sapiens ladinin 1 (LAD1), mRNA	O00515	227	5e-70	Ladinin-1	.	.	.	.	pfam02029	Caldesmon	Caldesmon.	.	GO:0005604|basement membrane;GO:0005913|cell-cell adherens junction;GO:0070062|extracellular exosome;	GO:0098641|cadherin binding involved in cell-cell adhesion;GO:0005198|structural molecule activity;	.	.
chr1	203177448	203177801	unique_peak1	ENSG00000133055	203175783	203177783	Promoter	-	MYBPH|gi|55956914|ref|NP_004988.2|	2227	0	myosin-binding protein H [Homo sapiens]	gi|55956913|ref|NM_004997.2|	1805	0	Homo sapiens myosin binding protein H (MYBPH), mRNA	Q13203	862	0	Myosin-binding protein H	.	.	.	.	pfam07679	I-set	Immunoglobulin I-set domain.	GO:0007155|cell adhesion;GO:0006942|regulation of striated muscle contraction;	GO:0032982|myosin filament;	GO:0008307|structural constituent of muscle;	.	.
chr1	203177448	203177801	unique_peak1	ENSG00000133055	203175813	203177813	Promoter	-	MYBPH|gi|55956914|ref|NP_004988.2|	2227	0	myosin-binding protein H [Homo sapiens]	gi|55956913|ref|NM_004997.2|	1805	0	Homo sapiens myosin binding protein H (MYBPH), mRNA	Q13203	862	0	Myosin-binding protein H	.	.	.	.	pfam07679	I-set	Immunoglobulin I-set domain.	GO:0007155|cell adhesion;GO:0006942|regulation of striated muscle contraction;	GO:0032982|myosin filament;	GO:0008307|structural constituent of muscle;	.	.
chr1	217506879	217507282	unique_peak1	ENSG00000092978	217498395	217514821	Intron	-	GPATCH2|gi|8922313|ref|NP_060510.1|	2453	0	G patch domain-containing protein 2 isoform 1 [Homo sapiens]	gi|663071101|ref|NM_018040.3|	5851	0	Homo sapiens G-patch domain containing 2 (GPATCH2), transcript variant 1, mRNA	Q9NW75	35.4	5e-11	G patch domain-containing protein 2	.	.	.	.	pfam13900	GVQW	Putative binding domain. This short domain is often found nested inside other longer domains. The function is not known, but the domain carries a highly conserved GVQW motif. The members are rich in proline and cysteine. This may be a binding domain.	GO:0010923|negative regulation of phosphatase activity;	GO:0016607|nuclear speck;GO:0005730|nucleolus;	GO:0003676|nucleic acid binding;	K17569	GPATCH2; G patch domain-containing protein 2
chr1	222915266	222915586	unique_peak1	ENSG00000154309	222872432	222928429	Intron	+	DISP1|gi|25952134|ref|NP_116279.2|	8140	0	protein dispatched homolog 1 [Homo sapiens]	gi|530366626|ref|XM_005273335.1|	4762	0	PREDICTED: Homo sapiens dispatched homolog 1 (Drosophila) (DISP1), transcript variant X3, mRNA	Q96F81	3140	0	Protein dispatched homolog 1	.	.	.	.	pfam02460	Patched	Patched family. The transmembrane protein Patched is a receptor for the morphogene Sonic Hedgehog. This protein associates with the smoothened protein to transduce hedgehog signals.	GO:0007368|determination of left/right symmetry;GO:0060539|diaphragm development;GO:0009953|dorsal/ventral pattern formation;GO:0009880|embryonic pattern specification;GO:0007225|patched ligand maturation;GO:0015833|peptide transport;GO:0070207|protein homotrimerization;GO:0050708|regulation of protein secretion;GO:0007224|smoothened signaling pathway;	GO:0016323|basolateral plasma membrane;GO:0016021|integral component of membrane;	GO:0015197|peptide transporter activity;	.	.
chr1	222915266	222915586	unique_peak1	ENSG00000278610	222899865	222983079	Intron	+	AC093152.1|gi|84000305|ref|NP_001033250.1|	726	1e-92	protein dispatched homolog 1 [Bos taurus]	gi|666670649|tpe|LK938662.1|	564	0	TPA: Homo sapiens long non-coding RNA OTTHUMT00000473680.1 (RP11-455P21.3 gene), lincRNA	Q96F81	300	2e-92	Protein dispatched homolog 1	.	.	.	.	pfam13900	GVQW	Putative binding domain. This short domain is often found nested inside other longer domains. The function is not known, but the domain carries a highly conserved GVQW motif. The members are rich in proline and cysteine. This may be a binding domain.	GO:0007368|determination of left/right symmetry;GO:0060539|diaphragm development;GO:0009953|dorsal/ventral pattern formation;GO:0009880|embryonic pattern specification;GO:0007225|patched ligand maturation;GO:0015833|peptide transport;GO:0070207|protein homotrimerization;GO:0050708|regulation of protein secretion;GO:0007224|smoothened signaling pathway;	GO:0016323|basolateral plasma membrane;GO:0016021|integral component of membrane;	GO:0015197|peptide transporter activity;	.	.
chr1	224733239	224733630	unique_peak1	ENSG00000143786	224730574	224734562	Intron	+	CNIH3|gi|767912227|ref|XP_011542403.1|	719	9e-93	PREDICTED: protein cornichon homolog 3 isoform X1 [Homo sapiens]	gi|931565424|ref|XM_003814903.3|	2510	0	PREDICTED: Pan paniscus cornichon family AMPA receptor auxiliary protein 3 (CNIH3), mRNA	D0Q0Y7	49.3	2e-06	Protein cornichon homolog 3	.	.	.	.	pfam03311	Cornichon	Cornichon protein.	GO:0051668|localization within membrane;GO:2000311|regulation of alpha-amino-3-hydroxy-5-methyl-4-isoxazole propionate selective glutamate receptor activity;GO:0042391|regulation of membrane potential;GO:0035249|synaptic transmission, glutamatergic;GO:0006810|transport;	GO:0032281|AMPA glutamate receptor complex;GO:0030054|cell junction;GO:0043198|dendritic shaft;GO:0045211|postsynaptic membrane;	GO:0016247|channel regulator activity;	.	.
chr1	231395388	231395990	unique_peak1	ENSG00000135766	231374099	231420175	Intron	-	EGLN1|gi|501419091|gb|AGL94906.1|	1699	0	hypoxia-inducible factor prolyl hydroxylase 2 [Homo sapiens]	gi|237649101|ref|NM_022051.2|	7097	0	Homo sapiens egl-9 family hypoxia-inducible factor 1 (EGLN1), mRNA	Q9GZT9	274	9e-88	Egl nine homolog 1	VCA0949	65.1	3e-10	COG3751	pfam13900	GVQW	Putative binding domain. This short domain is often found nested inside other longer domains. The function is not known, but the domain carries a highly conserved GVQW motif. The members are rich in proline and cysteine. This may be a binding domain.	GO:0055008|cardiac muscle tissue morphogenesis;GO:0006879|cellular iron ion homeostasis;GO:0060347|heart trabecula formation;GO:0060711|labyrinthine layer development;GO:0030821|negative regulation of cAMP catabolic process;GO:0051344|negative regulation of cyclic-nucleotide phosphodiesterase activity;GO:0043433|negative regulation of sequence-specific DNA binding transcription factor activity;GO…	GO:0005737|cytoplasm;GO:0005829|cytosol;GO:0005634|nucleus;	GO:0019899|enzyme binding;GO:0005506|iron ion binding;GO:0031418|L-ascorbic acid binding;GO:0016706|oxidoreductase activity, acting on paired donors, with incorporation or reduction of molecular oxygen, 2-oxoglutarate as one donor, and incorporation of one atom each of oxygen into both donors;GO:0031545|peptidyl-proline 4-dioxygenase activity;GO:0031543|peptidyl-proline dioxygenase activity;	K09592	EGLN, HPH; hypoxia-inducible factor prolyl hydroxylase [EC:1.14.11.29]
chr1	231395388	231395990	unique_peak1	ENSG00000135766	231374099	231420997	Intron	-	EGLN1|gi|501419091|gb|AGL94906.1|	1699	0	hypoxia-inducible factor prolyl hydroxylase 2 [Homo sapiens]	gi|237649101|ref|NM_022051.2|	7097	0	Homo sapiens egl-9 family hypoxia-inducible factor 1 (EGLN1), mRNA	Q9GZT9	274	9e-88	Egl nine homolog 1	VCA0949	65.1	3e-10	COG3751	pfam13900	GVQW	Putative binding domain. This short domain is often found nested inside other longer domains. The function is not known, but the domain carries a highly conserved GVQW motif. The members are rich in proline and cysteine. This may be a binding domain.	GO:0055008|cardiac muscle tissue morphogenesis;GO:0006879|cellular iron ion homeostasis;GO:0060347|heart trabecula formation;GO:0060711|labyrinthine layer development;GO:0030821|negative regulation of cAMP catabolic process;GO:0051344|negative regulation of cyclic-nucleotide phosphodiesterase activity;GO:0043433|negative regulation of sequence-specific DNA binding transcription factor activity;GO…	GO:0005737|cytoplasm;GO:0005829|cytosol;GO:0005634|nucleus;	GO:0019899|enzyme binding;GO:0005506|iron ion binding;GO:0031418|L-ascorbic acid binding;GO:0016706|oxidoreductase activity, acting on paired donors, with incorporation or reduction of molecular oxygen, 2-oxoglutarate as one donor, and incorporation of one atom each of oxygen into both donors;GO:0031545|peptidyl-proline 4-dioxygenase activity;GO:0031543|peptidyl-proline dioxygenase activity;	K09592	EGLN, HPH; hypoxia-inducible factor prolyl hydroxylase [EC:1.14.11.29]
chr1	235588940	235589530	unique_peak1	ENSG00000168243	235588959	235590959	Promoter	-	GNG4|gi|676280368|gb|KFO34249.1|	434	9e-45	Guanine nucleotide-binding protein G(I)/G(S)/G(O) subunit gamma-4 [Fukomys damarensis]	gi|148922936|ref|NM_001098722.1|	5104	0	Homo sapiens G protein subunit gamma 4 (GNG4), transcript variant 1, mRNA	Q5R639	156	2e-44	Guanine nucleotide-binding protein G(I)/G(S)/G(O) subunit gamma-4	.	.	.	.	pfam13900	GVQW	Putative binding domain. This short domain is often found nested inside other longer domains. The function is not known, but the domain carries a highly conserved GVQW motif. The members are rich in proline and cysteine. This may be a binding domain.	GO:0007186|G-protein coupled receptor signaling pathway;GO:0030308|negative regulation of cell growth;	GO:0070062|extracellular exosome;GO:0005834|heterotrimeric G-protein complex;	GO:0004871|signal transducer activity;	K04541	GNG4; guanine nucleotide-binding protein G(I)/G(S)/G(O) subunit gamma-4
chr1	235588940	235589530	unique_peak1	ENSG00000168243	235588868	235588959	Exon	-	GNG4|gi|676280368|gb|KFO34249.1|	434	9e-45	Guanine nucleotide-binding protein G(I)/G(S)/G(O) subunit gamma-4 [Fukomys damarensis]	gi|148922936|ref|NM_001098722.1|	5104	0	Homo sapiens G protein subunit gamma 4 (GNG4), transcript variant 1, mRNA	Q5R639	156	2e-44	Guanine nucleotide-binding protein G(I)/G(S)/G(O) subunit gamma-4	.	.	.	.	pfam13900	GVQW	Putative binding domain. This short domain is often found nested inside other longer domains. The function is not known, but the domain carries a highly conserved GVQW motif. The members are rich in proline and cysteine. This may be a binding domain.	GO:0007186|G-protein coupled receptor signaling pathway;GO:0030308|negative regulation of cell growth;	GO:0070062|extracellular exosome;GO:0005834|heterotrimeric G-protein complex;	GO:0004871|signal transducer activity;	K04541	GNG4; guanine nucleotide-binding protein G(I)/G(S)/G(O) subunit gamma-4
chr1	235588940	235589530	unique_peak1	ENSG00000168243	235588868	235588959	UTR5	-	GNG4|gi|676280368|gb|KFO34249.1|	434	9e-45	Guanine nucleotide-binding protein G(I)/G(S)/G(O) subunit gamma-4 [Fukomys damarensis]	gi|148922936|ref|NM_001098722.1|	5104	0	Homo sapiens G protein subunit gamma 4 (GNG4), transcript variant 1, mRNA	Q5R639	156	2e-44	Guanine nucleotide-binding protein G(I)/G(S)/G(O) subunit gamma-4	.	.	.	.	pfam13900	GVQW	Putative binding domain. This short domain is often found nested inside other longer domains. The function is not known, but the domain carries a highly conserved GVQW motif. The members are rich in proline and cysteine. This may be a binding domain.	GO:0007186|G-protein coupled receptor signaling pathway;GO:0030308|negative regulation of cell growth;	GO:0070062|extracellular exosome;GO:0005834|heterotrimeric G-protein complex;	GO:0004871|signal transducer activity;	K04541	GNG4; guanine nucleotide-binding protein G(I)/G(S)/G(O) subunit gamma-4
chr1	235588940	235589530	unique_peak1	ENSG00000168243	235583848	235595399	Intron	-	GNG4|gi|676280368|gb|KFO34249.1|	434	9e-45	Guanine nucleotide-binding protein G(I)/G(S)/G(O) subunit gamma-4 [Fukomys damarensis]	gi|148922936|ref|NM_001098722.1|	5104	0	Homo sapiens G protein subunit gamma 4 (GNG4), transcript variant 1, mRNA	Q5R639	156	2e-44	Guanine nucleotide-binding protein G(I)/G(S)/G(O) subunit gamma-4	.	.	.	.	pfam13900	GVQW	Putative binding domain. This short domain is often found nested inside other longer domains. The function is not known, but the domain carries a highly conserved GVQW motif. The members are rich in proline and cysteine. This may be a binding domain.	GO:0007186|G-protein coupled receptor signaling pathway;GO:0030308|negative regulation of cell growth;	GO:0070062|extracellular exosome;GO:0005834|heterotrimeric G-protein complex;	GO:0004871|signal transducer activity;	K04541	GNG4; guanine nucleotide-binding protein G(I)/G(S)/G(O) subunit gamma-4
chr1	235588940	235589530	unique_peak1	ENSG00000168243	235583848	235650548	Intron	-	GNG4|gi|676280368|gb|KFO34249.1|	434	9e-45	Guanine nucleotide-binding protein G(I)/G(S)/G(O) subunit gamma-4 [Fukomys damarensis]	gi|148922936|ref|NM_001098722.1|	5104	0	Homo sapiens G protein subunit gamma 4 (GNG4), transcript variant 1, mRNA	Q5R639	156	2e-44	Guanine nucleotide-binding protein G(I)/G(S)/G(O) subunit gamma-4	.	.	.	.	pfam13900	GVQW	Putative binding domain. This short domain is often found nested inside other longer domains. The function is not known, but the domain carries a highly conserved GVQW motif. The members are rich in proline and cysteine. This may be a binding domain.	GO:0007186|G-protein coupled receptor signaling pathway;GO:0030308|negative regulation of cell growth;	GO:0070062|extracellular exosome;GO:0005834|heterotrimeric G-protein complex;	GO:0004871|signal transducer activity;	K04541	GNG4; guanine nucleotide-binding protein G(I)/G(S)/G(O) subunit gamma-4
chr1	237098550	237098999	unique_peak1	ENSG00000198626	237042569	237270496	Intron	+	RYR2|gi|112799847|ref|NP_001026.2|	25272	0	ryanodine receptor 2 [Homo sapiens]	gi|112799846|ref|NM_001035.2|	16365	0	Homo sapiens ryanodine receptor 2 (RYR2), mRNA	B0LPN4	74.3	8e-16	Ryanodine receptor 2	.	.	.	.	pfam01365	RYDR_ITPR	RIH domain. The RIH (RyR and IP3R Homology) domain is an extracellular domain from two types of calcium channels. This region is found in the ryanodine receptor and the inositol-1,4,5- trisphosphate receptor. This domain may form a binding site for IP3.	GO:0070588|calcium ion transmembrane transport;GO:0006816|calcium ion transport;GO:0019722|calcium-mediated signaling;GO:0006874|cellular calcium ion homeostasis;GO:0071313|cellular response to caffeine;GO:0003143|embryonic heart tube morphogenesis;GO:0034220|ion transmembrane transport;GO:0071421|manganese ion transmembrane transport;GO:0051481|negative regulation of cytosolic calcium ion concen…	GO:0031672|A band;GO:0034704|calcium channel complex;GO:0005737|cytoplasm;GO:0005783|endoplasmic reticulum;GO:0031234|extrinsic component of cytoplasmic side of plasma membrane;GO:0043005|neuron projection;GO:0005635|nuclear envelope;GO:0005886|plasma membrane;GO:0043234|protein complex;GO:0042383|sarcolemma;GO:0016529|sarcoplasmic reticulum;GO:0033017|sarcoplasmic reticulum membrane;GO:0005790|s…	GO:0005262|calcium channel activity;GO:0005509|calcium ion binding;GO:0048763|calcium-induced calcium release activity;GO:0015278|calcium-release channel activity;GO:0005219|ryanodine-sensitive calcium-release channel activity;GO:0097110|scaffold protein binding;	K04962	RYR2; ryanodine receptor 2
chr1	237891929	237892310	unique_peak1	ENSG00000116996	237890794	237892794	Promoter	-	ZP4|gi|10863987|ref|NP_067009.1|	2745	0	zona pellucida sperm-binding protein 4 preproprotein [Homo sapiens]	gi|302129681|ref|NM_021186.3|	2474	0	Homo sapiens zona pellucida glycoprotein 4 (ZP4), mRNA	Q12836	1059	0	Zona pellucida sperm-binding protein 4	.	.	.	.	pfam00100	Zona_pellucida	Zona pellucida-like domain.	GO:0060478|acrosomal vesicle exocytosis;GO:0007339|binding of sperm to zona pellucida;GO:0035556|intracellular signal transduction;GO:2000360|negative regulation of binding of sperm to zona pellucida;GO:2000344|positive regulation of acrosome reaction;GO:0002922|positive regulation of humoral immune response;GO:0045860|positive regulation of protein kinase activity;GO:0042102|positive regulation …	GO:0005576|extracellular region;GO:0016021|integral component of membrane;GO:0005622|intracellular;GO:0005886|plasma membrane;GO:0005578|proteinaceous extracellular matrix;	GO:0032190|acrosin binding;GO:0004871|signal transducer activity;	.	.
chr1	237891929	237892310	unique_peak1	ENSG00000116996	237890922	237892922	Promoter	-	ZP4|gi|10863987|ref|NP_067009.1|	2745	0	zona pellucida sperm-binding protein 4 preproprotein [Homo sapiens]	gi|302129681|ref|NM_021186.3|	2474	0	Homo sapiens zona pellucida glycoprotein 4 (ZP4), mRNA	Q12836	1059	0	Zona pellucida sperm-binding protein 4	.	.	.	.	pfam00100	Zona_pellucida	Zona pellucida-like domain.	GO:0060478|acrosomal vesicle exocytosis;GO:0007339|binding of sperm to zona pellucida;GO:0035556|intracellular signal transduction;GO:2000360|negative regulation of binding of sperm to zona pellucida;GO:2000344|positive regulation of acrosome reaction;GO:0002922|positive regulation of humoral immune response;GO:0045860|positive regulation of protein kinase activity;GO:0042102|positive regulation …	GO:0005576|extracellular region;GO:0016021|integral component of membrane;GO:0005622|intracellular;GO:0005886|plasma membrane;GO:0005578|proteinaceous extracellular matrix;	GO:0032190|acrosin binding;GO:0004871|signal transducer activity;	.	.
chr1	237891929	237892310	unique_peak1	ENSG00000237250	237882568	237903973	Intron	+	AL359924.1|gi|931565488|ref|XP_014198879.1|	901	6e-110	PREDICTED: LOW QUALITY PROTEIN: actin-like [Pan paniscus]	gi|551899645|tpe|HG493361.1|	3127	0	TPA: Homo sapiens long non-coding RNA OTTHUMT00000095477.1 (RP11-193H5.1 gene), antisense	Q00215	25.8	1e-100	Actin, cytoplasmic	YFL039c	285	2e-85	COG5277	pfam00022	Actin	Actin.	.	GO:0005737|cytoplasm;GO:0005856|cytoskeleton;	GO:0005524|ATP binding;	.	.
chr10	1164446	1165018	unique_peak1	ENSG00000229205	1162546	1164672	Exon	+	LINC00200|gi|119606918|gb|EAW86512.1|	771	5e-94	hypothetical LOC399706, partial [Homo sapiens]	gi|219555670|ref|NR_015376.2|	2434	0	Homo sapiens long intergenic non-protein coding RNA 200 (LINC00200), long non-coding RNA	.	.	.	.	.	.	.	.	pfam05349	GATA-N	GATA-type transcription activator, N-terminal. GATA transcription factors mediate cell differentiation in a diverse range of tissues. Mutation are often associated with certain congenital human disorders. The six classical vertebrate GATA proteins, GATA-1 to GATA-6, are highly homologous and have two tandem zinc fingers. The classical GATA transcription factors function transcription activators. …	.	.	.	.	.
chr10	3081614	3081934	unique_peak1	ENSG00000067057	3066422	3082387	Intron	+	PFKP|gi|119606901|gb|EAW86495.1|	4262	0	phosphofructokinase, platelet, isoform CRA_a [Homo sapiens]	gi|334191700|ref|NM_001242339.1|	2769	0	Homo sapiens phosphofructokinase, platelet (PFKP), transcript variant 2, mRNA	Q01813	230	5e-70	ATP-dependent 6-phosphofructokinase, platelet type	YGR240c	133	2e-35	COG0205	pfam00365	PFK	Phosphofructokinase.	GO:0006002|fructose 6-phosphate metabolic process;	GO:0005737|cytoplasm;	GO:0003872|6-phosphofructokinase activity;GO:0005524|ATP binding;GO:0046872|metal ion binding;	K00850	pfkA, PFK; 6-phosphofructokinase 1 [EC:2.7.1.11]
chr10	3081614	3081934	unique_peak1	ENSG00000067057	3067707	3082387	Intron	+	PFKP|gi|119606901|gb|EAW86495.1|	4262	0	phosphofructokinase, platelet, isoform CRA_a [Homo sapiens]	gi|334191700|ref|NM_001242339.1|	2769	0	Homo sapiens phosphofructokinase, platelet (PFKP), transcript variant 2, mRNA	Q01813	230	5e-70	ATP-dependent 6-phosphofructokinase, platelet type	YGR240c	133	2e-35	COG0205	pfam00365	PFK	Phosphofructokinase.	GO:0006002|fructose 6-phosphate metabolic process;	GO:0005737|cytoplasm;	GO:0003872|6-phosphofructokinase activity;GO:0005524|ATP binding;GO:0046872|metal ion binding;	K00850	pfkA, PFK; 6-phosphofructokinase 1 [EC:2.7.1.11]
chr10	3081614	3081934	unique_peak1	ENSG00000067057	3069389	3082387	Intron	+	PFKP|gi|119606901|gb|EAW86495.1|	4262	0	phosphofructokinase, platelet, isoform CRA_a [Homo sapiens]	gi|334191700|ref|NM_001242339.1|	2769	0	Homo sapiens phosphofructokinase, platelet (PFKP), transcript variant 2, mRNA	Q01813	230	5e-70	ATP-dependent 6-phosphofructokinase, platelet type	YGR240c	133	2e-35	COG0205	pfam00365	PFK	Phosphofructokinase.	GO:0006002|fructose 6-phosphate metabolic process;	GO:0005737|cytoplasm;	GO:0003872|6-phosphofructokinase activity;GO:0005524|ATP binding;GO:0046872|metal ion binding;	K00850	pfkA, PFK; 6-phosphofructokinase 1 [EC:2.7.1.11]
chr10	3081614	3081934	unique_peak1	ENSG00000067057	3070315	3082387	Intron	+	PFKP|gi|119606901|gb|EAW86495.1|	4262	0	phosphofructokinase, platelet, isoform CRA_a [Homo sapiens]	gi|334191700|ref|NM_001242339.1|	2769	0	Homo sapiens phosphofructokinase, platelet (PFKP), transcript variant 2, mRNA	Q01813	230	5e-70	ATP-dependent 6-phosphofructokinase, platelet type	YGR240c	133	2e-35	COG0205	pfam00365	PFK	Phosphofructokinase.	GO:0006002|fructose 6-phosphate metabolic process;	GO:0005737|cytoplasm;	GO:0003872|6-phosphofructokinase activity;GO:0005524|ATP binding;GO:0046872|metal ion binding;	K00850	pfkA, PFK; 6-phosphofructokinase 1 [EC:2.7.1.11]
chr10	5596862	5597348	unique_peak1	ENSG00000242147	5596118	5598118	Promoter	-	AL365356.5|gi|119606848|gb|EAW86442.1|	253	7e-25	hCG2041508, partial [Homo sapiens]	gi|968121937|ref|NR_134491.1|	697	0	Homo sapiens uncharacterized LOC105376382 (LOC105376382), long non-coding RNA	.	.	.	.	.	.	.	.	pfam04159	NB	NB glycoprotein. The NB glycoprotein is found in Influenza type B virus. Its function is unknown.	.	.	.	.	.
chr10	12177689	12177978	unique_peak1	ENSG00000165609	12173813	12177792	Intron	-	NUDT5|gi|820999949|ref|XP_012354892.1|	1166	1e-158	PREDICTED: ADP-sugar pyrophosphatase isoform X1 [Nomascus leucogenys]	gi|767959645|ref|XM_011519304.1|	3396	0	PREDICTED: Homo sapiens nudix (nucleoside diphosphate linked moiety X)-type motif 5 (NUDT5), transcript variant X1, mRNA	Q5RCY2	153	2e-45	ADP-sugar pyrophosphatase	YBR111c	125	1e-30	COG0494	pfam00293	NUDIX	NUDIX domain.	GO:0006338|chromatin remodeling;GO:0019303|D-ribose catabolic process;GO:0009191|ribonucleoside diphosphate catabolic process;	GO:0005634|nucleus;	GO:0044715|8-oxo-dGDP phosphatase activity;GO:0047631|ADP-ribose diphosphatase activity;GO:0019144|ADP-sugar diphosphatase activity;GO:0000287|magnesium ion binding;GO:0016779|nucleotidyltransferase activity;GO:0042803|protein homodimerization activity;GO:0030515|snoRNA binding;	K13987	NUDT5; ADP-sugar pyrophosphatase / 8-oxo-dGDP phosphatase [EC:3.6.1.13 3.6.1.58 3.6.1.-]
chr10	12177689	12177978	unique_peak1	ENSG00000165609	12177900	12179082	Intron	-	NUDT5|gi|820999949|ref|XP_012354892.1|	1166	1e-158	PREDICTED: ADP-sugar pyrophosphatase isoform X1 [Nomascus leucogenys]	gi|767959645|ref|XM_011519304.1|	3396	0	PREDICTED: Homo sapiens nudix (nucleoside diphosphate linked moiety X)-type motif 5 (NUDT5), transcript variant X1, mRNA	Q5RCY2	153	2e-45	ADP-sugar pyrophosphatase	YBR111c	125	1e-30	COG0494	pfam00293	NUDIX	NUDIX domain.	GO:0006338|chromatin remodeling;GO:0019303|D-ribose catabolic process;GO:0009191|ribonucleoside diphosphate catabolic process;	GO:0005634|nucleus;	GO:0044715|8-oxo-dGDP phosphatase activity;GO:0047631|ADP-ribose diphosphatase activity;GO:0019144|ADP-sugar diphosphatase activity;GO:0000287|magnesium ion binding;GO:0016779|nucleotidyltransferase activity;GO:0042803|protein homodimerization activity;GO:0030515|snoRNA binding;	K13987	NUDT5; ADP-sugar pyrophosphatase / 8-oxo-dGDP phosphatase [EC:3.6.1.13 3.6.1.58 3.6.1.-]
chr10	12177689	12177978	unique_peak1	ENSG00000165609	12177900	12179028	Intron	-	NUDT5|gi|820999949|ref|XP_012354892.1|	1166	1e-158	PREDICTED: ADP-sugar pyrophosphatase isoform X1 [Nomascus leucogenys]	gi|767959645|ref|XM_011519304.1|	3396	0	PREDICTED: Homo sapiens nudix (nucleoside diphosphate linked moiety X)-type motif 5 (NUDT5), transcript variant X1, mRNA	Q5RCY2	153	2e-45	ADP-sugar pyrophosphatase	YBR111c	125	1e-30	COG0494	pfam00293	NUDIX	NUDIX domain.	GO:0006338|chromatin remodeling;GO:0019303|D-ribose catabolic process;GO:0009191|ribonucleoside diphosphate catabolic process;	GO:0005634|nucleus;	GO:0044715|8-oxo-dGDP phosphatase activity;GO:0047631|ADP-ribose diphosphatase activity;GO:0019144|ADP-sugar diphosphatase activity;GO:0000287|magnesium ion binding;GO:0016779|nucleotidyltransferase activity;GO:0042803|protein homodimerization activity;GO:0030515|snoRNA binding;	K13987	NUDT5; ADP-sugar pyrophosphatase / 8-oxo-dGDP phosphatase [EC:3.6.1.13 3.6.1.58 3.6.1.-]
chr10	12177689	12177978	unique_peak1	ENSG00000165609	12177792	12177900	Exon	-	NUDT5|gi|820999949|ref|XP_012354892.1|	1166	1e-158	PREDICTED: ADP-sugar pyrophosphatase isoform X1 [Nomascus leucogenys]	gi|767959645|ref|XM_011519304.1|	3396	0	PREDICTED: Homo sapiens nudix (nucleoside diphosphate linked moiety X)-type motif 5 (NUDT5), transcript variant X1, mRNA	Q5RCY2	153	2e-45	ADP-sugar pyrophosphatase	YBR111c	125	1e-30	COG0494	pfam00293	NUDIX	NUDIX domain.	GO:0006338|chromatin remodeling;GO:0019303|D-ribose catabolic process;GO:0009191|ribonucleoside diphosphate catabolic process;	GO:0005634|nucleus;	GO:0044715|8-oxo-dGDP phosphatase activity;GO:0047631|ADP-ribose diphosphatase activity;GO:0019144|ADP-sugar diphosphatase activity;GO:0000287|magnesium ion binding;GO:0016779|nucleotidyltransferase activity;GO:0042803|protein homodimerization activity;GO:0030515|snoRNA binding;	K13987	NUDT5; ADP-sugar pyrophosphatase / 8-oxo-dGDP phosphatase [EC:3.6.1.13 3.6.1.58 3.6.1.-]
chr10	12177689	12177978	unique_peak1	ENSG00000165609	12177842	12177900	Exon	-	NUDT5|gi|820999949|ref|XP_012354892.1|	1166	1e-158	PREDICTED: ADP-sugar pyrophosphatase isoform X1 [Nomascus leucogenys]	gi|767959645|ref|XM_011519304.1|	3396	0	PREDICTED: Homo sapiens nudix (nucleoside diphosphate linked moiety X)-type motif 5 (NUDT5), transcript variant X1, mRNA	Q5RCY2	153	2e-45	ADP-sugar pyrophosphatase	YBR111c	125	1e-30	COG0494	pfam00293	NUDIX	NUDIX domain.	GO:0006338|chromatin remodeling;GO:0019303|D-ribose catabolic process;GO:0009191|ribonucleoside diphosphate catabolic process;	GO:0005634|nucleus;	GO:0044715|8-oxo-dGDP phosphatase activity;GO:0047631|ADP-ribose diphosphatase activity;GO:0019144|ADP-sugar diphosphatase activity;GO:0000287|magnesium ion binding;GO:0016779|nucleotidyltransferase activity;GO:0042803|protein homodimerization activity;GO:0030515|snoRNA binding;	K13987	NUDT5; ADP-sugar pyrophosphatase / 8-oxo-dGDP phosphatase [EC:3.6.1.13 3.6.1.58 3.6.1.-]
chr10	13949807	13950381	unique_peak1	ENSG00000151474	13858912	14330057	Intron	-	FRMD4A|gi|635051760|ref|XP_008000521.1|	4500	0	PREDICTED: FERM domain-containing protein 4A isoform X8 [Chlorocebus sabaeus]	gi|971013635|ref|NM_018027.4|	6821	0	Homo sapiens FERM domain containing 4A (FRMD4A), transcript variant 1, mRNA	Q8BIE6	217	1e-63	FERM domain-containing protein 4A	.	.	.	.	pfam11819	DUF3338	Domain of unknown function (DUF3338). This family of proteins are functionally uncharacterized. This family is found in eukaryotes. This presumed domain is about 130 amino acids in length.	GO:0090162|establishment of epithelial cell polarity;	GO:0005923|bicellular tight junction;GO:0005737|cytoplasm;GO:0005856|cytoskeleton;	GO:0030674|protein binding, bridging;	.	.
chr10	13949807	13950381	unique_peak1	ENSG00000151474	13858912	14008059	Intron	-	FRMD4A|gi|635051760|ref|XP_008000521.1|	4500	0	PREDICTED: FERM domain-containing protein 4A isoform X8 [Chlorocebus sabaeus]	gi|971013635|ref|NM_018027.4|	6821	0	Homo sapiens FERM domain containing 4A (FRMD4A), transcript variant 1, mRNA	Q8BIE6	217	1e-63	FERM domain-containing protein 4A	.	.	.	.	pfam11819	DUF3338	Domain of unknown function (DUF3338). This family of proteins are functionally uncharacterized. This family is found in eukaryotes. This presumed domain is about 130 amino acids in length.	GO:0090162|establishment of epithelial cell polarity;	GO:0005923|bicellular tight junction;GO:0005737|cytoplasm;GO:0005856|cytoskeleton;	GO:0030674|protein binding, bridging;	.	.
chr10	13949807	13950381	unique_peak1	ENSG00000151474	13858912	13971655	Intron	-	FRMD4A|gi|635051760|ref|XP_008000521.1|	4500	0	PREDICTED: FERM domain-containing protein 4A isoform X8 [Chlorocebus sabaeus]	gi|971013635|ref|NM_018027.4|	6821	0	Homo sapiens FERM domain containing 4A (FRMD4A), transcript variant 1, mRNA	Q8BIE6	217	1e-63	FERM domain-containing protein 4A	.	.	.	.	pfam11819	DUF3338	Domain of unknown function (DUF3338). This family of proteins are functionally uncharacterized. This family is found in eukaryotes. This presumed domain is about 130 amino acids in length.	GO:0090162|establishment of epithelial cell polarity;	GO:0005923|bicellular tight junction;GO:0005737|cytoplasm;GO:0005856|cytoskeleton;	GO:0030674|protein binding, bridging;	.	.
chr10	20034728	20035100	unique_peak1	ENSG00000120594	20001986	20046868	Intron	+	PLXDC2|gi|15987495|gb|AAL11994.1|AF378757_1	2532	0	tumor endothelial marker 7-related precursor [Homo sapiens]	gi|544346252|ref|NM_032812.8|	12264	0	Homo sapiens plexin domain containing 2 (PLXDC2), transcript variant 1, mRNA	Q6UX71	979	0	Plexin domain-containing protein 2	.	.	.	.	pfam13900	GVQW	Putative binding domain. This short domain is often found nested inside other longer domains. The function is not known, but the domain carries a highly conserved GVQW motif. The members are rich in proline and cysteine. This may be a binding domain.	.	GO:0070062|extracellular exosome;GO:0016021|integral component of membrane;	.	.	.
chr10	20034728	20035100	unique_peak1	ENSG00000120594	20001986	20068169	Intron	+	PLXDC2|gi|15987495|gb|AAL11994.1|AF378757_1	2532	0	tumor endothelial marker 7-related precursor [Homo sapiens]	gi|544346252|ref|NM_032812.8|	12264	0	Homo sapiens plexin domain containing 2 (PLXDC2), transcript variant 1, mRNA	Q6UX71	979	0	Plexin domain-containing protein 2	.	.	.	.	pfam13900	GVQW	Putative binding domain. This short domain is often found nested inside other longer domains. The function is not known, but the domain carries a highly conserved GVQW motif. The members are rich in proline and cysteine. This may be a binding domain.	.	GO:0070062|extracellular exosome;GO:0016021|integral component of membrane;	.	.	.
chr10	35260070	35260399	unique_peak1	ENSG00000108100	35250626	35434112	Intron	+	CCNY|gi|46812658|gb|AAH69224.1|	1689	0	CCNY protein, partial [Homo sapiens]	gi|544583525|ref|NM_001282853.1|	4768	0	Homo sapiens cyclin Y (CCNY), transcript variant 4, mRNA	Q8BGU5	77.4	1e-16	Cyclin-Y	.	.	.	.	pfam13900	GVQW	Putative binding domain. This short domain is often found nested inside other longer domains. The function is not known, but the domain carries a highly conserved GVQW motif. The members are rich in proline and cysteine. This may be a binding domain.	GO:0051301|cell division;GO:0000086|G2/M transition of mitotic cell cycle;GO:0045737|positive regulation of cyclin-dependent protein serine/threonine kinase activity;GO:0060828|regulation of canonical Wnt signaling pathway;GO:0016055|Wnt signaling pathway;	GO:0000308|cytoplasmic cyclin-dependent protein kinase holoenzyme complex;GO:0070062|extracellular exosome;GO:0005634|nucleus;GO:0005886|plasma membrane;	GO:0016538|cyclin-dependent protein serine/threonine kinase regulator activity;	.	.
chr10	35260070	35260399	unique_peak1	ENSG00000108100	35250626	35289400	Intron	+	CCNY|gi|46812658|gb|AAH69224.1|	1689	0	CCNY protein, partial [Homo sapiens]	gi|544583525|ref|NM_001282853.1|	4768	0	Homo sapiens cyclin Y (CCNY), transcript variant 4, mRNA	Q8BGU5	77.4	1e-16	Cyclin-Y	.	.	.	.	pfam13900	GVQW	Putative binding domain. This short domain is often found nested inside other longer domains. The function is not known, but the domain carries a highly conserved GVQW motif. The members are rich in proline and cysteine. This may be a binding domain.	GO:0051301|cell division;GO:0000086|G2/M transition of mitotic cell cycle;GO:0045737|positive regulation of cyclin-dependent protein serine/threonine kinase activity;GO:0060828|regulation of canonical Wnt signaling pathway;GO:0016055|Wnt signaling pathway;	GO:0000308|cytoplasmic cyclin-dependent protein kinase holoenzyme complex;GO:0070062|extracellular exosome;GO:0005634|nucleus;GO:0005886|plasma membrane;	GO:0016538|cyclin-dependent protein serine/threonine kinase regulator activity;	.	.
chr10	35260070	35260399	unique_peak1	ENSG00000108100	35250626	35483403	Intron	+	CCNY|gi|46812658|gb|AAH69224.1|	1689	0	CCNY protein, partial [Homo sapiens]	gi|544583525|ref|NM_001282853.1|	4768	0	Homo sapiens cyclin Y (CCNY), transcript variant 4, mRNA	Q8BGU5	77.4	1e-16	Cyclin-Y	.	.	.	.	pfam13900	GVQW	Putative binding domain. This short domain is often found nested inside other longer domains. The function is not known, but the domain carries a highly conserved GVQW motif. The members are rich in proline and cysteine. This may be a binding domain.	GO:0051301|cell division;GO:0000086|G2/M transition of mitotic cell cycle;GO:0045737|positive regulation of cyclin-dependent protein serine/threonine kinase activity;GO:0060828|regulation of canonical Wnt signaling pathway;GO:0016055|Wnt signaling pathway;	GO:0000308|cytoplasmic cyclin-dependent protein kinase holoenzyme complex;GO:0070062|extracellular exosome;GO:0005634|nucleus;GO:0005886|plasma membrane;	GO:0016538|cyclin-dependent protein serine/threonine kinase regulator activity;	.	.
chr10	37146480	37146900	unique_peak1	ENSG00000148513	37145056	37147369	Intron	+	ANKRD30A|gi|767960730|ref|XP_011518059.1|	7798	0	PREDICTED: ankyrin repeat domain-containing protein 30A isoform X1 [Homo sapiens]	gi|13469728|gb|AF269087.1|AF269087	4414	0	Homo sapiens breast cancer antigen NY-BR-1 mRNA, complete cds	Q9BXX3	2791	0	Ankyrin repeat domain-containing protein 30A	TVN1399	73.6	3e-13	COG0666	pfam14915	CCDC144C	CCDC144C protein coiled-coil region. This family includes the human protein CCDC144C and the ankyrin repeat domain-containing protein 26-like 1 found in eukaryotes. Its function remains unknown, however, it is known to contain a coiled-coil domain which corresponds to this region. The ankyrin repeat which features in this protein is a common amino acid motif.	GO:0006355|regulation of transcription, DNA-templated;	GO:0005634|nucleus;	GO:0003677|DNA binding;GO:0003700|transcription factor activity, sequence-specific DNA binding;	.	.
chr10	43236349	43236819	unique_peak1	ENSG00000198915	43206122	43266844	Intron	-	RASGEF1A|gi|544583543|ref|NP_001269791.1|	2469	0	ras-GEF domain-containing family member 1A isoform 1 [Homo sapiens]	gi|34534340|dbj|AK127432.1|	4092	0	Homo sapiens cDNA FLJ45524 fis, clone BRTHA2026290, highly similar to Homo sapiens RasGEF domain family, member 1A (RASGEF1A), mRNA	Q8N9B8	335	4e-111	Ras-GEF domain-containing family member 1A	.	.	.	.	pfam00617	RasGEF	RasGEF domain. Guanine nucleotide exchange factor for Ras-like small GTPases.	GO:0016477|cell migration;GO:0000165|MAPK cascade;GO:0046579|positive regulation of Ras protein signal transduction;GO:0007264|small GTPase mediated signal transduction;	GO:0005829|cytosol;	GO:0005088|Ras guanyl-nucleotide exchange factor activity;	.	.
chr10	51103758	51104281	unique_peak1	ENSG00000185532	50991644	51153163	Intron	+	PRKG1|gi|10835242|ref|NP_006249.1|	3094	0	cGMP-dependent protein kinase 1 isoform 2 [Homo sapiens]	gi|694939880|ref|XM_001162858.2|	6775	0	PREDICTED: Pan troglodytes protein kinase, cGMP-dependent, type I (PRKG1), transcript variant X1, mRNA	P0C605	124	1e-28	cGMP-dependent protein kinase 1	.	.	.	.	pfam00069	Pkinase	Protein kinase domain.	GO:0019934|cGMP-mediated signaling;GO:0016358|dendrite development;GO:0030900|forebrain development;GO:0098779|mitophagy in response to mitochondrial depolarization;GO:0090331|negative regulation of platelet aggregation;GO:0045986|negative regulation of smooth muscle contraction;GO:0001764|neuron migration;GO:0006468|protein phosphorylation;GO:0043087|regulation of GTPase activity;GO:0060087|rela…	GO:0005737|cytoplasm;GO:0005794|Golgi apparatus;GO:0005886|plasma membrane;	GO:0005524|ATP binding;GO:0005246|calcium channel regulator activity;GO:0030553|cGMP binding;GO:0004692|cGMP-dependent protein kinase activity;GO:0004672|protein kinase activity;GO:0004674|protein serine/threonine kinase activity;	K07376	PRKG1; cGMP-dependent protein kinase 1 [EC:2.7.11.12]
chr10	51103758	51104281	unique_peak1	ENSG00000185532	51074901	51153163	Intron	+	PRKG1|gi|10835242|ref|NP_006249.1|	3094	0	cGMP-dependent protein kinase 1 isoform 2 [Homo sapiens]	gi|694939880|ref|XM_001162858.2|	6775	0	PREDICTED: Pan troglodytes protein kinase, cGMP-dependent, type I (PRKG1), transcript variant X1, mRNA	P0C605	124	1e-28	cGMP-dependent protein kinase 1	.	.	.	.	pfam00069	Pkinase	Protein kinase domain.	GO:0019934|cGMP-mediated signaling;GO:0016358|dendrite development;GO:0030900|forebrain development;GO:0098779|mitophagy in response to mitochondrial depolarization;GO:0090331|negative regulation of platelet aggregation;GO:0045986|negative regulation of smooth muscle contraction;GO:0001764|neuron migration;GO:0006468|protein phosphorylation;GO:0043087|regulation of GTPase activity;GO:0060087|rela…	GO:0005737|cytoplasm;GO:0005794|Golgi apparatus;GO:0005886|plasma membrane;	GO:0005524|ATP binding;GO:0005246|calcium channel regulator activity;GO:0030553|cGMP binding;GO:0004692|cGMP-dependent protein kinase activity;GO:0004672|protein kinase activity;GO:0004674|protein serine/threonine kinase activity;	K07376	PRKG1; cGMP-dependent protein kinase 1 [EC:2.7.11.12]
chr10	52470150	52470680	unique_peak1	ENSG00000231131	52470533	52472533	Promoter	-	LINC01468|gi|119574531|gb|EAW54146.1|	193	7e-16	hCG1655140 [Homo sapiens]	gi|551868215|tpe|HG502912.1|	975	0	TPA: Homo sapiens long non-coding RNA OTTHUMT00000048112.2 (RP11-346D6.6 gene), lincRNA	.	.	.	.	.	.	.	.	pfam09318	DUF1975	Domain of unknown function (DUF1975). Members of this family of functionally uncharacterized domains are predominantly found in the N-terminal region of various prokaryotic alpha-glucosyltransferases.	.	.	.	.	.
chr10	52470150	52470680	unique_peak1	ENSG00000231131	52463332	52470396	Intron	-	LINC01468|gi|119574531|gb|EAW54146.1|	193	7e-16	hCG1655140 [Homo sapiens]	gi|551868215|tpe|HG502912.1|	975	0	TPA: Homo sapiens long non-coding RNA OTTHUMT00000048112.2 (RP11-346D6.6 gene), lincRNA	.	.	.	.	.	.	.	.	pfam09318	DUF1975	Domain of unknown function (DUF1975). Members of this family of functionally uncharacterized domains are predominantly found in the N-terminal region of various prokaryotic alpha-glucosyltransferases.	.	.	.	.	.
chr10	52470150	52470680	unique_peak1	ENSG00000231131	52470396	52470533	Exon	-	LINC01468|gi|119574531|gb|EAW54146.1|	193	7e-16	hCG1655140 [Homo sapiens]	gi|551868215|tpe|HG502912.1|	975	0	TPA: Homo sapiens long non-coding RNA OTTHUMT00000048112.2 (RP11-346D6.6 gene), lincRNA	.	.	.	.	.	.	.	.	pfam09318	DUF1975	Domain of unknown function (DUF1975). Members of this family of functionally uncharacterized domains are predominantly found in the N-terminal region of various prokaryotic alpha-glucosyltransferases.	.	.	.	.	.
chr10	77168197	77168565	unique_peak1	ENSG00000156113	77121048	77183420	Intron	-	KCNMA1|gi|544457542|ref|XP_005565415.1|	6266	0	PREDICTED: calcium-activated potassium channel subunit alpha-1 isoform X5 [Macaca fascicularis]	gi|767962834|ref|XM_011539785.1|	12049	0	PREDICTED: Homo sapiens potassium channel, calcium activated large conductance subfamily M alpha, member 1 (KCNMA1), transcript variant X23, mRNA	O18866	400	4e-128	Calcium-activated potassium channel subunit alpha-1 (Fragment)	BS_yugO_2	63.2	2e-09	COG1226	pfam03493	BK_channel_a	Calcium-activated BK potassium channel alpha subunit.	.	GO:0005789|endoplasmic reticulum membrane;GO:0008076|voltage-gated potassium channel complex;	GO:0015269|calcium-activated potassium channel activity;GO:0046872|metal ion binding;GO:0005249|voltage-gated potassium channel activity;	K04936	KCNMA1; potassium large conductance calcium-activated channel subfamily M alpha member 1
chr10	77168197	77168565	unique_peak1	ENSG00000156113	77121048	77251194	Intron	-	KCNMA1|gi|544457542|ref|XP_005565415.1|	6266	0	PREDICTED: calcium-activated potassium channel subunit alpha-1 isoform X5 [Macaca fascicularis]	gi|767962834|ref|XM_011539785.1|	12049	0	PREDICTED: Homo sapiens potassium channel, calcium activated large conductance subfamily M alpha, member 1 (KCNMA1), transcript variant X23, mRNA	O18866	400	4e-128	Calcium-activated potassium channel subunit alpha-1 (Fragment)	BS_yugO_2	63.2	2e-09	COG1226	pfam03493	BK_channel_a	Calcium-activated BK potassium channel alpha subunit.	.	GO:0005789|endoplasmic reticulum membrane;GO:0008076|voltage-gated potassium channel complex;	GO:0015269|calcium-activated potassium channel activity;GO:0046872|metal ion binding;GO:0005249|voltage-gated potassium channel activity;	K04936	KCNMA1; potassium large conductance calcium-activated channel subfamily M alpha member 1
chr10	78025624	78026243	unique_peak1	ENSG00000148606	78025759	78026093	Intron	-	POLR3A|gi|39725938|ref|NP_008986.2|	7393	0	DNA-directed RNA polymerase III subunit RPC1 [Homo sapiens]	gi|296011005|ref|NM_007055.3|	6635	0	Homo sapiens polymerase (RNA) III subunit A (POLR3A), mRNA	O14802	2852	0	DNA-directed RNA polymerase III subunit RPC1	YOR116c	206	2e-55	COG0086	pfam04998	RNA_pol_Rpb1_5	RNA polymerase Rpb1, domain 5. RNA polymerases catalyse the DNA dependent polymerization of RNA. Prokaryotes contain a single RNA polymerase compared to three in eukaryotes (not including mitochondrial. and chloroplast polymerases). This domain, domain 5, represents the discontinuous cleft domain that is required to from the central cleft or channel where the DNA is bound.	GO:0051607|defense response to virus;GO:0045087|innate immune response;GO:0032728|positive regulation of interferon-beta production;GO:1903955|positive regulation of protein targeting to mitochondrion;GO:0032481|positive regulation of type I interferon production;GO:1903146|regulation of mitophagy;GO:0006383|transcription from RNA polymerase III promoter;GO:0006351|transcription, DNA-templated;	GO:0005829|cytosol;GO:0005666|DNA-directed RNA polymerase III complex;GO:0016020|membrane;GO:0005654|nucleoplasm;	GO:0003682|chromatin binding;GO:0003677|DNA binding;GO:0003899|DNA-directed RNA polymerase activity;GO:0046872|metal ion binding;	K03018	RPC1, POLR3A; DNA-directed RNA polymerase III subunit RPC1 [EC:2.7.7.6]
chr10	78025624	78026243	unique_peak1	ENSG00000148606	78026229	78029363	Intron	-	POLR3A|gi|39725938|ref|NP_008986.2|	7393	0	DNA-directed RNA polymerase III subunit RPC1 [Homo sapiens]	gi|296011005|ref|NM_007055.3|	6635	0	Homo sapiens polymerase (RNA) III subunit A (POLR3A), mRNA	O14802	2852	0	DNA-directed RNA polymerase III subunit RPC1	YOR116c	206	2e-55	COG0086	pfam04998	RNA_pol_Rpb1_5	RNA polymerase Rpb1, domain 5. RNA polymerases catalyse the DNA dependent polymerization of RNA. Prokaryotes contain a single RNA polymerase compared to three in eukaryotes (not including mitochondrial. and chloroplast polymerases). This domain, domain 5, represents the discontinuous cleft domain that is required to from the central cleft or channel where the DNA is bound.	GO:0051607|defense response to virus;GO:0045087|innate immune response;GO:0032728|positive regulation of interferon-beta production;GO:1903955|positive regulation of protein targeting to mitochondrion;GO:0032481|positive regulation of type I interferon production;GO:1903146|regulation of mitophagy;GO:0006383|transcription from RNA polymerase III promoter;GO:0006351|transcription, DNA-templated;	GO:0005829|cytosol;GO:0005666|DNA-directed RNA polymerase III complex;GO:0016020|membrane;GO:0005654|nucleoplasm;	GO:0003682|chromatin binding;GO:0003677|DNA binding;GO:0003899|DNA-directed RNA polymerase activity;GO:0046872|metal ion binding;	K03018	RPC1, POLR3A; DNA-directed RNA polymerase III subunit RPC1 [EC:2.7.7.6]
chr10	78025624	78026243	unique_peak1	ENSG00000148606	78025621	78025759	Exon	-	POLR3A|gi|39725938|ref|NP_008986.2|	7393	0	DNA-directed RNA polymerase III subunit RPC1 [Homo sapiens]	gi|296011005|ref|NM_007055.3|	6635	0	Homo sapiens polymerase (RNA) III subunit A (POLR3A), mRNA	O14802	2852	0	DNA-directed RNA polymerase III subunit RPC1	YOR116c	206	2e-55	COG0086	pfam04998	RNA_pol_Rpb1_5	RNA polymerase Rpb1, domain 5. RNA polymerases catalyse the DNA dependent polymerization of RNA. Prokaryotes contain a single RNA polymerase compared to three in eukaryotes (not including mitochondrial. and chloroplast polymerases). This domain, domain 5, represents the discontinuous cleft domain that is required to from the central cleft or channel where the DNA is bound.	GO:0051607|defense response to virus;GO:0045087|innate immune response;GO:0032728|positive regulation of interferon-beta production;GO:1903955|positive regulation of protein targeting to mitochondrion;GO:0032481|positive regulation of type I interferon production;GO:1903146|regulation of mitophagy;GO:0006383|transcription from RNA polymerase III promoter;GO:0006351|transcription, DNA-templated;	GO:0005829|cytosol;GO:0005666|DNA-directed RNA polymerase III complex;GO:0016020|membrane;GO:0005654|nucleoplasm;	GO:0003682|chromatin binding;GO:0003677|DNA binding;GO:0003899|DNA-directed RNA polymerase activity;GO:0046872|metal ion binding;	K03018	RPC1, POLR3A; DNA-directed RNA polymerase III subunit RPC1 [EC:2.7.7.6]
chr10	78025624	78026243	unique_peak1	ENSG00000148606	78026093	78026229	Exon	-	POLR3A|gi|39725938|ref|NP_008986.2|	7393	0	DNA-directed RNA polymerase III subunit RPC1 [Homo sapiens]	gi|296011005|ref|NM_007055.3|	6635	0	Homo sapiens polymerase (RNA) III subunit A (POLR3A), mRNA	O14802	2852	0	DNA-directed RNA polymerase III subunit RPC1	YOR116c	206	2e-55	COG0086	pfam04998	RNA_pol_Rpb1_5	RNA polymerase Rpb1, domain 5. RNA polymerases catalyse the DNA dependent polymerization of RNA. Prokaryotes contain a single RNA polymerase compared to three in eukaryotes (not including mitochondrial. and chloroplast polymerases). This domain, domain 5, represents the discontinuous cleft domain that is required to from the central cleft or channel where the DNA is bound.	GO:0051607|defense response to virus;GO:0045087|innate immune response;GO:0032728|positive regulation of interferon-beta production;GO:1903955|positive regulation of protein targeting to mitochondrion;GO:0032481|positive regulation of type I interferon production;GO:1903146|regulation of mitophagy;GO:0006383|transcription from RNA polymerase III promoter;GO:0006351|transcription, DNA-templated;	GO:0005829|cytosol;GO:0005666|DNA-directed RNA polymerase III complex;GO:0016020|membrane;GO:0005654|nucleoplasm;	GO:0003682|chromatin binding;GO:0003677|DNA binding;GO:0003899|DNA-directed RNA polymerase activity;GO:0046872|metal ion binding;	K03018	RPC1, POLR3A; DNA-directed RNA polymerase III subunit RPC1 [EC:2.7.7.6]
chr10	78263524	78263957	unique_peak1	ENSG00000230417	78250451	78353091	Intron	+	LINC00595|gi|194377564|dbj|BAG57730.1|	949	7e-125	unnamed protein product [Homo sapiens]	gi|551869232|tpe|HG503045.1|	2692	0	TPA: Homo sapiens long non-coding RNA OTTHUMT00000048934.1 (RP11-90J7.3 gene), lincRNA	P08548	52	9e-07	LINE-1 reverse transcriptase homolog	.	.	.	.	pfam13900	GVQW	Putative binding domain. This short domain is often found nested inside other longer domains. The function is not known, but the domain carries a highly conserved GVQW motif. The members are rich in proline and cysteine. This may be a binding domain.	.	.	GO:0046872|metal ion binding;GO:0003964|RNA-directed DNA polymerase activity;	.	.
chr10	78263524	78263957	unique_peak1	ENSG00000230417	78179246	78525329	Intron	+	LINC00595|gi|194377564|dbj|BAG57730.1|	949	7e-125	unnamed protein product [Homo sapiens]	gi|551869232|tpe|HG503045.1|	2692	0	TPA: Homo sapiens long non-coding RNA OTTHUMT00000048934.1 (RP11-90J7.3 gene), lincRNA	P08548	52	9e-07	LINE-1 reverse transcriptase homolog	.	.	.	.	pfam13900	GVQW	Putative binding domain. This short domain is often found nested inside other longer domains. The function is not known, but the domain carries a highly conserved GVQW motif. The members are rich in proline and cysteine. This may be a binding domain.	.	.	GO:0046872|metal ion binding;GO:0003964|RNA-directed DNA polymerase activity;	.	.
chr10	78263524	78263957	unique_peak1	ENSG00000282863	78179246	78465993	Intron	+	AC012560.1|gi|194377564|dbj|BAG57730.1|	705	2e-91	unnamed protein product [Homo sapiens]	gi|551868304|tpe|HG503048.1|	595	0	TPA: Homo sapiens long non-coding RNA OTTHUMT00000363546.1 (RP11-90J7.3 gene), lincRNA	.	.	.	.	.	.	.	.	pfam15279	SOBP	Sine oculis-binding protein. SOBP is associated with syndromic and nonsyndromic intellectual disability. It carries a zinc-finger of the zf-C2H2 type at the N-terminus, and a highly characteristic C-terminal PhPhPhPhPhPh motif. The deduced 873-amino acid protein contains an N-terminal nuclear localisation signal (NLS), followed by 2 FCS-type zinc finger motifs, a proline-rich region (PR1), a puta…	.	.	.	.	.
chr10	78263524	78263957	unique_peak1	ENSG00000230417	78179246	78353091	Intron	+	LINC00595|gi|194377564|dbj|BAG57730.1|	949	7e-125	unnamed protein product [Homo sapiens]	gi|551869232|tpe|HG503045.1|	2692	0	TPA: Homo sapiens long non-coding RNA OTTHUMT00000048934.1 (RP11-90J7.3 gene), lincRNA	P08548	52	9e-07	LINE-1 reverse transcriptase homolog	.	.	.	.	pfam13900	GVQW	Putative binding domain. This short domain is often found nested inside other longer domains. The function is not known, but the domain carries a highly conserved GVQW motif. The members are rich in proline and cysteine. This may be a binding domain.	.	.	GO:0046872|metal ion binding;GO:0003964|RNA-directed DNA polymerase activity;	.	.
chr10	78263524	78263957	unique_peak1	ENSG00000230417	78179246	78330092	Intron	+	LINC00595|gi|194377564|dbj|BAG57730.1|	949	7e-125	unnamed protein product [Homo sapiens]	gi|551869232|tpe|HG503045.1|	2692	0	TPA: Homo sapiens long non-coding RNA OTTHUMT00000048934.1 (RP11-90J7.3 gene), lincRNA	P08548	52	9e-07	LINE-1 reverse transcriptase homolog	.	.	.	.	pfam13900	GVQW	Putative binding domain. This short domain is often found nested inside other longer domains. The function is not known, but the domain carries a highly conserved GVQW motif. The members are rich in proline and cysteine. This may be a binding domain.	.	.	GO:0046872|metal ion binding;GO:0003964|RNA-directed DNA polymerase activity;	.	.
chr10	78263524	78263957	unique_peak1	ENSG00000230417	78191932	78373919	Intron	+	LINC00595|gi|194377564|dbj|BAG57730.1|	949	7e-125	unnamed protein product [Homo sapiens]	gi|551869232|tpe|HG503045.1|	2692	0	TPA: Homo sapiens long non-coding RNA OTTHUMT00000048934.1 (RP11-90J7.3 gene), lincRNA	P08548	52	9e-07	LINE-1 reverse transcriptase homolog	.	.	.	.	pfam13900	GVQW	Putative binding domain. This short domain is often found nested inside other longer domains. The function is not known, but the domain carries a highly conserved GVQW motif. The members are rich in proline and cysteine. This may be a binding domain.	.	.	GO:0046872|metal ion binding;GO:0003964|RNA-directed DNA polymerase activity;	.	.
chr10	78263524	78263957	unique_peak1	ENSG00000230417	78214015	78396410	Intron	+	LINC00595|gi|194377564|dbj|BAG57730.1|	949	7e-125	unnamed protein product [Homo sapiens]	gi|551869232|tpe|HG503045.1|	2692	0	TPA: Homo sapiens long non-coding RNA OTTHUMT00000048934.1 (RP11-90J7.3 gene), lincRNA	P08548	52	9e-07	LINE-1 reverse transcriptase homolog	.	.	.	.	pfam13900	GVQW	Putative binding domain. This short domain is often found nested inside other longer domains. The function is not known, but the domain carries a highly conserved GVQW motif. The members are rich in proline and cysteine. This may be a binding domain.	.	.	GO:0046872|metal ion binding;GO:0003964|RNA-directed DNA polymerase activity;	.	.
chr10	78263524	78263957	unique_peak1	ENSG00000282863	78238304	78528750	Intron	+	AC012560.1|gi|194377564|dbj|BAG57730.1|	705	2e-91	unnamed protein product [Homo sapiens]	gi|551868304|tpe|HG503048.1|	595	0	TPA: Homo sapiens long non-coding RNA OTTHUMT00000363546.1 (RP11-90J7.3 gene), lincRNA	.	.	.	.	.	.	.	.	pfam15279	SOBP	Sine oculis-binding protein. SOBP is associated with syndromic and nonsyndromic intellectual disability. It carries a zinc-finger of the zf-C2H2 type at the N-terminus, and a highly characteristic C-terminal PhPhPhPhPhPh motif. The deduced 873-amino acid protein contains an N-terminal nuclear localisation signal (NLS), followed by 2 FCS-type zinc finger motifs, a proline-rich region (PR1), a puta…	.	.	.	.	.
chr10	78263524	78263957	unique_peak1	ENSG00000230417	78249070	78525329	Intron	+	LINC00595|gi|194377564|dbj|BAG57730.1|	949	7e-125	unnamed protein product [Homo sapiens]	gi|551869232|tpe|HG503045.1|	2692	0	TPA: Homo sapiens long non-coding RNA OTTHUMT00000048934.1 (RP11-90J7.3 gene), lincRNA	P08548	52	9e-07	LINE-1 reverse transcriptase homolog	.	.	.	.	pfam13900	GVQW	Putative binding domain. This short domain is often found nested inside other longer domains. The function is not known, but the domain carries a highly conserved GVQW motif. The members are rich in proline and cysteine. This may be a binding domain.	.	.	GO:0046872|metal ion binding;GO:0003964|RNA-directed DNA polymerase activity;	.	.
chr10	79726616	79726978	unique_peak1	ENSG00000225484	79692056	79766270	Intron	-	NUTM2B-AS1|gi|954265050|gb|KRX57831.1|	298	3e-75	LINE-1 reverse transcriptase -like protein [Trichinella sp. T6]	gi|666672031|tpe|LK938905.1|	7611	0	TPA: Homo sapiens long non-coding RNA OTTHUMT00000478602.1 (RP11-773D16.1 gene), antisense	O00370	84	2e-14	LINE-1 retrotransposable element ORF2 protein	.	.	.	.	pfam13900	GVQW	Putative binding domain. This short domain is often found nested inside other longer domains. The function is not known, but the domain carries a highly conserved GVQW motif. The members are rich in proline and cysteine. This may be a binding domain.	GO:0045892|negative regulation of transcription, DNA-templated;GO:0070895|negative regulation of transposon integration;GO:0006351|transcription, DNA-templated;	GO:0005634|nucleus;	GO:0003677|DNA binding;GO:0003700|transcription factor activity, sequence-specific DNA binding;GO:0008270|zinc ion binding;	K09228	KRAB; KRAB domain-containing zinc finger protein
chr10	79726616	79726978	unique_peak1	ENSG00000225484	79724012	79766270	Intron	-	NUTM2B-AS1|gi|954265050|gb|KRX57831.1|	298	3e-75	LINE-1 reverse transcriptase -like protein [Trichinella sp. T6]	gi|666672031|tpe|LK938905.1|	7611	0	TPA: Homo sapiens long non-coding RNA OTTHUMT00000478602.1 (RP11-773D16.1 gene), antisense	O00370	84	2e-14	LINE-1 retrotransposable element ORF2 protein	.	.	.	.	pfam13900	GVQW	Putative binding domain. This short domain is often found nested inside other longer domains. The function is not known, but the domain carries a highly conserved GVQW motif. The members are rich in proline and cysteine. This may be a binding domain.	GO:0045892|negative regulation of transcription, DNA-templated;GO:0070895|negative regulation of transposon integration;GO:0006351|transcription, DNA-templated;	GO:0005634|nucleus;	GO:0003677|DNA binding;GO:0003700|transcription factor activity, sequence-specific DNA binding;GO:0008270|zinc ion binding;	K09228	KRAB; KRAB domain-containing zinc finger protein
chr10	79726616	79726978	unique_peak1	ENSG00000225484	79668452	79766270	Intron	-	NUTM2B-AS1|gi|954265050|gb|KRX57831.1|	298	3e-75	LINE-1 reverse transcriptase -like protein [Trichinella sp. T6]	gi|666672031|tpe|LK938905.1|	7611	0	TPA: Homo sapiens long non-coding RNA OTTHUMT00000478602.1 (RP11-773D16.1 gene), antisense	O00370	84	2e-14	LINE-1 retrotransposable element ORF2 protein	.	.	.	.	pfam13900	GVQW	Putative binding domain. This short domain is often found nested inside other longer domains. The function is not known, but the domain carries a highly conserved GVQW motif. The members are rich in proline and cysteine. This may be a binding domain.	GO:0045892|negative regulation of transcription, DNA-templated;GO:0070895|negative regulation of transposon integration;GO:0006351|transcription, DNA-templated;	GO:0005634|nucleus;	GO:0003677|DNA binding;GO:0003700|transcription factor activity, sequence-specific DNA binding;GO:0008270|zinc ion binding;	K09228	KRAB; KRAB domain-containing zinc finger protein
chr10	82742530	82742817	unique_peak1	ENSG00000185737	82738650	82859133	Intron	+	NRG3|gi|530392887|ref|XP_005269501.1|	3110	0	PREDICTED: pro-neuregulin-3, membrane-bound isoform isoform X2 [Homo sapiens]	gi|34528330|dbj|AK122886.1|	3512	0	Homo sapiens cDNA FLJ16534 fis, clone OCBBF2029471, highly similar to Pro-neuregulin-3, membrane-bound isoform precursor	P56975	1202	0	Pro-neuregulin-3, membrane-bound isoform	.	.	.	.	pfam02158	Neuregulin	Neuregulin family.	GO:0048513|organ development;GO:0021842|chemorepulsion involved in interneuron migration from the subpallium to the cortex;GO:0035556|intracellular signal transduction;GO:0060596|mammary placode formation;GO:2001223|negative regulation of neuron migration;GO:0007389|pattern specification process;GO:0001558|regulation of cell growth;	GO:0005576|extracellular region;GO:0005615|extracellular space;GO:0005887|integral component of plasma membrane;GO:0005622|intracellular;	GO:0045499|chemorepellent activity;GO:0008083|growth factor activity;GO:0005102|receptor binding;GO:0030971|receptor tyrosine kinase binding;GO:0030297|transmembrane receptor protein tyrosine kinase activator activity;	K05457	NRG3; neuregulin 3
chr10	82742530	82742817	unique_peak1	ENSG00000185737	82738650	82865410	Intron	+	NRG3|gi|530392887|ref|XP_005269501.1|	3110	0	PREDICTED: pro-neuregulin-3, membrane-bound isoform isoform X2 [Homo sapiens]	gi|34528330|dbj|AK122886.1|	3512	0	Homo sapiens cDNA FLJ16534 fis, clone OCBBF2029471, highly similar to Pro-neuregulin-3, membrane-bound isoform precursor	P56975	1202	0	Pro-neuregulin-3, membrane-bound isoform	.	.	.	.	pfam02158	Neuregulin	Neuregulin family.	GO:0048513|organ development;GO:0021842|chemorepulsion involved in interneuron migration from the subpallium to the cortex;GO:0035556|intracellular signal transduction;GO:0060596|mammary placode formation;GO:2001223|negative regulation of neuron migration;GO:0007389|pattern specification process;GO:0001558|regulation of cell growth;	GO:0005576|extracellular region;GO:0005615|extracellular space;GO:0005887|integral component of plasma membrane;GO:0005622|intracellular;	GO:0045499|chemorepellent activity;GO:0008083|growth factor activity;GO:0005102|receptor binding;GO:0030971|receptor tyrosine kinase binding;GO:0030297|transmembrane receptor protein tyrosine kinase activator activity;	K05457	NRG3; neuregulin 3
chr10	84424718	84425032	unique_peak1	ENSG00000107771	84422938	84424938	Promoter	+	CCSER2|gi|545746387|ref|NP_001271169.1|	4688	0	serine-rich coiled-coil domain-containing protein 2 isoform 1 [Homo sapiens]	gi|545746371|ref|NM_018999.3|	7664	0	Homo sapiens coiled-coil serine rich protein 2 (CCSER2), transcript variant 2, mRNA	Q9H7U1	207	2e-61	Serine-rich coiled-coil domain-containing protein 2	.	.	.	.	pfam13900	GVQW	Putative binding domain. This short domain is often found nested inside other longer domains. The function is not known, but the domain carries a highly conserved GVQW motif. The members are rich in proline and cysteine. This may be a binding domain.	GO:0001578|microtubule bundle formation;	GO:0015630|microtubule cytoskeleton;	.	.	.
chr10	84424718	84425032	unique_peak1	ENSG00000107771	84422946	84424946	Promoter	+	CCSER2|gi|545746387|ref|NP_001271169.1|	4688	0	serine-rich coiled-coil domain-containing protein 2 isoform 1 [Homo sapiens]	gi|545746371|ref|NM_018999.3|	7664	0	Homo sapiens coiled-coil serine rich protein 2 (CCSER2), transcript variant 2, mRNA	Q9H7U1	207	2e-61	Serine-rich coiled-coil domain-containing protein 2	.	.	.	.	pfam13900	GVQW	Putative binding domain. This short domain is often found nested inside other longer domains. The function is not known, but the domain carries a highly conserved GVQW motif. The members are rich in proline and cysteine. This may be a binding domain.	GO:0001578|microtubule bundle formation;	GO:0015630|microtubule cytoskeleton;	.	.	.
chr10	84424718	84425032	unique_peak1	ENSG00000107771	84423181	84425181	Promoter	+	CCSER2|gi|545746387|ref|NP_001271169.1|	4688	0	serine-rich coiled-coil domain-containing protein 2 isoform 1 [Homo sapiens]	gi|545746371|ref|NM_018999.3|	7664	0	Homo sapiens coiled-coil serine rich protein 2 (CCSER2), transcript variant 2, mRNA	Q9H7U1	207	2e-61	Serine-rich coiled-coil domain-containing protein 2	.	.	.	.	pfam13900	GVQW	Putative binding domain. This short domain is often found nested inside other longer domains. The function is not known, but the domain carries a highly conserved GVQW motif. The members are rich in proline and cysteine. This may be a binding domain.	GO:0001578|microtubule bundle formation;	GO:0015630|microtubule cytoskeleton;	.	.	.
chr10	84424718	84425032	unique_peak1	ENSG00000107771	84417861	84425730	Intron	+	CCSER2|gi|545746387|ref|NP_001271169.1|	4688	0	serine-rich coiled-coil domain-containing protein 2 isoform 1 [Homo sapiens]	gi|545746371|ref|NM_018999.3|	7664	0	Homo sapiens coiled-coil serine rich protein 2 (CCSER2), transcript variant 2, mRNA	Q9H7U1	207	2e-61	Serine-rich coiled-coil domain-containing protein 2	.	.	.	.	pfam13900	GVQW	Putative binding domain. This short domain is often found nested inside other longer domains. The function is not known, but the domain carries a highly conserved GVQW motif. The members are rich in proline and cysteine. This may be a binding domain.	GO:0001578|microtubule bundle formation;	GO:0015630|microtubule cytoskeleton;	.	.	.
chr10	84424718	84425032	unique_peak1	ENSG00000107771	84424938	84425048	Exon	+	CCSER2|gi|545746387|ref|NP_001271169.1|	4688	0	serine-rich coiled-coil domain-containing protein 2 isoform 1 [Homo sapiens]	gi|545746371|ref|NM_018999.3|	7664	0	Homo sapiens coiled-coil serine rich protein 2 (CCSER2), transcript variant 2, mRNA	Q9H7U1	207	2e-61	Serine-rich coiled-coil domain-containing protein 2	.	.	.	.	pfam13900	GVQW	Putative binding domain. This short domain is often found nested inside other longer domains. The function is not known, but the domain carries a highly conserved GVQW motif. The members are rich in proline and cysteine. This may be a binding domain.	GO:0001578|microtubule bundle formation;	GO:0015630|microtubule cytoskeleton;	.	.	.
chr10	84424718	84425032	unique_peak1	ENSG00000107771	84424946	84425048	Exon	+	CCSER2|gi|545746387|ref|NP_001271169.1|	4688	0	serine-rich coiled-coil domain-containing protein 2 isoform 1 [Homo sapiens]	gi|545746371|ref|NM_018999.3|	7664	0	Homo sapiens coiled-coil serine rich protein 2 (CCSER2), transcript variant 2, mRNA	Q9H7U1	207	2e-61	Serine-rich coiled-coil domain-containing protein 2	.	.	.	.	pfam13900	GVQW	Putative binding domain. This short domain is often found nested inside other longer domains. The function is not known, but the domain carries a highly conserved GVQW motif. The members are rich in proline and cysteine. This may be a binding domain.	GO:0001578|microtubule bundle formation;	GO:0015630|microtubule cytoskeleton;	.	.	.
chr10	84424718	84425032	unique_peak1	ENSG00000107771	84424938	84425048	UTR5	+	CCSER2|gi|545746387|ref|NP_001271169.1|	4688	0	serine-rich coiled-coil domain-containing protein 2 isoform 1 [Homo sapiens]	gi|545746371|ref|NM_018999.3|	7664	0	Homo sapiens coiled-coil serine rich protein 2 (CCSER2), transcript variant 2, mRNA	Q9H7U1	207	2e-61	Serine-rich coiled-coil domain-containing protein 2	.	.	.	.	pfam13900	GVQW	Putative binding domain. This short domain is often found nested inside other longer domains. The function is not known, but the domain carries a highly conserved GVQW motif. The members are rich in proline and cysteine. This may be a binding domain.	GO:0001578|microtubule bundle formation;	GO:0015630|microtubule cytoskeleton;	.	.	.
chr10	93954354	93954647	unique_peak1	ENSG00000176273	93954168	93955973	Intron	+	SLC35G1|gi|114631860|ref|XP_521566.2|	1630	0	PREDICTED: solute carrier family 35 member G1 isoform X1 [Pan troglodytes]	gi|694941071|ref|XM_521566.4|	3386	0	PREDICTED: Pan troglodytes solute carrier family 35, member G1 (SLC35G1), transcript variant X1, mRNA	Q2M3R5	632	0	Solute carrier family 35 member G1	YPL264c	85.1	1e-16	COG0697	pfam00892	EamA	EamA-like transporter family. This family includes many hypothetical membrane proteins of unknown function. Many of the proteins contain two copies of the aligned region. The family used to be known as DUF6.	GO:1990034|calcium ion export from cell;GO:0051480|cytosolic calcium ion homeostasis;	GO:0005789|endoplasmic reticulum membrane;GO:0016021|integral component of membrane;GO:0005886|plasma membrane;	.	.	.
chr10	98636879	98637274	unique_peak1	ENSG00000172987	98620708	98641846	Intron	-	HPSE2|gi|724947180|ref|XP_010387830.1|	2832	0	PREDICTED: inactive heparanase-2 isoform X1 [Rhinopithecus roxellana]	gi|767963453|ref|XM_011540031.1|	3669	0	PREDICTED: Homo sapiens heparanase 2 (inactive) (HPSE2), transcript variant X5, mRNA	Q8WWQ2	248	6e-78	Inactive heparanase-2	.	.	.	.	pfam03662	Glyco_hydro_79n	Glycosyl hydrolase family 79, N-terminal domain. Family of endo-beta-N-glucuronidase, or heparanase. Heparan sulfate proteoglycans (HSPGs) play a key role in the self- assembly, insolubility and barrier properties of basement membranes and extracellular matrices. Hence, cleavage of heparan sulfate (HS) affects the integrity and functional state of tissues and thereby fundamental normal and pathol…	GO:0005975|carbohydrate metabolic process;GO:0030198|extracellular matrix organization;GO:0006027|glycosaminoglycan catabolic process;GO:0008284|positive regulation of cell proliferation;	GO:0005622|intracellular;GO:0005886|plasma membrane;GO:0005578|proteinaceous extracellular matrix;	GO:0043395|heparan sulfate proteoglycan binding;GO:0030305|heparanase activity;	K07965	HPSE2; heparanase 2 [EC:3.2.1.-]
chr10	101091819	101092222	unique_peak1	ENSG00000236311	101090702	101126959	Intron	-	TLX1NB|gi|239977631|sp|P0CAT3.1|TLXNB_HUMAN	515	8e-59	RecName: Full=Putative TLX1 neighbor protein; AltName: Full=TLX1 divergent gene protein	gi|749502382|ref|NR_130723.1|	1862	0	Homo sapiens TLX1 neighbor (TLX1NB), transcript variant 2, long non-coding RNA	P0CAT3	202	3e-60	Putative TLX1 neighbor protein	.	.	.	.	pfam03154	Atrophin-1	Atrophin-1 family. Atrophin-1 is the protein product of the dentatorubral-pallidoluysian atrophy (DRPLA) gene. DRPLA OMIM:125370 is a progressive neurodegenerative disorder. It is caused by the expansion of a CAG repeat in the DRPLA gene on chromosome 12p. This results in an extended polyglutamine region in atrophin-1, that is thought to confer toxicity to the protein, possibly through altering i…	.	.	.	.	.
chr10	101103488	101103847	unique_peak1	ENSG00000236311	101090702	101126959	Intron	-	TLX1NB|gi|239977631|sp|P0CAT3.1|TLXNB_HUMAN	515	8e-59	RecName: Full=Putative TLX1 neighbor protein; AltName: Full=TLX1 divergent gene protein	gi|749502382|ref|NR_130723.1|	1862	0	Homo sapiens TLX1 neighbor (TLX1NB), transcript variant 2, long non-coding RNA	P0CAT3	202	3e-60	Putative TLX1 neighbor protein	.	.	.	.	pfam03154	Atrophin-1	Atrophin-1 family. Atrophin-1 is the protein product of the dentatorubral-pallidoluysian atrophy (DRPLA) gene. DRPLA OMIM:125370 is a progressive neurodegenerative disorder. It is caused by the expansion of a CAG repeat in the DRPLA gene on chromosome 12p. This results in an extended polyglutamine region in atrophin-1, that is thought to confer toxicity to the protein, possibly through altering i…	.	.	.	.	.
chr10	102344050	102344437	unique_peak1	ENSG00000107862	102344050	102344182	Exon	+	GBF1|gi|4758416|ref|NP_004184.1|	9087	0	Golgi-specific brefeldin A-resistance guanine nucleotide exchange factor 1 isoform 1 [Homo sapiens]	gi|313747508|ref|NM_004193.2|	6400	0	Homo sapiens golgi brefeldin A resistant guanine nucleotide exchange factor 1 (GBF1), transcript variant 1, mRNA	Q92538	3482	0	Golgi-specific brefeldin A-resistance guanine nucleotide exchange factor 1	SPBC211.03c	234	4e-61	COG5307	pfam01369	Sec7	Sec7 domain. The Sec7 domain is a guanine-nucleotide-exchange-factor (GEF) for the pfam00025 family.	GO:0002263|cell activation involved in immune response;GO:0048205|COPI coating of Golgi vesicle;GO:0097111|endoplasmic reticulum-Golgi intermediate compartment organization;GO:0006888|ER to Golgi vesicle-mediated transport;GO:0061162|establishment of monopolar cell polarity;GO:0090166|Golgi disassembly;GO:0007030|Golgi organization;GO:0006895|Golgi to endosome transport;GO:0030593|neutrophil chem…	GO:0031252|cell leading edge;GO:0005801|cis-Golgi network;GO:0005829|cytosol;GO:0005788|endoplasmic reticulum lumen;GO:0005793|endoplasmic reticulum-Golgi intermediate compartment;GO:0005794|Golgi apparatus;GO:0000139|Golgi membrane;GO:0005795|Golgi stack;GO:0005811|lipid particle;GO:0016020|membrane;GO:0005739|mitochondrion;GO:0005777|peroxisome;GO:0005802|trans-Golgi network;	GO:0005086|ARF guanyl-nucleotide exchange factor activity;GO:0005085|guanyl-nucleotide exchange factor activity;GO:0005547|phosphatidylinositol-3,4,5-trisphosphate binding;GO:0080025|phosphatidylinositol-3,5-bisphosphate binding;	K18443	GBF1; golgi-specific brefeldin A-resistance guanine nucleotide exchange factor 1
chr10	102344050	102344437	unique_peak1	ENSG00000107862	102344182	102351255	Intron	+	GBF1|gi|4758416|ref|NP_004184.1|	9087	0	Golgi-specific brefeldin A-resistance guanine nucleotide exchange factor 1 isoform 1 [Homo sapiens]	gi|313747508|ref|NM_004193.2|	6400	0	Homo sapiens golgi brefeldin A resistant guanine nucleotide exchange factor 1 (GBF1), transcript variant 1, mRNA	Q92538	3482	0	Golgi-specific brefeldin A-resistance guanine nucleotide exchange factor 1	SPBC211.03c	234	4e-61	COG5307	pfam01369	Sec7	Sec7 domain. The Sec7 domain is a guanine-nucleotide-exchange-factor (GEF) for the pfam00025 family.	GO:0002263|cell activation involved in immune response;GO:0048205|COPI coating of Golgi vesicle;GO:0097111|endoplasmic reticulum-Golgi intermediate compartment organization;GO:0006888|ER to Golgi vesicle-mediated transport;GO:0061162|establishment of monopolar cell polarity;GO:0090166|Golgi disassembly;GO:0007030|Golgi organization;GO:0006895|Golgi to endosome transport;GO:0030593|neutrophil chem…	GO:0031252|cell leading edge;GO:0005801|cis-Golgi network;GO:0005829|cytosol;GO:0005788|endoplasmic reticulum lumen;GO:0005793|endoplasmic reticulum-Golgi intermediate compartment;GO:0005794|Golgi apparatus;GO:0000139|Golgi membrane;GO:0005795|Golgi stack;GO:0005811|lipid particle;GO:0016020|membrane;GO:0005739|mitochondrion;GO:0005777|peroxisome;GO:0005802|trans-Golgi network;	GO:0005086|ARF guanyl-nucleotide exchange factor activity;GO:0005085|guanyl-nucleotide exchange factor activity;GO:0005547|phosphatidylinositol-3,4,5-trisphosphate binding;GO:0080025|phosphatidylinositol-3,5-bisphosphate binding;	K18443	GBF1; golgi-specific brefeldin A-resistance guanine nucleotide exchange factor 1
chr10	104415568	104416104	unique_peak1	ENSG00000120051	104406793	104447697	Intron	+	CFAP58|gi|56961680|ref|NP_001008723.1|	3845	0	cilia- and flagella-associated protein 58 [Homo sapiens]	gi|56961679|ref|NM_001008723.1|	3313	0	Homo sapiens cilia and flagella associated protein 58 (CFAP58), mRNA	Q5T655	1485	0	Cilia- and flagella-associated protein 58	.	.	.	.	pfam01576	Myosin_tail_1	Myosin tail. The myosin molecule is a multi-subunit complex made up of two heavy chains and four light chains it is a fundamental contractile protein found in all eukaryote cell types. This family consists of the coiled-coil myosin heavy chain tail region. The coiled-coil is composed of the tail from two molecules of myosin. These can then assemble into the macromolecular thick filament. The coil…	.	GO:0005929|cilium;GO:0005615|extracellular space;	.	.	.
chr10	105149385	105149848	unique_peak1	ENSG00000156395	105147796	105157137	Intron	+	SORCS3|gi|18379346|ref|NP_055793.1|	6224	0	VPS10 domain-containing receptor SorCS3 precursor [Homo sapiens]	gi|737675877|ref|NM_014978.2|	5757	0	Homo sapiens sortilin related VPS10 domain containing receptor 3 (SORCS3), mRNA	Q9UPU3	2399	0	VPS10 domain-containing receptor SorCS3	.	.	.	.	pfam00801	PKD	PKD domain. This domain was first identified in the Polycystic kidney disease protein PKD1. This domain has been predicted to contain an Ig-like fold.	GO:0007612|learning;GO:0007613|memory;GO:0007218|neuropeptide signaling pathway;GO:1900452|regulation of long term synaptic depression;	GO:0016021|integral component of membrane;GO:0016020|membrane;	GO:0008188|neuropeptide receptor activity;	.	.
chr10	117439249	117439599	unique_peak1	ENSG00000258114	117436324	117490161	Intron	+	AC005871.2|.	.	.	.	gi|551869440|tpe|HG503284.1|	526	0	TPA: Homo sapiens long non-coding RNA OTTHUMT00000406742.1 (CTA-109P11.4 gene), lincRNA	.	.	.	.	.	.	.	.	pfam05118	Asp_Arg_Hydrox	Aspartyl/Asparaginyl beta-hydroxylase. Iron (II)/2-oxoglutarate (2-OG)-dependent oxygenases catalyse oxidative reactions in a range of metabolic processes. Proline 3-hydroxylase hydroxylates proline at position 3, the first of a 2-OG oxygenase catalyzing oxidation of a free alpha-amino acid. The structure of proline 3-hydroxylase contains the conserved motifs present in other 2-OG oxygenases incl…	.	.	.	.	.
chr10	119250575	119250919	unique_peak1	ENSG00000198873	119207969	119326515	Intron	+	GRK5|gi|4885349|ref|NP_005299.1|	2857	0	G protein-coupled receptor kinase 5 [Homo sapiens]	gi|17973918|emb|AL355273.30|	4777	0	Human DNA sequence from clone RP11-714M16 on chromosome 10, complete sequence	P34947	1103	0	G protein-coupled receptor kinase 5	.	.	.	.	pfam00069	Pkinase	Protein kinase domain.	GO:0007188|adenylate cyclase-modulating G-protein coupled receptor signaling pathway;GO:0006915|apoptotic process;GO:0045444|fat cell differentiation;GO:0043066|negative regulation of apoptotic process;GO:0008284|positive regulation of cell proliferation;GO:0046777|protein autophosphorylation;GO:0051726|regulation of cell cycle;GO:0008277|regulation of G-protein coupled receptor protein signaling…	GO:0005737|cytoplasm;GO:0005925|focal adhesion;GO:0031965|nuclear membrane;GO:0005634|nucleus;GO:0005886|plasma membrane;	GO:0005524|ATP binding;GO:0047696|beta-adrenergic receptor kinase activity;GO:0004703|G-protein coupled receptor kinase activity;GO:0005543|phospholipid binding;GO:0005080|protein kinase C binding;GO:0004674|protein serine/threonine kinase activity;	K08291	GRK4_5_6; G protein-coupled receptor kinase [EC:2.7.11.16]
chr11	3384399	3385074	unique_peak1	ENSG00000223756	3384284	3384898	Intron	+	TSSC2|gi|119613082|gb|EAW92676.1|	645	6e-121	hCG2026922, isoform CRA_b [Homo sapiens]	gi|34529249|dbj|AK123648.1|	2337	0	Homo sapiens cDNA FLJ41654 fis, clone FEBRA2025463, weakly similar to Homo sapiens HMT-1 mRNA for beta-1,4 mannosyltransferase	Q08AH1	50.8	3e-06	Acyl-coenzyme A synthetase ACSM1, mitochondrial	YBR110w	60.5	1e-08	COG0438	pfam15455	Pro-rich_19	Proline-rich 19. This family includes proline-rich protein 19.	GO:0006486|protein glycosylation;	GO:0005783|endoplasmic reticulum;	GO:0000030|mannosyltransferase activity;	K01896	ACSM; medium-chain acyl-CoA synthetase [EC:6.2.1.2]
chr11	3384399	3385074	unique_peak1	ENSG00000223756	3384166	3384411	Exon	+	TSSC2|gi|119613082|gb|EAW92676.1|	645	6e-121	hCG2026922, isoform CRA_b [Homo sapiens]	gi|34529249|dbj|AK123648.1|	2337	0	Homo sapiens cDNA FLJ41654 fis, clone FEBRA2025463, weakly similar to Homo sapiens HMT-1 mRNA for beta-1,4 mannosyltransferase	Q08AH1	50.8	3e-06	Acyl-coenzyme A synthetase ACSM1, mitochondrial	YBR110w	60.5	1e-08	COG0438	pfam15455	Pro-rich_19	Proline-rich 19. This family includes proline-rich protein 19.	GO:0006486|protein glycosylation;	GO:0005783|endoplasmic reticulum;	GO:0000030|mannosyltransferase activity;	K01896	ACSM; medium-chain acyl-CoA synthetase [EC:6.2.1.2]
chr11	3384399	3385074	unique_peak1	ENSG00000223756	3384898	3384968	Exon	+	TSSC2|gi|119613082|gb|EAW92676.1|	645	6e-121	hCG2026922, isoform CRA_b [Homo sapiens]	gi|34529249|dbj|AK123648.1|	2337	0	Homo sapiens cDNA FLJ41654 fis, clone FEBRA2025463, weakly similar to Homo sapiens HMT-1 mRNA for beta-1,4 mannosyltransferase	Q08AH1	50.8	3e-06	Acyl-coenzyme A synthetase ACSM1, mitochondrial	YBR110w	60.5	1e-08	COG0438	pfam15455	Pro-rich_19	Proline-rich 19. This family includes proline-rich protein 19.	GO:0006486|protein glycosylation;	GO:0005783|endoplasmic reticulum;	GO:0000030|mannosyltransferase activity;	K01896	ACSM; medium-chain acyl-CoA synthetase [EC:6.2.1.2]
chr11	3384399	3385074	unique_peak1	ENSG00000223756	3384284	3397116	Intron	+	TSSC2|gi|119613082|gb|EAW92676.1|	645	6e-121	hCG2026922, isoform CRA_b [Homo sapiens]	gi|34529249|dbj|AK123648.1|	2337	0	Homo sapiens cDNA FLJ41654 fis, clone FEBRA2025463, weakly similar to Homo sapiens HMT-1 mRNA for beta-1,4 mannosyltransferase	Q08AH1	50.8	3e-06	Acyl-coenzyme A synthetase ACSM1, mitochondrial	YBR110w	60.5	1e-08	COG0438	pfam15455	Pro-rich_19	Proline-rich 19. This family includes proline-rich protein 19.	GO:0006486|protein glycosylation;	GO:0005783|endoplasmic reticulum;	GO:0000030|mannosyltransferase activity;	K01896	ACSM; medium-chain acyl-CoA synthetase [EC:6.2.1.2]
chr11	3384399	3385074	unique_peak1	ENSG00000223756	3384284	3401758	Intron	+	TSSC2|gi|119613082|gb|EAW92676.1|	645	6e-121	hCG2026922, isoform CRA_b [Homo sapiens]	gi|34529249|dbj|AK123648.1|	2337	0	Homo sapiens cDNA FLJ41654 fis, clone FEBRA2025463, weakly similar to Homo sapiens HMT-1 mRNA for beta-1,4 mannosyltransferase	Q08AH1	50.8	3e-06	Acyl-coenzyme A synthetase ACSM1, mitochondrial	YBR110w	60.5	1e-08	COG0438	pfam15455	Pro-rich_19	Proline-rich 19. This family includes proline-rich protein 19.	GO:0006486|protein glycosylation;	GO:0005783|endoplasmic reticulum;	GO:0000030|mannosyltransferase activity;	K01896	ACSM; medium-chain acyl-CoA synthetase [EC:6.2.1.2]
chr11	3384399	3385074	unique_peak1	ENSG00000223756	3384968	3393085	Intron	+	TSSC2|gi|119613082|gb|EAW92676.1|	645	6e-121	hCG2026922, isoform CRA_b [Homo sapiens]	gi|34529249|dbj|AK123648.1|	2337	0	Homo sapiens cDNA FLJ41654 fis, clone FEBRA2025463, weakly similar to Homo sapiens HMT-1 mRNA for beta-1,4 mannosyltransferase	Q08AH1	50.8	3e-06	Acyl-coenzyme A synthetase ACSM1, mitochondrial	YBR110w	60.5	1e-08	COG0438	pfam15455	Pro-rich_19	Proline-rich 19. This family includes proline-rich protein 19.	GO:0006486|protein glycosylation;	GO:0005783|endoplasmic reticulum;	GO:0000030|mannosyltransferase activity;	K01896	ACSM; medium-chain acyl-CoA synthetase [EC:6.2.1.2]
chr11	6992634	6993055	unique_peak1	ENSG00000149054	6988320	7000108	Intron	+	ZNF215|gi|93004074|ref|NP_037382.2|	2781	0	zinc finger protein 215 [Homo sapiens]	gi|93004073|ref|NM_013250.2|	3448	0	Homo sapiens zinc finger protein 215 (ZNF215), mRNA	Q9UL58	296	3e-92	Zinc finger protein 215	.	.	.	.	pfam02023	SCAN	SCAN domain. The SCAN domain (named after SRE-ZBP, CTfin51, AW-1 and Number 18 cDNA) is found in several pfam00096 proteins. The domain has been shown to be able to mediate homo- and hetero-oligomerization.	GO:0006355|regulation of transcription, DNA-templated;GO:0006351|transcription, DNA-templated;	GO:0005634|nucleus;	GO:0003677|DNA binding;GO:0008270|zinc ion binding;	K09228	KRAB; KRAB domain-containing zinc finger protein
chr11	7457256	7457509	unique_peak1	ENSG00000251364	7456849	7457795	Intron	-	AC107884.1|gi|119589067|gb|EAW68661.1|	746	7e-88	hCG2038903, partial [Homo sapiens]	gi|551870157|tpe|HG503486.1|	4433	0	TPA: Homo sapiens long non-coding RNA OTTHUMT00000384650.1 (CTD-2516F10.2 gene), antisense	E7EU14	51.6	5e-06	Protein PPP5D1	.	.	.	.	pfam13900	GVQW	Putative binding domain. This short domain is often found nested inside other longer domains. The function is not known, but the domain carries a highly conserved GVQW motif. The members are rich in proline and cysteine. This may be a binding domain.	.	GO:0016021|integral component of membrane;	.	.	.
chr11	7457256	7457509	unique_peak1	ENSG00000251364	7457031	7457959	Exon	-	AC107884.1|gi|119589067|gb|EAW68661.1|	746	7e-88	hCG2038903, partial [Homo sapiens]	gi|551870157|tpe|HG503486.1|	4433	0	TPA: Homo sapiens long non-coding RNA OTTHUMT00000384650.1 (CTD-2516F10.2 gene), antisense	E7EU14	51.6	5e-06	Protein PPP5D1	.	.	.	.	pfam13900	GVQW	Putative binding domain. This short domain is often found nested inside other longer domains. The function is not known, but the domain carries a highly conserved GVQW motif. The members are rich in proline and cysteine. This may be a binding domain.	.	GO:0016021|integral component of membrane;	.	.	.
chr11	7457256	7457509	unique_peak1	ENSG00000170743	7420635	7466791	Intron	+	SYT9|gi|28376627|ref|NP_783860.1|	2462	0	synaptotagmin-9 [Homo sapiens]	gi|284172521|ref|NM_175733.3|	3952	0	Homo sapiens synaptotagmin 9 (SYT9), mRNA	Q86SS6	952	0	Synaptotagmin-9	SPAPYUK71.03c	55.5	5e-07	COG5038	pfam00168	C2	C2 domain.	GO:0048791|calcium ion-dependent exocytosis of neurotransmitter;GO:0045956|positive regulation of calcium ion-dependent exocytosis;GO:0017158|regulation of calcium ion-dependent exocytosis;GO:0050796|regulation of insulin secretion;GO:0006906|vesicle fusion;	GO:0030054|cell junction;GO:0031045|dense core granule;GO:0070382|exocytic vesicle;GO:0016021|integral component of membrane;GO:0005886|plasma membrane;GO:0030667|secretory granule membrane;GO:0030672|synaptic vesicle membrane;	GO:0005509|calcium ion binding;GO:0005544|calcium-dependent phospholipid binding;GO:0030276|clathrin binding;GO:0005546|phosphatidylinositol-4,5-bisphosphate binding;GO:0001786|phosphatidylserine binding;GO:0019905|syntaxin binding;	.	.
chr11	7457256	7457509	unique_peak1	ENSG00000251364	7440239	7461238	Intron	-	AC107884.1|gi|119589067|gb|EAW68661.1|	746	7e-88	hCG2038903, partial [Homo sapiens]	gi|551870157|tpe|HG503486.1|	4433	0	TPA: Homo sapiens long non-coding RNA OTTHUMT00000384650.1 (CTD-2516F10.2 gene), antisense	E7EU14	51.6	5e-06	Protein PPP5D1	.	.	.	.	pfam13900	GVQW	Putative binding domain. This short domain is often found nested inside other longer domains. The function is not known, but the domain carries a highly conserved GVQW motif. The members are rich in proline and cysteine. This may be a binding domain.	.	GO:0016021|integral component of membrane;	.	.	.
chr11	7457256	7457509	unique_peak1	ENSG00000251364	7450442	7461232	Intron	-	AC107884.1|gi|119589067|gb|EAW68661.1|	746	7e-88	hCG2038903, partial [Homo sapiens]	gi|551870157|tpe|HG503486.1|	4433	0	TPA: Homo sapiens long non-coding RNA OTTHUMT00000384650.1 (CTD-2516F10.2 gene), antisense	E7EU14	51.6	5e-06	Protein PPP5D1	.	.	.	.	pfam13900	GVQW	Putative binding domain. This short domain is often found nested inside other longer domains. The function is not known, but the domain carries a highly conserved GVQW motif. The members are rich in proline and cysteine. This may be a binding domain.	.	GO:0016021|integral component of membrane;	.	.	.
chr11	7457256	7457509	unique_peak1	ENSG00000251364	7450442	7457795	Intron	-	AC107884.1|gi|119589067|gb|EAW68661.1|	746	7e-88	hCG2038903, partial [Homo sapiens]	gi|551870157|tpe|HG503486.1|	4433	0	TPA: Homo sapiens long non-coding RNA OTTHUMT00000384650.1 (CTD-2516F10.2 gene), antisense	E7EU14	51.6	5e-06	Protein PPP5D1	.	.	.	.	pfam13900	GVQW	Putative binding domain. This short domain is often found nested inside other longer domains. The function is not known, but the domain carries a highly conserved GVQW motif. The members are rich in proline and cysteine. This may be a binding domain.	.	GO:0016021|integral component of membrane;	.	.	.
chr11	8671280	8671621	unique_peak1	ENSG00000166436	8663248	8671785	Intron	-	TRIM66|gi|767966922|ref|XP_011518813.1|	6032	0	PREDICTED: tripartite motif-containing protein 66 isoform X5 [Homo sapiens]	gi|767966936|ref|XM_011520518.1|	10068	0	PREDICTED: Homo sapiens tripartite motif containing 66 (TRIM66), transcript variant X17, mRNA	O15016	2248	0	Tripartite motif-containing protein 66	ECU08g1640	65.1	2e-09	COG5076	pfam13900	GVQW	Putative binding domain. This short domain is often found nested inside other longer domains. The function is not known, but the domain carries a highly conserved GVQW motif. The members are rich in proline and cysteine. This may be a binding domain.	.	GO:0016235|aggresome;GO:0005654|nucleoplasm;	GO:0008270|zinc ion binding;	K12032	TRIM66; tripartite motif-containing protein 66
chr11	8732767	8733187	unique_peak1	ENSG00000166444	8726209	8750620	Intron	-	ST5|gi|530395681|ref|XP_005253134.1|	4678	0	PREDICTED: suppression of tumorigenicity 5 protein isoform X5 [Homo sapiens]	gi|47132528|ref|NM_005418.3|	4544	0	Homo sapiens suppression of tumorigenicity 5 (ST5), transcript variant 1, mRNA	P78524	116	2e-27	Suppression of tumorigenicity 5 protein	.	.	.	.	pfam02141	DENN	DENN (AEX-3) domain. DENN (after differentially expressed in neoplastic vs normal cells) is a domain which occurs in several proteins involved in Rab- mediated processes or regulation of MAPK signalling pathways.	GO:0070374|positive regulation of ERK1 and ERK2 cascade;	.	GO:0017112|Rab guanyl-nucleotide exchange factor activity;	.	.
chr11	8732767	8733187	unique_peak1	ENSG00000166444	8731209	8750620	Intron	-	ST5|gi|530395681|ref|XP_005253134.1|	4678	0	PREDICTED: suppression of tumorigenicity 5 protein isoform X5 [Homo sapiens]	gi|47132528|ref|NM_005418.3|	4544	0	Homo sapiens suppression of tumorigenicity 5 (ST5), transcript variant 1, mRNA	P78524	116	2e-27	Suppression of tumorigenicity 5 protein	.	.	.	.	pfam02141	DENN	DENN (AEX-3) domain. DENN (after differentially expressed in neoplastic vs normal cells) is a domain which occurs in several proteins involved in Rab- mediated processes or regulation of MAPK signalling pathways.	GO:0070374|positive regulation of ERK1 and ERK2 cascade;	.	GO:0017112|Rab guanyl-nucleotide exchange factor activity;	.	.
chr11	8732767	8733187	unique_peak1	ENSG00000166444	8726209	8810516	Intron	-	ST5|gi|530395681|ref|XP_005253134.1|	4678	0	PREDICTED: suppression of tumorigenicity 5 protein isoform X5 [Homo sapiens]	gi|47132528|ref|NM_005418.3|	4544	0	Homo sapiens suppression of tumorigenicity 5 (ST5), transcript variant 1, mRNA	P78524	116	2e-27	Suppression of tumorigenicity 5 protein	.	.	.	.	pfam02141	DENN	DENN (AEX-3) domain. DENN (after differentially expressed in neoplastic vs normal cells) is a domain which occurs in several proteins involved in Rab- mediated processes or regulation of MAPK signalling pathways.	GO:0070374|positive regulation of ERK1 and ERK2 cascade;	.	GO:0017112|Rab guanyl-nucleotide exchange factor activity;	.	.
chr11	8732767	8733187	unique_peak1	ENSG00000166444	8726209	8811246	Intron	-	ST5|gi|530395681|ref|XP_005253134.1|	4678	0	PREDICTED: suppression of tumorigenicity 5 protein isoform X5 [Homo sapiens]	gi|47132528|ref|NM_005418.3|	4544	0	Homo sapiens suppression of tumorigenicity 5 (ST5), transcript variant 1, mRNA	P78524	116	2e-27	Suppression of tumorigenicity 5 protein	.	.	.	.	pfam02141	DENN	DENN (AEX-3) domain. DENN (after differentially expressed in neoplastic vs normal cells) is a domain which occurs in several proteins involved in Rab- mediated processes or regulation of MAPK signalling pathways.	GO:0070374|positive regulation of ERK1 and ERK2 cascade;	.	GO:0017112|Rab guanyl-nucleotide exchange factor activity;	.	.
chr11	8732767	8733187	unique_peak1	ENSG00000166444	8731209	8811246	Intron	-	ST5|gi|530395681|ref|XP_005253134.1|	4678	0	PREDICTED: suppression of tumorigenicity 5 protein isoform X5 [Homo sapiens]	gi|47132528|ref|NM_005418.3|	4544	0	Homo sapiens suppression of tumorigenicity 5 (ST5), transcript variant 1, mRNA	P78524	116	2e-27	Suppression of tumorigenicity 5 protein	.	.	.	.	pfam02141	DENN	DENN (AEX-3) domain. DENN (after differentially expressed in neoplastic vs normal cells) is a domain which occurs in several proteins involved in Rab- mediated processes or regulation of MAPK signalling pathways.	GO:0070374|positive regulation of ERK1 and ERK2 cascade;	.	GO:0017112|Rab guanyl-nucleotide exchange factor activity;	.	.
chr11	8732767	8733187	unique_peak1	ENSG00000166444	8731209	8810516	Intron	-	ST5|gi|530395681|ref|XP_005253134.1|	4678	0	PREDICTED: suppression of tumorigenicity 5 protein isoform X5 [Homo sapiens]	gi|47132528|ref|NM_005418.3|	4544	0	Homo sapiens suppression of tumorigenicity 5 (ST5), transcript variant 1, mRNA	P78524	116	2e-27	Suppression of tumorigenicity 5 protein	.	.	.	.	pfam02141	DENN	DENN (AEX-3) domain. DENN (after differentially expressed in neoplastic vs normal cells) is a domain which occurs in several proteins involved in Rab- mediated processes or regulation of MAPK signalling pathways.	GO:0070374|positive regulation of ERK1 and ERK2 cascade;	.	GO:0017112|Rab guanyl-nucleotide exchange factor activity;	.	.
chr11	8768950	8769281	unique_peak1	ENSG00000166444	8750725	8771673	Intron	-	ST5|gi|530395681|ref|XP_005253134.1|	4678	0	PREDICTED: suppression of tumorigenicity 5 protein isoform X5 [Homo sapiens]	gi|47132528|ref|NM_005418.3|	4544	0	Homo sapiens suppression of tumorigenicity 5 (ST5), transcript variant 1, mRNA	P78524	116	2e-27	Suppression of tumorigenicity 5 protein	.	.	.	.	pfam02141	DENN	DENN (AEX-3) domain. DENN (after differentially expressed in neoplastic vs normal cells) is a domain which occurs in several proteins involved in Rab- mediated processes or regulation of MAPK signalling pathways.	GO:0070374|positive regulation of ERK1 and ERK2 cascade;	.	GO:0017112|Rab guanyl-nucleotide exchange factor activity;	.	.
chr11	8768950	8769281	unique_peak1	ENSG00000166444	8750725	8774121	Intron	-	ST5|gi|530395681|ref|XP_005253134.1|	4678	0	PREDICTED: suppression of tumorigenicity 5 protein isoform X5 [Homo sapiens]	gi|47132528|ref|NM_005418.3|	4544	0	Homo sapiens suppression of tumorigenicity 5 (ST5), transcript variant 1, mRNA	P78524	116	2e-27	Suppression of tumorigenicity 5 protein	.	.	.	.	pfam02141	DENN	DENN (AEX-3) domain. DENN (after differentially expressed in neoplastic vs normal cells) is a domain which occurs in several proteins involved in Rab- mediated processes or regulation of MAPK signalling pathways.	GO:0070374|positive regulation of ERK1 and ERK2 cascade;	.	GO:0017112|Rab guanyl-nucleotide exchange factor activity;	.	.
chr11	8768950	8769281	unique_peak1	ENSG00000166444	8750725	8776191	Intron	-	ST5|gi|530395681|ref|XP_005253134.1|	4678	0	PREDICTED: suppression of tumorigenicity 5 protein isoform X5 [Homo sapiens]	gi|47132528|ref|NM_005418.3|	4544	0	Homo sapiens suppression of tumorigenicity 5 (ST5), transcript variant 1, mRNA	P78524	116	2e-27	Suppression of tumorigenicity 5 protein	.	.	.	.	pfam02141	DENN	DENN (AEX-3) domain. DENN (after differentially expressed in neoplastic vs normal cells) is a domain which occurs in several proteins involved in Rab- mediated processes or regulation of MAPK signalling pathways.	GO:0070374|positive regulation of ERK1 and ERK2 cascade;	.	GO:0017112|Rab guanyl-nucleotide exchange factor activity;	.	.
chr11	8768950	8769281	unique_peak1	ENSG00000166444	8726209	8810516	Intron	-	ST5|gi|530395681|ref|XP_005253134.1|	4678	0	PREDICTED: suppression of tumorigenicity 5 protein isoform X5 [Homo sapiens]	gi|47132528|ref|NM_005418.3|	4544	0	Homo sapiens suppression of tumorigenicity 5 (ST5), transcript variant 1, mRNA	P78524	116	2e-27	Suppression of tumorigenicity 5 protein	.	.	.	.	pfam02141	DENN	DENN (AEX-3) domain. DENN (after differentially expressed in neoplastic vs normal cells) is a domain which occurs in several proteins involved in Rab- mediated processes or regulation of MAPK signalling pathways.	GO:0070374|positive regulation of ERK1 and ERK2 cascade;	.	GO:0017112|Rab guanyl-nucleotide exchange factor activity;	.	.
chr11	8768950	8769281	unique_peak1	ENSG00000166444	8726209	8811246	Intron	-	ST5|gi|530395681|ref|XP_005253134.1|	4678	0	PREDICTED: suppression of tumorigenicity 5 protein isoform X5 [Homo sapiens]	gi|47132528|ref|NM_005418.3|	4544	0	Homo sapiens suppression of tumorigenicity 5 (ST5), transcript variant 1, mRNA	P78524	116	2e-27	Suppression of tumorigenicity 5 protein	.	.	.	.	pfam02141	DENN	DENN (AEX-3) domain. DENN (after differentially expressed in neoplastic vs normal cells) is a domain which occurs in several proteins involved in Rab- mediated processes or regulation of MAPK signalling pathways.	GO:0070374|positive regulation of ERK1 and ERK2 cascade;	.	GO:0017112|Rab guanyl-nucleotide exchange factor activity;	.	.
chr11	8768950	8769281	unique_peak1	ENSG00000166444	8731209	8811246	Intron	-	ST5|gi|530395681|ref|XP_005253134.1|	4678	0	PREDICTED: suppression of tumorigenicity 5 protein isoform X5 [Homo sapiens]	gi|47132528|ref|NM_005418.3|	4544	0	Homo sapiens suppression of tumorigenicity 5 (ST5), transcript variant 1, mRNA	P78524	116	2e-27	Suppression of tumorigenicity 5 protein	.	.	.	.	pfam02141	DENN	DENN (AEX-3) domain. DENN (after differentially expressed in neoplastic vs normal cells) is a domain which occurs in several proteins involved in Rab- mediated processes or regulation of MAPK signalling pathways.	GO:0070374|positive regulation of ERK1 and ERK2 cascade;	.	GO:0017112|Rab guanyl-nucleotide exchange factor activity;	.	.
chr11	8768950	8769281	unique_peak1	ENSG00000166444	8731209	8810516	Intron	-	ST5|gi|530395681|ref|XP_005253134.1|	4678	0	PREDICTED: suppression of tumorigenicity 5 protein isoform X5 [Homo sapiens]	gi|47132528|ref|NM_005418.3|	4544	0	Homo sapiens suppression of tumorigenicity 5 (ST5), transcript variant 1, mRNA	P78524	116	2e-27	Suppression of tumorigenicity 5 protein	.	.	.	.	pfam02141	DENN	DENN (AEX-3) domain. DENN (after differentially expressed in neoplastic vs normal cells) is a domain which occurs in several proteins involved in Rab- mediated processes or regulation of MAPK signalling pathways.	GO:0070374|positive regulation of ERK1 and ERK2 cascade;	.	GO:0017112|Rab guanyl-nucleotide exchange factor activity;	.	.
chr11	8768950	8769281	unique_peak1	ENSG00000166444	8750725	8794686	Intron	-	ST5|gi|530395681|ref|XP_005253134.1|	4678	0	PREDICTED: suppression of tumorigenicity 5 protein isoform X5 [Homo sapiens]	gi|47132528|ref|NM_005418.3|	4544	0	Homo sapiens suppression of tumorigenicity 5 (ST5), transcript variant 1, mRNA	P78524	116	2e-27	Suppression of tumorigenicity 5 protein	.	.	.	.	pfam02141	DENN	DENN (AEX-3) domain. DENN (after differentially expressed in neoplastic vs normal cells) is a domain which occurs in several proteins involved in Rab- mediated processes or regulation of MAPK signalling pathways.	GO:0070374|positive regulation of ERK1 and ERK2 cascade;	.	GO:0017112|Rab guanyl-nucleotide exchange factor activity;	.	.
chr11	8768950	8769281	unique_peak1	ENSG00000166444	8750725	8839309	Intron	-	ST5|gi|530395681|ref|XP_005253134.1|	4678	0	PREDICTED: suppression of tumorigenicity 5 protein isoform X5 [Homo sapiens]	gi|47132528|ref|NM_005418.3|	4544	0	Homo sapiens suppression of tumorigenicity 5 (ST5), transcript variant 1, mRNA	P78524	116	2e-27	Suppression of tumorigenicity 5 protein	.	.	.	.	pfam02141	DENN	DENN (AEX-3) domain. DENN (after differentially expressed in neoplastic vs normal cells) is a domain which occurs in several proteins involved in Rab- mediated processes or regulation of MAPK signalling pathways.	GO:0070374|positive regulation of ERK1 and ERK2 cascade;	.	GO:0017112|Rab guanyl-nucleotide exchange factor activity;	.	.
chr11	8768950	8769281	unique_peak1	ENSG00000166444	8750725	8831555	Intron	-	ST5|gi|530395681|ref|XP_005253134.1|	4678	0	PREDICTED: suppression of tumorigenicity 5 protein isoform X5 [Homo sapiens]	gi|47132528|ref|NM_005418.3|	4544	0	Homo sapiens suppression of tumorigenicity 5 (ST5), transcript variant 1, mRNA	P78524	116	2e-27	Suppression of tumorigenicity 5 protein	.	.	.	.	pfam02141	DENN	DENN (AEX-3) domain. DENN (after differentially expressed in neoplastic vs normal cells) is a domain which occurs in several proteins involved in Rab- mediated processes or regulation of MAPK signalling pathways.	GO:0070374|positive regulation of ERK1 and ERK2 cascade;	.	GO:0017112|Rab guanyl-nucleotide exchange factor activity;	.	.
chr11	8768950	8769281	unique_peak1	ENSG00000166444	8750725	8811246	Intron	-	ST5|gi|530395681|ref|XP_005253134.1|	4678	0	PREDICTED: suppression of tumorigenicity 5 protein isoform X5 [Homo sapiens]	gi|47132528|ref|NM_005418.3|	4544	0	Homo sapiens suppression of tumorigenicity 5 (ST5), transcript variant 1, mRNA	P78524	116	2e-27	Suppression of tumorigenicity 5 protein	.	.	.	.	pfam02141	DENN	DENN (AEX-3) domain. DENN (after differentially expressed in neoplastic vs normal cells) is a domain which occurs in several proteins involved in Rab- mediated processes or regulation of MAPK signalling pathways.	GO:0070374|positive regulation of ERK1 and ERK2 cascade;	.	GO:0017112|Rab guanyl-nucleotide exchange factor activity;	.	.
chr11	8768950	8769281	unique_peak1	ENSG00000166444	8750725	8810612	Intron	-	ST5|gi|530395681|ref|XP_005253134.1|	4678	0	PREDICTED: suppression of tumorigenicity 5 protein isoform X5 [Homo sapiens]	gi|47132528|ref|NM_005418.3|	4544	0	Homo sapiens suppression of tumorigenicity 5 (ST5), transcript variant 1, mRNA	P78524	116	2e-27	Suppression of tumorigenicity 5 protein	.	.	.	.	pfam02141	DENN	DENN (AEX-3) domain. DENN (after differentially expressed in neoplastic vs normal cells) is a domain which occurs in several proteins involved in Rab- mediated processes or regulation of MAPK signalling pathways.	GO:0070374|positive regulation of ERK1 and ERK2 cascade;	.	GO:0017112|Rab guanyl-nucleotide exchange factor activity;	.	.
chr11	8768950	8769281	unique_peak1	ENSG00000166444	8750725	8810516	Intron	-	ST5|gi|530395681|ref|XP_005253134.1|	4678	0	PREDICTED: suppression of tumorigenicity 5 protein isoform X5 [Homo sapiens]	gi|47132528|ref|NM_005418.3|	4544	0	Homo sapiens suppression of tumorigenicity 5 (ST5), transcript variant 1, mRNA	P78524	116	2e-27	Suppression of tumorigenicity 5 protein	.	.	.	.	pfam02141	DENN	DENN (AEX-3) domain. DENN (after differentially expressed in neoplastic vs normal cells) is a domain which occurs in several proteins involved in Rab- mediated processes or regulation of MAPK signalling pathways.	GO:0070374|positive regulation of ERK1 and ERK2 cascade;	.	GO:0017112|Rab guanyl-nucleotide exchange factor activity;	.	.
chr11	8768950	8769281	unique_peak1	ENSG00000255159	8768821	8784018	Intron	+	AC026894.1|.	.	.	.	gi|551870404|tpe|HG503505.1|	850	0	TPA: Homo sapiens long non-coding RNA OTTHUMT00000385611.1 (RP11-318C2.1 gene), antisense	.	.	.	.	.	.	.	.	pfam07056	DUF1335	Protein of unknown function (DUF1335). This family represents a conserved region approximately 130 residues long within a number of proteins of unknown function that seem to be specific to the white spot syndrome virus (WSSV).	.	.	.	.	.
chr11	10441666	10442002	unique_peak1	ENSG00000133805	10330709	10461514	Intron	+	AMPD3|gi|4502079|ref|NP_000471.1|	3980	0	AMP deaminase 3 isoform 1A [Homo sapiens]	gi|289063416|ref|NM_001172431.1|	3994	0	Homo sapiens adenosine monophosphate deaminase 3 (AMPD3), transcript variant 5, mRNA	Q01432	254	2e-78	AMP deaminase 3	YML035c	573	0	COG1816	pfam00962	A_deaminase	Adenosine/AMP deaminase.	GO:0046031|ADP metabolic process;GO:0006196|AMP catabolic process;GO:0046034|ATP metabolic process;GO:0097009|energy homeostasis;GO:0034101|erythrocyte homeostasis;GO:0046039|GTP metabolic process;GO:0032264|IMP salvage;GO:0043101|purine-containing compound salvage;	GO:0005829|cytosol;	GO:0003876|AMP deaminase activity;GO:0046872|metal ion binding;	K01490	AMPD; AMP deaminase [EC:3.5.4.6]
chr11	12389560	12390016	unique_peak1	ENSG00000197702	12377783	12473744	Intron	+	PARVA|gi|635015121|ref|XP_008004725.1|	2127	0	PREDICTED: LOW QUALITY PROTEIN: alpha-parvin [Chlorocebus sabaeus]	gi|426367488|ref|XM_004050716.1|	4312	0	PREDICTED: Gorilla gorilla gorilla parvin, alpha (PARVA), mRNA	Q9NVD7	692	0	Alpha-parvin	.	.	.	.	pfam13900	GVQW	Putative binding domain. This short domain is often found nested inside other longer domains. The function is not known, but the domain carries a highly conserved GVQW motif. The members are rich in proline and cysteine. This may be a binding domain.	GO:0031532|actin cytoskeleton reorganization;GO:0070252|actin-mediated cell contraction;GO:0060271|cilium morphogenesis;GO:0007163|establishment or maintenance of cell polarity;GO:0034113|heterotypic cell-cell adhesion;GO:0003148|outflow tract septum morphogenesis;GO:0008360|regulation of cell shape;GO:0071670|smooth muscle cell chemotaxis;GO:0002040|sprouting angiogenesis;GO:0034446|substrate ad…	GO:0005913|cell-cell adherens junction;GO:0005856|cytoskeleton;GO:0005829|cytosol;GO:0005925|focal adhesion;GO:0005886|plasma membrane;GO:0030018|Z disc;	GO:0098641|cadherin binding involved in cell-cell adhesion;	K06275	PARV; parvin
chr11	15053125	15053652	unique_peak1	ENSG00000175868	14978359	15074709	Intron	+	CALCB|gi|9945304|ref|NP_000719.1|	657	3e-78	calcitonin gene-related peptide 2 precursor [Homo sapiens]	gi|16549331|dbj|AK054728.1|	2255	0	Homo sapiens cDNA FLJ30166 fis, clone BRACE2000718, highly similar to CALCITONIN GENE-RELATED PEPTIDE II PRECURSOR	P10092	257	5e-80	Calcitonin gene-related peptide 2	.	.	.	.	pfam00214	Calc_CGRP_IAPP	Calcitonin / CGRP / IAPP family.	GO:0006874|cellular calcium ion homeostasis;GO:0007165|signal transduction;	GO:0005623|cell;GO:0005576|extracellular region;	GO:0005184|neuropeptide hormone activity;	.	.
chr11	15745321	15745614	unique_peak1	ENSG00000254645	15716278	15758711	Intron	-	AC087379.1|gi|119588869|gb|EAW68463.1|	167	3e-12	hCG2036591 [Homo sapiens]	gi|551871180|tpe|HG503567.1|	993	0	TPA: Homo sapiens long non-coding RNA OTTHUMT00000387434.1 (RP11-396O20.2 gene), lincRNA	.	.	.	.	.	.	.	.	pfam12072	DUF3552	Domain of unknown function (DUF3552). This presumed domain is functionally uncharacterized. This domain is found in bacteria, archaea and eukaryotes. This domain is about 200 amino acids in length. This domain is found associated with pfam00013, pfam01966. This domain has a single completely conserved residue A that may be functionally important.	.	.	.	.	.
chr11	18595469	18595778	unique_peak1	ENSG00000247595	18588995	18595616	Intron	+	SPTY2D1OS|gi|119588781|gb|EAW68375.1|	311	2e-34	hCG1992263 [Homo sapiens]	gi|335057527|ref|NR_038360.1|	1437	0	Homo sapiens SPTY2D1 antisense RNA 1 (SPTY2D1-AS1), long non-coding RNA	Q8N976	54.7	1e-08	Putative uncharacterized protein FLJ38264	.	.	.	.	pfam13900	GVQW	Putative binding domain. This short domain is often found nested inside other longer domains. The function is not known, but the domain carries a highly conserved GVQW motif. The members are rich in proline and cysteine. This may be a binding domain.	.	.	.	.	.
chr11	18595469	18595778	unique_peak1	ENSG00000256282	18595458	18595649	Exon	-	AC112694.1|gi|965991516|ref|XP_014958065.1|	385	3e-80	PREDICTED: mitochondrial carrier homolog 1 isoform X1 [Ovis aries]	gi|21956628|gb|AC027544.11|	943	0	Homo sapiens chromosome 11, clone RP11-613F22, complete sequence	Q9NZJ7	166	5e-46	Mitochondrial carrier homolog 1	.	.	.	.	pfam00153	Mito_carr	Mitochondrial carrier protein.	GO:0006919|activation of cysteine-type endopeptidase activity involved in apoptotic process;GO:0006915|apoptotic process;GO:0045161|neuronal ion channel clustering;GO:0043065|positive regulation of apoptotic process;GO:0009966|regulation of signal transduction;GO:0006810|transport;	GO:0016021|integral component of membrane;GO:0005622|intracellular;GO:0016020|membrane;GO:0005743|mitochondrial inner membrane;GO:0005739|mitochondrion;	.	K17885	MTCH; mitochondrial carrier
chr11	18595469	18595778	unique_peak1	ENSG00000247595	18595616	18595709	Exon	+	SPTY2D1OS|gi|119588781|gb|EAW68375.1|	311	2e-34	hCG1992263 [Homo sapiens]	gi|335057527|ref|NR_038360.1|	1437	0	Homo sapiens SPTY2D1 antisense RNA 1 (SPTY2D1-AS1), long non-coding RNA	Q8N976	54.7	1e-08	Putative uncharacterized protein FLJ38264	.	.	.	.	pfam13900	GVQW	Putative binding domain. This short domain is often found nested inside other longer domains. The function is not known, but the domain carries a highly conserved GVQW motif. The members are rich in proline and cysteine. This may be a binding domain.	.	.	.	.	.
chr11	18595469	18595778	unique_peak1	ENSG00000256282	18595649	18596169	Intron	-	AC112694.1|gi|965991516|ref|XP_014958065.1|	385	3e-80	PREDICTED: mitochondrial carrier homolog 1 isoform X1 [Ovis aries]	gi|21956628|gb|AC027544.11|	943	0	Homo sapiens chromosome 11, clone RP11-613F22, complete sequence	Q9NZJ7	166	5e-46	Mitochondrial carrier homolog 1	.	.	.	.	pfam00153	Mito_carr	Mitochondrial carrier protein.	GO:0006919|activation of cysteine-type endopeptidase activity involved in apoptotic process;GO:0006915|apoptotic process;GO:0045161|neuronal ion channel clustering;GO:0043065|positive regulation of apoptotic process;GO:0009966|regulation of signal transduction;GO:0006810|transport;	GO:0016021|integral component of membrane;GO:0005622|intracellular;GO:0016020|membrane;GO:0005743|mitochondrial inner membrane;GO:0005739|mitochondrion;	.	K17885	MTCH; mitochondrial carrier
chr11	18595469	18595778	unique_peak1	ENSG00000247595	18595709	18603157	Intron	+	SPTY2D1OS|gi|119588781|gb|EAW68375.1|	311	2e-34	hCG1992263 [Homo sapiens]	gi|335057527|ref|NR_038360.1|	1437	0	Homo sapiens SPTY2D1 antisense RNA 1 (SPTY2D1-AS1), long non-coding RNA	Q8N976	54.7	1e-08	Putative uncharacterized protein FLJ38264	.	.	.	.	pfam13900	GVQW	Putative binding domain. This short domain is often found nested inside other longer domains. The function is not known, but the domain carries a highly conserved GVQW motif. The members are rich in proline and cysteine. This may be a binding domain.	.	.	.	.	.
chr11	18595469	18595778	unique_peak1	ENSG00000256282	18595628	18596571	Exon	-	AC112694.1|gi|965991516|ref|XP_014958065.1|	385	3e-80	PREDICTED: mitochondrial carrier homolog 1 isoform X1 [Ovis aries]	gi|21956628|gb|AC027544.11|	943	0	Homo sapiens chromosome 11, clone RP11-613F22, complete sequence	Q9NZJ7	166	5e-46	Mitochondrial carrier homolog 1	.	.	.	.	pfam00153	Mito_carr	Mitochondrial carrier protein.	GO:0006919|activation of cysteine-type endopeptidase activity involved in apoptotic process;GO:0006915|apoptotic process;GO:0045161|neuronal ion channel clustering;GO:0043065|positive regulation of apoptotic process;GO:0009966|regulation of signal transduction;GO:0006810|transport;	GO:0016021|integral component of membrane;GO:0005622|intracellular;GO:0016020|membrane;GO:0005743|mitochondrial inner membrane;GO:0005739|mitochondrion;	.	K17885	MTCH; mitochondrial carrier
chr11	19428530	19428928	unique_peak1	ENSG00000166833	19351027	19832483	Intron	+	NAV2|gi|350276222|ref|NP_001231892.1|	10634	0	neuron navigator 2 isoform 5 [Homo sapiens]	gi|350276221|ref|NM_001244963.1|	11151	0	Homo sapiens neuron navigator 2 (NAV2), transcript variant 5, mRNA	Q8IVL1	194	5e-55	Neuron navigator 2	ECU09g0290	72.8	1e-11	COG5069	pfam00307	CH	Calponin homology (CH) domain. The CH domain is found in both cytoskeletal proteins and signal transduction proteins. The CH domain is involved in actin binding in some members of the family. However in calponins there is evidence that the CH domain is not involved in its actin binding activity. Most member proteins have from two to four copies of the CH domain, however some proteins such as calp…	GO:0021563|glossopharyngeal nerve development;GO:0007626|locomotory behavior;GO:0021554|optic nerve development;GO:0003025|regulation of systemic arterial blood pressure by baroreceptor feedback;GO:0007608|sensory perception of smell;GO:0007605|sensory perception of sound;GO:0021564|vagus nerve development;	GO:0005614|interstitial matrix;GO:0005654|nucleoplasm;	GO:0005524|ATP binding;GO:0004386|helicase activity;GO:0008201|heparin binding;	K19483	NAV2; neuron navigator 2 [EC:3.6.4.12]
chr11	21401519	21401861	unique_peak1	ENSG00000165973	21370948	21504085	Intron	+	NELL1|gi|570359542|ref|NP_001275642.1|	4375	0	protein kinase C-binding protein NELL1 isoform 3 precursor [Homo sapiens]	gi|570359541|ref|NM_001288713.1|	3329	0	Homo sapiens neural EGFL like 1 (NELL1), transcript variant 3, mRNA	Q58CP0	316	1e-99	Isocitrate dehydrogenase [NAD] subunit gamma, mitochondrial	SPAC11G7.03	163	8e-44	COG0473	pfam13900	GVQW	Putative binding domain. This short domain is often found nested inside other longer domains. The function is not known, but the domain carries a highly conserved GVQW motif. The members are rich in proline and cysteine. This may be a binding domain.	GO:0030154|cell differentiation;GO:2000599|negative regulation of cyclin catabolic process;GO:0033689|negative regulation of osteoblast proliferation;GO:0007399|nervous system development;GO:0030501|positive regulation of bone mineralization;GO:0045669|positive regulation of osteoblast differentiation;GO:0010468|regulation of gene expression;	GO:0005737|cytoplasm;GO:0005576|extracellular region;GO:0005635|nuclear envelope;GO:0048471|perinuclear region of cytoplasm;	GO:0005509|calcium ion binding;	K00030	IDH3; isocitrate dehydrogenase (NAD+) [EC:1.1.1.41]
chr11	21401519	21401861	unique_peak1	ENSG00000165973	21370948	21534373	Intron	+	NELL1|gi|570359542|ref|NP_001275642.1|	4375	0	protein kinase C-binding protein NELL1 isoform 3 precursor [Homo sapiens]	gi|570359541|ref|NM_001288713.1|	3329	0	Homo sapiens neural EGFL like 1 (NELL1), transcript variant 3, mRNA	Q58CP0	316	1e-99	Isocitrate dehydrogenase [NAD] subunit gamma, mitochondrial	SPAC11G7.03	163	8e-44	COG0473	pfam13900	GVQW	Putative binding domain. This short domain is often found nested inside other longer domains. The function is not known, but the domain carries a highly conserved GVQW motif. The members are rich in proline and cysteine. This may be a binding domain.	GO:0030154|cell differentiation;GO:2000599|negative regulation of cyclin catabolic process;GO:0033689|negative regulation of osteoblast proliferation;GO:0007399|nervous system development;GO:0030501|positive regulation of bone mineralization;GO:0045669|positive regulation of osteoblast differentiation;GO:0010468|regulation of gene expression;	GO:0005737|cytoplasm;GO:0005576|extracellular region;GO:0005635|nuclear envelope;GO:0048471|perinuclear region of cytoplasm;	GO:0005509|calcium ion binding;	K00030	IDH3; isocitrate dehydrogenase (NAD+) [EC:1.1.1.41]
chr11	21401519	21401861	unique_peak1	ENSG00000165973	21370948	21560188	Intron	+	NELL1|gi|570359542|ref|NP_001275642.1|	4375	0	protein kinase C-binding protein NELL1 isoform 3 precursor [Homo sapiens]	gi|570359541|ref|NM_001288713.1|	3329	0	Homo sapiens neural EGFL like 1 (NELL1), transcript variant 3, mRNA	Q58CP0	316	1e-99	Isocitrate dehydrogenase [NAD] subunit gamma, mitochondrial	SPAC11G7.03	163	8e-44	COG0473	pfam13900	GVQW	Putative binding domain. This short domain is often found nested inside other longer domains. The function is not known, but the domain carries a highly conserved GVQW motif. The members are rich in proline and cysteine. This may be a binding domain.	GO:0030154|cell differentiation;GO:2000599|negative regulation of cyclin catabolic process;GO:0033689|negative regulation of osteoblast proliferation;GO:0007399|nervous system development;GO:0030501|positive regulation of bone mineralization;GO:0045669|positive regulation of osteoblast differentiation;GO:0010468|regulation of gene expression;	GO:0005737|cytoplasm;GO:0005576|extracellular region;GO:0005635|nuclear envelope;GO:0048471|perinuclear region of cytoplasm;	GO:0005509|calcium ion binding;	K00030	IDH3; isocitrate dehydrogenase (NAD+) [EC:1.1.1.41]
chr11	28919225	28919528	unique_peak1	ENSG00000249867	28741908	29037741	Intron	+	AC090833.1|gi|119607362|gb|EAW86956.1|	171	5e-24	hCG1983635 [Homo sapiens]	gi|551870586|tpe|HG503637.1|	806	0	TPA: Homo sapiens long non-coding RNA OTTHUMT00000373091.1 (RP11-115J23.1 gene), lincRNA	O00370	48.1	4e-18	LINE-1 retrotransposable element ORF2 protein	.	.	.	.	pfam08333	DUF1725	Protein of unknown function (DUF1725). This family include many eukaryotic and one bacterial sequence. Many of its members are annotated as being putative L1 retrotransposons or LINE-1 reverse transcriptase homologs. The region in question is found repeated in some family members.	GO:0006310|DNA recombination;GO:0090305|nucleic acid phosphodiester bond hydrolysis;GO:0032199|reverse transcription involved in RNA-mediated transposition;GO:0032197|transposition, RNA-mediated;	.	GO:0046872|metal ion binding;GO:0003964|RNA-directed DNA polymerase activity;GO:0009036|Type II site-specific deoxyribonuclease activity;	.	.
chr11	28919225	28919528	unique_peak1	ENSG00000249867	28902369	29037741	Intron	+	AC090833.1|gi|119607362|gb|EAW86956.1|	171	5e-24	hCG1983635 [Homo sapiens]	gi|551870586|tpe|HG503637.1|	806	0	TPA: Homo sapiens long non-coding RNA OTTHUMT00000373091.1 (RP11-115J23.1 gene), lincRNA	O00370	48.1	4e-18	LINE-1 retrotransposable element ORF2 protein	.	.	.	.	pfam08333	DUF1725	Protein of unknown function (DUF1725). This family include many eukaryotic and one bacterial sequence. Many of its members are annotated as being putative L1 retrotransposons or LINE-1 reverse transcriptase homologs. The region in question is found repeated in some family members.	GO:0006310|DNA recombination;GO:0090305|nucleic acid phosphodiester bond hydrolysis;GO:0032199|reverse transcription involved in RNA-mediated transposition;GO:0032197|transposition, RNA-mediated;	.	GO:0046872|metal ion binding;GO:0003964|RNA-directed DNA polymerase activity;GO:0009036|Type II site-specific deoxyribonuclease activity;	.	.
chr11	29751679	29751936	unique_peak1	ENSG00000254734	29714140	29804490	Intron	+	AC107973.1|gi|119611463|gb|EAW91057.1|	238	2e-22	hCG1813079 [Homo sapiens]	gi|551871527|tpe|HG503646.1|	576	0	TPA: Homo sapiens long non-coding RNA OTTHUMT00000388439.1 (CTD-3138F19.1 gene), lincRNA	.	.	.	.	.	.	.	.	pfam13096	CENP-P	CENP-A-nucleosome distal (CAD) centromere subunit, CENP-P. CENP-P is one of the components that assembles onto the CENP-A-nucleosome distal (CAD) centromere. The centromere, which is the basic element of chromosome inheritance, is epigenetically determined in mammals. CENP-A, the centromere-specific histone H3 variant, assembles an array of nucleosomes and it is this that seems to be the prime ca…	.	.	.	.	.
chr11	32213281	32213611	unique_peak1	ENSG00000227160	32112428	32230119	Intron	-	THEM7P|gi|667257337|ref|XP_008566175.1|	811	4e-106	PREDICTED: uncharacterized protein LOC103586658 [Galeopterus variegatus]	gi|7242646|emb|AL109624.11|	644	0	Human DNA sequence from clone RP1-61M11 on chromosome 11p13, complete sequence	.	.	.	.	PA5185	98.6	1e-24	COG0824	pfam13279	4HBT_2	Thioesterase-like superfamily. This family contains a wide variety of enzymes, principally thioesterases. These enzymes are part of the Hotdog fold superfamily.	.	.	.	.	.
chr11	34238492	34238806	unique_peak1	ENSG00000166016	34204690	34356700	Intron	-	ABTB2|gi|119588579|gb|EAW68173.1|	5388	0	ankyrin repeat and BTB (POZ) domain containing 2, isoform CRA_b [Homo sapiens]	gi|300796385|ref|NM_145804.2|	4902	0	Homo sapiens ankyrin repeat and BTB domain containing 2 (ABTB2), mRNA	Q8N961	1959	0	Ankyrin repeat and BTB/POZ domain-containing protein 2	.	.	.	.	pfam00651	BTB	BTB/POZ domain. The BTB (for BR-C, ttk and bab) or POZ (for Pox virus and Zinc finger) domain is present near the N-terminus of a fraction of zinc finger (pfam00096) proteins and in proteins that contain the pfam01344 motif such as Kelch and a family of pox virus proteins. The BTB/POZ domain mediates homomeric dimerization and in some instances heteromeric dimerization. The structure of the dimer…	GO:0097237|cellular response to toxic substance;GO:0043161|proteasome-mediated ubiquitin-dependent protein catabolic process;GO:0042787|protein ubiquitination involved in ubiquitin-dependent protein catabolic process;GO:0030162|regulation of proteolysis;	GO:0005737|cytoplasm;GO:0005654|nucleoplasm;GO:0005634|nucleus;GO:0019005|SCF ubiquitin ligase complex;	GO:0031625|ubiquitin protein ligase binding;	K10521	ABTB2; ankyrin repeat and BTB/POZ domain-containing protein 2
chr11	34238492	34238806	unique_peak1	ENSG00000166016	34204690	34242474	Intron	-	ABTB2|gi|119588579|gb|EAW68173.1|	5388	0	ankyrin repeat and BTB (POZ) domain containing 2, isoform CRA_b [Homo sapiens]	gi|300796385|ref|NM_145804.2|	4902	0	Homo sapiens ankyrin repeat and BTB domain containing 2 (ABTB2), mRNA	Q8N961	1959	0	Ankyrin repeat and BTB/POZ domain-containing protein 2	.	.	.	.	pfam00651	BTB	BTB/POZ domain. The BTB (for BR-C, ttk and bab) or POZ (for Pox virus and Zinc finger) domain is present near the N-terminus of a fraction of zinc finger (pfam00096) proteins and in proteins that contain the pfam01344 motif such as Kelch and a family of pox virus proteins. The BTB/POZ domain mediates homomeric dimerization and in some instances heteromeric dimerization. The structure of the dimer…	GO:0097237|cellular response to toxic substance;GO:0043161|proteasome-mediated ubiquitin-dependent protein catabolic process;GO:0042787|protein ubiquitination involved in ubiquitin-dependent protein catabolic process;GO:0030162|regulation of proteolysis;	GO:0005737|cytoplasm;GO:0005654|nucleoplasm;GO:0005634|nucleus;GO:0019005|SCF ubiquitin ligase complex;	GO:0031625|ubiquitin protein ligase binding;	K10521	ABTB2; ankyrin repeat and BTB/POZ domain-containing protein 2
chr11	35919190	35919692	unique_peak1	ENSG00000254919	35918718	35920718	Promoter	-	AC090692.1|gi|119588537|gb|EAW68131.1|	293	3e-31	hCG1990670 [Homo sapiens]	gi|551871618|tpe|HG503690.1|	607	0	TPA: Homo sapiens long non-coding RNA OTTHUMT00000389186.2 (RP11-698N11.2 gene), antisense	.	.	.	.	.	.	.	.	pfam02820	MBT	mbt repeat. The function of this repeat is unknown, but is found in a number of nuclear proteins such as drosophila sex comb on midleg protein. The repeat is found in up to four copies. The repeat contains a completely conserved glutamate at its amino terminus that may be important for function.	.	.	.	.	.
chr11	35919190	35919692	unique_peak1	ENSG00000254919	35918739	35920739	Promoter	-	AC090692.1|gi|119588537|gb|EAW68131.1|	293	3e-31	hCG1990670 [Homo sapiens]	gi|551871618|tpe|HG503690.1|	607	0	TPA: Homo sapiens long non-coding RNA OTTHUMT00000389186.2 (RP11-698N11.2 gene), antisense	.	.	.	.	.	.	.	.	pfam02820	MBT	mbt repeat. The function of this repeat is unknown, but is found in a number of nuclear proteins such as drosophila sex comb on midleg protein. The repeat is found in up to four copies. The repeat contains a completely conserved glutamate at its amino terminus that may be important for function.	.	.	.	.	.
chr11	36139852	36140164	unique_peak1	ENSG00000179241	36098461	36229159	Intron	+	LDLRAD3|gi|28557796|ref|NP_777562.1|	1548	0	low-density lipoprotein receptor class A domain-containing protein 3 precursor [Homo sapiens]	gi|747019217|ref|NM_174902.3|	3798	0	Homo sapiens low density lipoprotein receptor class A domain containing 3 (LDLRAD3), transcript variant 1, mRNA	Q86YD5	249	2e-80	Low-density lipoprotein receptor class A domain-containing protein 3	.	.	.	.	pfam13900	GVQW	Putative binding domain. This short domain is often found nested inside other longer domains. The function is not known, but the domain carries a highly conserved GVQW motif. The members are rich in proline and cysteine. This may be a binding domain.	GO:0006898|receptor-mediated endocytosis;GO:0070613|regulation of protein processing;	GO:0030054|cell junction;GO:0016021|integral component of membrane;GO:0005886|plasma membrane;	GO:0001540|beta-amyloid binding;	.	.
chr11	36139852	36140164	unique_peak1	ENSG00000179241	36098461	36227084	Intron	+	LDLRAD3|gi|28557796|ref|NP_777562.1|	1548	0	low-density lipoprotein receptor class A domain-containing protein 3 precursor [Homo sapiens]	gi|747019217|ref|NM_174902.3|	3798	0	Homo sapiens low density lipoprotein receptor class A domain containing 3 (LDLRAD3), transcript variant 1, mRNA	Q86YD5	249	2e-80	Low-density lipoprotein receptor class A domain-containing protein 3	.	.	.	.	pfam13900	GVQW	Putative binding domain. This short domain is often found nested inside other longer domains. The function is not known, but the domain carries a highly conserved GVQW motif. The members are rich in proline and cysteine. This may be a binding domain.	GO:0006898|receptor-mediated endocytosis;GO:0070613|regulation of protein processing;	GO:0030054|cell junction;GO:0016021|integral component of membrane;GO:0005886|plasma membrane;	GO:0001540|beta-amyloid binding;	.	.
chr11	36139852	36140164	unique_peak1	ENSG00000179241	36102031	36227084	Intron	+	LDLRAD3|gi|28557796|ref|NP_777562.1|	1548	0	low-density lipoprotein receptor class A domain-containing protein 3 precursor [Homo sapiens]	gi|747019217|ref|NM_174902.3|	3798	0	Homo sapiens low density lipoprotein receptor class A domain containing 3 (LDLRAD3), transcript variant 1, mRNA	Q86YD5	249	2e-80	Low-density lipoprotein receptor class A domain-containing protein 3	.	.	.	.	pfam13900	GVQW	Putative binding domain. This short domain is often found nested inside other longer domains. The function is not known, but the domain carries a highly conserved GVQW motif. The members are rich in proline and cysteine. This may be a binding domain.	GO:0006898|receptor-mediated endocytosis;GO:0070613|regulation of protein processing;	GO:0030054|cell junction;GO:0016021|integral component of membrane;GO:0005886|plasma membrane;	GO:0001540|beta-amyloid binding;	.	.
chr11	36139852	36140164	unique_peak1	ENSG00000179241	36110094	36227084	Intron	+	LDLRAD3|gi|28557796|ref|NP_777562.1|	1548	0	low-density lipoprotein receptor class A domain-containing protein 3 precursor [Homo sapiens]	gi|747019217|ref|NM_174902.3|	3798	0	Homo sapiens low density lipoprotein receptor class A domain containing 3 (LDLRAD3), transcript variant 1, mRNA	Q86YD5	249	2e-80	Low-density lipoprotein receptor class A domain-containing protein 3	.	.	.	.	pfam13900	GVQW	Putative binding domain. This short domain is often found nested inside other longer domains. The function is not known, but the domain carries a highly conserved GVQW motif. The members are rich in proline and cysteine. This may be a binding domain.	GO:0006898|receptor-mediated endocytosis;GO:0070613|regulation of protein processing;	GO:0030054|cell junction;GO:0016021|integral component of membrane;GO:0005886|plasma membrane;	GO:0001540|beta-amyloid binding;	.	.
chr11	40876423	40876855	unique_peak1	ENSG00000148948	40648278	40933634	Intron	-	LRRC4C|gi|51317373|ref|NP_065980.1|	3333	0	leucine-rich repeat-containing protein 4C precursor [Homo sapiens]	gi|10047234|dbj|AB046800.1|	4048	0	Homo sapiens KIAA1580 mRNA for KIAA1580 protein	Q9HCJ2	56.6	2e-08	Leucine-rich repeat-containing protein 4C	SPy1798	76.3	6e-13	COG4886	pfam13855	LRR_8	Leucine rich repeat.	GO:0019221|cytokine-mediated signaling pathway;GO:0046426|negative regulation of JAK-STAT cascade;GO:0006469|negative regulation of protein kinase activity;GO:0050770|regulation of axonogenesis;	GO:0030054|cell junction;GO:0005737|cytoplasm;GO:0005615|extracellular space;GO:0016021|integral component of membrane;GO:0016020|membrane;GO:0045211|postsynaptic membrane;	GO:0004860|protein kinase inhibitor activity;	K07523	LRRC4C, NGL1; netrin-G1 ligand
chr11	40876423	40876855	unique_peak1	ENSG00000148948	40648278	41459430	Intron	-	LRRC4C|gi|51317373|ref|NP_065980.1|	3333	0	leucine-rich repeat-containing protein 4C precursor [Homo sapiens]	gi|10047234|dbj|AB046800.1|	4048	0	Homo sapiens KIAA1580 mRNA for KIAA1580 protein	Q9HCJ2	56.6	2e-08	Leucine-rich repeat-containing protein 4C	SPy1798	76.3	6e-13	COG4886	pfam13855	LRR_8	Leucine rich repeat.	GO:0019221|cytokine-mediated signaling pathway;GO:0046426|negative regulation of JAK-STAT cascade;GO:0006469|negative regulation of protein kinase activity;GO:0050770|regulation of axonogenesis;	GO:0030054|cell junction;GO:0005737|cytoplasm;GO:0005615|extracellular space;GO:0016021|integral component of membrane;GO:0016020|membrane;GO:0045211|postsynaptic membrane;	GO:0004860|protein kinase inhibitor activity;	K07523	LRRC4C, NGL1; netrin-G1 ligand
chr11	61270540	61271007	unique_peak1	ENSG00000167992	61269417	61271417	Promoter	-	VWCE|gi|966984723|ref|XP_001083081.3|	4220	0	PREDICTED: von Willebrand factor C and EGF domain-containing protein isoform X1 [Macaca mulatta]	gi|397516553|ref|XM_003828442.1|	3538	0	PREDICTED: Pan paniscus von Willebrand factor C and EGF domains (VWCE), transcript variant X1, mRNA	Q96DN2	330	1e-105	von Willebrand factor C and EGF domain-containing protein	.	.	.	.	pfam13900	GVQW	Putative binding domain. This short domain is often found nested inside other longer domains. The function is not known, but the domain carries a highly conserved GVQW motif. The members are rich in proline and cysteine. This may be a binding domain.	GO:0008284|positive regulation of cell proliferation;GO:0009966|regulation of signal transduction;	GO:0005576|extracellular region;	GO:0005509|calcium ion binding;	.	.
chr11	61270540	61271007	unique_peak1	ENSG00000167992	61269018	61271674	Intron	-	VWCE|gi|966984723|ref|XP_001083081.3|	4220	0	PREDICTED: von Willebrand factor C and EGF domain-containing protein isoform X1 [Macaca mulatta]	gi|397516553|ref|XM_003828442.1|	3538	0	PREDICTED: Pan paniscus von Willebrand factor C and EGF domains (VWCE), transcript variant X1, mRNA	Q96DN2	330	1e-105	von Willebrand factor C and EGF domain-containing protein	.	.	.	.	pfam13900	GVQW	Putative binding domain. This short domain is often found nested inside other longer domains. The function is not known, but the domain carries a highly conserved GVQW motif. The members are rich in proline and cysteine. This may be a binding domain.	GO:0008284|positive regulation of cell proliferation;GO:0009966|regulation of signal transduction;	GO:0005576|extracellular region;	GO:0005509|calcium ion binding;	.	.
chr11	61270540	61271007	unique_peak1	ENSG00000167992	61269079	61271674	Intron	-	VWCE|gi|966984723|ref|XP_001083081.3|	4220	0	PREDICTED: von Willebrand factor C and EGF domain-containing protein isoform X1 [Macaca mulatta]	gi|397516553|ref|XM_003828442.1|	3538	0	PREDICTED: Pan paniscus von Willebrand factor C and EGF domains (VWCE), transcript variant X1, mRNA	Q96DN2	330	1e-105	von Willebrand factor C and EGF domain-containing protein	.	.	.	.	pfam13900	GVQW	Putative binding domain. This short domain is often found nested inside other longer domains. The function is not known, but the domain carries a highly conserved GVQW motif. The members are rich in proline and cysteine. This may be a binding domain.	GO:0008284|positive regulation of cell proliferation;GO:0009966|regulation of signal transduction;	GO:0005576|extracellular region;	GO:0005509|calcium ion binding;	.	.
chr11	61763306	61763664	unique_peak1	ENSG00000124920	61752790	61765624	Intron	+	MYRF|gi|188528652|ref|NP_001120864.1|	4918	0	myelin regulatory factor isoform 2 precursor [Homo sapiens]	gi|726965390|ref|NM_001127392.2|	5927	0	Homo sapiens myelin regulatory factor (MYRF), transcript variant 2, mRNA	Q9Y2G1	1899	0	Myelin regulatory factor	.	.	.	.	pfam13888	MRF_C2	Myelin gene regulatory factor C-terminal domain 2. This domain is found further downstream of Peptidase_S74, pfam13884, and MRF_C1, pfam13887. The function is not known.	GO:0032286|central nervous system myelin maintenance;GO:0022010|central nervous system myelination;GO:0014003|oligodendrocyte development;GO:0048709|oligodendrocyte differentiation;GO:0031643|positive regulation of myelination;GO:0045893|positive regulation of transcription, DNA-templated;GO:0006351|transcription, DNA-templated;	GO:0005789|endoplasmic reticulum membrane;GO:0016021|integral component of membrane;GO:0005634|nucleus;	GO:0003677|DNA binding;GO:0008233|peptidase activity;GO:0003700|transcription factor activity, sequence-specific DNA binding;	.	.
chr11	61763306	61763664	unique_peak1	ENSG00000124920	61755442	61765624	Intron	+	MYRF|gi|188528652|ref|NP_001120864.1|	4918	0	myelin regulatory factor isoform 2 precursor [Homo sapiens]	gi|726965390|ref|NM_001127392.2|	5927	0	Homo sapiens myelin regulatory factor (MYRF), transcript variant 2, mRNA	Q9Y2G1	1899	0	Myelin regulatory factor	.	.	.	.	pfam13888	MRF_C2	Myelin gene regulatory factor C-terminal domain 2. This domain is found further downstream of Peptidase_S74, pfam13884, and MRF_C1, pfam13887. The function is not known.	GO:0032286|central nervous system myelin maintenance;GO:0022010|central nervous system myelination;GO:0014003|oligodendrocyte development;GO:0048709|oligodendrocyte differentiation;GO:0031643|positive regulation of myelination;GO:0045893|positive regulation of transcription, DNA-templated;GO:0006351|transcription, DNA-templated;	GO:0005789|endoplasmic reticulum membrane;GO:0016021|integral component of membrane;GO:0005634|nucleus;	GO:0003677|DNA binding;GO:0008233|peptidase activity;GO:0003700|transcription factor activity, sequence-specific DNA binding;	.	.
chr11	64969155	64969458	unique_peak1	ENSG00000168070	64960135	64971876	Intron	-	MAJIN|gi|82524336|ref|NP_001032302.1|	1145	3e-156	membrane-anchored junction protein isoform 1 [Homo sapiens]	gi|974005209|ref|NM_001318808.1|	2046	0	Homo sapiens chromosome 11 open reading frame 85 (C11orf85), transcript variant 3, mRNA	Q3KP22	333	2e-113	Membrane-anchored junction protein	.	.	.	.	pfam15077	DUF4544	Domain of unknown function (DUF4544). This family of proteins is found in eukaryotes. Proteins in this family are typically between 118 and 256 amino acids in length. The human member of this family is C11orf85.	GO:0070197|meiotic attachment of telomere to nuclear envelope;GO:0045141|meiotic telomere clustering;GO:0007129|synapsis;	GO:0005639|integral component of nuclear inner membrane;GO:0000784|nuclear chromosome, telomeric region;	GO:0003677|DNA binding;	.	.
chr11	65428207	65428579	unique_peak1	ENSG00000245532	65422797	65445540	Exon	+	NEAT1|gi|119594794|gb|EAW74388.1|	486	2e-51	hCG2018833 [Homo sapiens]	gi|764020159|ref|NR_131012.1|	22743	0	Homo sapiens nuclear paraspeckle assembly transcript 1 (non-protein coding) (NEAT1), transcript variant MENbeta, long non-coding RNA	O00370	84	6e-14	LINE-1 retrotransposable element ORF2 protein	.	.	.	.	pfam13900	GVQW	Putative binding domain. This short domain is often found nested inside other longer domains. The function is not known, but the domain carries a highly conserved GVQW motif. The members are rich in proline and cysteine. This may be a binding domain.	GO:0006310|DNA recombination;GO:0090305|nucleic acid phosphodiester bond hydrolysis;GO:0032199|reverse transcription involved in RNA-mediated transposition;GO:0032197|transposition, RNA-mediated;	.	GO:0046872|metal ion binding;GO:0003964|RNA-directed DNA polymerase activity;GO:0009036|Type II site-specific deoxyribonuclease activity;	.	.
chr11	69321285	69321770	unique_peak1	ENSG00000172927	69294576	69341509	Intron	+	MYEOV|gi|42794612|ref|NP_620123.2|	1446	0	myeloma-overexpressed gene protein isoform 1 [Homo sapiens]	gi|648216336|ref|NM_001293294.1|	2468	0	Homo sapiens myeloma overexpressed (MYEOV), transcript variant 3, mRNA	E7EU14	57	3e-09	Protein PPP5D1	.	.	.	.	pfam13900	GVQW	Putative binding domain. This short domain is often found nested inside other longer domains. The function is not known, but the domain carries a highly conserved GVQW motif. The members are rich in proline and cysteine. This may be a binding domain.	.	.	.	.	.
chr11	69321285	69321770	unique_peak1	ENSG00000172927	69299428	69341509	Intron	+	MYEOV|gi|42794612|ref|NP_620123.2|	1446	0	myeloma-overexpressed gene protein isoform 1 [Homo sapiens]	gi|648216336|ref|NM_001293294.1|	2468	0	Homo sapiens myeloma overexpressed (MYEOV), transcript variant 3, mRNA	E7EU14	57	3e-09	Protein PPP5D1	.	.	.	.	pfam13900	GVQW	Putative binding domain. This short domain is often found nested inside other longer domains. The function is not known, but the domain carries a highly conserved GVQW motif. The members are rich in proline and cysteine. This may be a binding domain.	.	.	.	.	.
chr11	69321285	69321770	unique_peak1	ENSG00000172927	69316925	69341509	Intron	+	MYEOV|gi|42794612|ref|NP_620123.2|	1446	0	myeloma-overexpressed gene protein isoform 1 [Homo sapiens]	gi|648216336|ref|NM_001293294.1|	2468	0	Homo sapiens myeloma overexpressed (MYEOV), transcript variant 3, mRNA	E7EU14	57	3e-09	Protein PPP5D1	.	.	.	.	pfam13900	GVQW	Putative binding domain. This short domain is often found nested inside other longer domains. The function is not known, but the domain carries a highly conserved GVQW motif. The members are rich in proline and cysteine. This may be a binding domain.	.	.	.	.	.
chr11	70156716	70156962	unique_peak1	ENSG00000131620	70156946	70157021	Exon	+	ANO1|gi|194306539|ref|NP_060513.5|	4951	0	anoctamin-1 [Homo sapiens]	gi|194306538|ref|NM_018043.5|	4787	0	Homo sapiens anoctamin 1 (ANO1), transcript variant 1, mRNA	Q5XXA6	126	4e-33	Anoctamin-1	.	.	.	.	pfam04547	Anoctamin	Calcium-activated chloride channel. The family carries eight putative transmembrane domains, and, although it has no similarity to other known channel proteins, it is clearly a calcium-activated ionic channel. It is expressed in various secretory epithelia, the retina and sensory neurons, and mediates receptor-activated chloride currents in diverse physiological processes.	GO:0006812|cation transport;GO:0034605|cellular response to heat;GO:1902476|chloride transmembrane transport;GO:0006821|chloride transport;GO:0050965|detection of temperature stimulus involved in sensory perception of pain;GO:0015705|iodide transport;GO:0007200|phospholipase C-activating G-protein coupled receptor signaling pathway;GO:0035774|positive regulation of insulin secretion involved in c…	GO:0016324|apical plasma membrane;GO:0034707|chloride channel complex;GO:0005737|cytoplasm;GO:0009897|external side of plasma membrane;GO:0070062|extracellular exosome;GO:0005886|plasma membrane;	GO:0005227|calcium activated cation channel activity;GO:0005254|chloride channel activity;GO:0005229|intracellular calcium activated chloride channel activity;GO:0015111|iodide transmembrane transporter activity;GO:0046982|protein heterodimerization activity;GO:0042803|protein homodimerization activity;GO:0005247|voltage-gated chloride channel activity;	K19496	ANO1, DOG1, TMEM16A; anoctamin-1
chr11	70156716	70156962	unique_peak1	ENSG00000131620	70153128	70156946	Intron	+	ANO1|gi|194306539|ref|NP_060513.5|	4951	0	anoctamin-1 [Homo sapiens]	gi|194306538|ref|NM_018043.5|	4787	0	Homo sapiens anoctamin 1 (ANO1), transcript variant 1, mRNA	Q5XXA6	126	4e-33	Anoctamin-1	.	.	.	.	pfam04547	Anoctamin	Calcium-activated chloride channel. The family carries eight putative transmembrane domains, and, although it has no similarity to other known channel proteins, it is clearly a calcium-activated ionic channel. It is expressed in various secretory epithelia, the retina and sensory neurons, and mediates receptor-activated chloride currents in diverse physiological processes.	GO:0006812|cation transport;GO:0034605|cellular response to heat;GO:1902476|chloride transmembrane transport;GO:0006821|chloride transport;GO:0050965|detection of temperature stimulus involved in sensory perception of pain;GO:0015705|iodide transport;GO:0007200|phospholipase C-activating G-protein coupled receptor signaling pathway;GO:0035774|positive regulation of insulin secretion involved in c…	GO:0016324|apical plasma membrane;GO:0034707|chloride channel complex;GO:0005737|cytoplasm;GO:0009897|external side of plasma membrane;GO:0070062|extracellular exosome;GO:0005886|plasma membrane;	GO:0005227|calcium activated cation channel activity;GO:0005254|chloride channel activity;GO:0005229|intracellular calcium activated chloride channel activity;GO:0015111|iodide transmembrane transporter activity;GO:0046982|protein heterodimerization activity;GO:0042803|protein homodimerization activity;GO:0005247|voltage-gated chloride channel activity;	K19496	ANO1, DOG1, TMEM16A; anoctamin-1
chr11	70156716	70156962	unique_peak1	ENSG00000131620	70155988	70156946	Intron	+	ANO1|gi|194306539|ref|NP_060513.5|	4951	0	anoctamin-1 [Homo sapiens]	gi|194306538|ref|NM_018043.5|	4787	0	Homo sapiens anoctamin 1 (ANO1), transcript variant 1, mRNA	Q5XXA6	126	4e-33	Anoctamin-1	.	.	.	.	pfam04547	Anoctamin	Calcium-activated chloride channel. The family carries eight putative transmembrane domains, and, although it has no similarity to other known channel proteins, it is clearly a calcium-activated ionic channel. It is expressed in various secretory epithelia, the retina and sensory neurons, and mediates receptor-activated chloride currents in diverse physiological processes.	GO:0006812|cation transport;GO:0034605|cellular response to heat;GO:1902476|chloride transmembrane transport;GO:0006821|chloride transport;GO:0050965|detection of temperature stimulus involved in sensory perception of pain;GO:0015705|iodide transport;GO:0007200|phospholipase C-activating G-protein coupled receptor signaling pathway;GO:0035774|positive regulation of insulin secretion involved in c…	GO:0016324|apical plasma membrane;GO:0034707|chloride channel complex;GO:0005737|cytoplasm;GO:0009897|external side of plasma membrane;GO:0070062|extracellular exosome;GO:0005886|plasma membrane;	GO:0005227|calcium activated cation channel activity;GO:0005254|chloride channel activity;GO:0005229|intracellular calcium activated chloride channel activity;GO:0015111|iodide transmembrane transporter activity;GO:0046982|protein heterodimerization activity;GO:0042803|protein homodimerization activity;GO:0005247|voltage-gated chloride channel activity;	K19496	ANO1, DOG1, TMEM16A; anoctamin-1
chr11	71521132	71521481	unique_peak1	ENSG00000172890	71521204	71523995	Intron	+	NADSYN1|gi|332257969|ref|XP_003278076.1|	3824	0	PREDICTED: glutamine-dependent NAD(+) synthetase [Nomascus leucogenys]	gi|21594099|gb|BC020977.1|	3590	0	Homo sapiens NAD synthetase 1, mRNA (cDNA clone IMAGE:3847595), with apparent retained intron	Q4R5Y2	101	1e-23	Glutamine-dependent NAD(+) synthetase	YHR074w_1	117	5e-29	COG0388	pfam02540	NAD_synthase	NAD synthase. NAD synthase (EC:6.3.5.1) is involved in the de novo synthesis of NAD and is induced by stress factors such as heat shock and glucose limitation.	GO:0009435|NAD biosynthetic process;	.	GO:0005524|ATP binding;GO:0016810|hydrolase activity, acting on carbon-nitrogen (but not peptide) bonds;GO:0003952|NAD+ synthase (glutamine-hydrolyzing) activity;	K01950	E6.3.5.1, NADSYN1, QNS1, nadE; NAD+ synthase (glutamine-hydrolysing) [EC:6.3.5.1]
chr11	71521132	71521481	unique_peak1	ENSG00000172890	71521089	71521204	UTR3	+	NADSYN1|gi|332257969|ref|XP_003278076.1|	3824	0	PREDICTED: glutamine-dependent NAD(+) synthetase [Nomascus leucogenys]	gi|21594099|gb|BC020977.1|	3590	0	Homo sapiens NAD synthetase 1, mRNA (cDNA clone IMAGE:3847595), with apparent retained intron	Q4R5Y2	101	1e-23	Glutamine-dependent NAD(+) synthetase	YHR074w_1	117	5e-29	COG0388	pfam02540	NAD_synthase	NAD synthase. NAD synthase (EC:6.3.5.1) is involved in the de novo synthesis of NAD and is induced by stress factors such as heat shock and glucose limitation.	GO:0009435|NAD biosynthetic process;	.	GO:0005524|ATP binding;GO:0016810|hydrolase activity, acting on carbon-nitrogen (but not peptide) bonds;GO:0003952|NAD+ synthase (glutamine-hydrolyzing) activity;	K01950	E6.3.5.1, NADSYN1, QNS1, nadE; NAD+ synthase (glutamine-hydrolysing) [EC:6.3.5.1]
chr11	71521132	71521481	unique_peak1	ENSG00000172890	71521089	71521204	Exon	+	NADSYN1|gi|332257969|ref|XP_003278076.1|	3824	0	PREDICTED: glutamine-dependent NAD(+) synthetase [Nomascus leucogenys]	gi|21594099|gb|BC020977.1|	3590	0	Homo sapiens NAD synthetase 1, mRNA (cDNA clone IMAGE:3847595), with apparent retained intron	Q4R5Y2	101	1e-23	Glutamine-dependent NAD(+) synthetase	YHR074w_1	117	5e-29	COG0388	pfam02540	NAD_synthase	NAD synthase. NAD synthase (EC:6.3.5.1) is involved in the de novo synthesis of NAD and is induced by stress factors such as heat shock and glucose limitation.	GO:0009435|NAD biosynthetic process;	.	GO:0005524|ATP binding;GO:0016810|hydrolase activity, acting on carbon-nitrogen (but not peptide) bonds;GO:0003952|NAD+ synthase (glutamine-hydrolyzing) activity;	K01950	E6.3.5.1, NADSYN1, QNS1, nadE; NAD+ synthase (glutamine-hydrolysing) [EC:6.3.5.1]
chr11	71945275	71945660	unique_peak1	ENSG00000137522	71929124	71957226	Intron	+	RNF121|gi|332211439|ref|XP_003254826.1|	1744	0	PREDICTED: RING finger protein 121 isoform X1 [Nomascus leucogenys]	gi|203097357|ref|NM_018320.4|	2604	0	Homo sapiens ring finger protein 121 (RNF121), transcript variant 1, mRNA	Q8R1Z9	150	1e-43	RING finger protein 121	.	.	.	.	pfam13639	zf-RING_2	Ring finger domain.	GO:0030968|endoplasmic reticulum unfolded protein response;GO:0030433|ER-associated ubiquitin-dependent protein catabolic process;	GO:0005789|endoplasmic reticulum membrane;GO:0000139|Golgi membrane;GO:0016021|integral component of membrane;	GO:0061630|ubiquitin protein ligase activity;GO:0008270|zinc ion binding;	K15698	RNF121; RING finger protein 121
chr11	71945275	71945660	unique_peak1	ENSG00000137522	71929124	71960749	Intron	+	RNF121|gi|332211439|ref|XP_003254826.1|	1744	0	PREDICTED: RING finger protein 121 isoform X1 [Nomascus leucogenys]	gi|203097357|ref|NM_018320.4|	2604	0	Homo sapiens ring finger protein 121 (RNF121), transcript variant 1, mRNA	Q8R1Z9	150	1e-43	RING finger protein 121	.	.	.	.	pfam13639	zf-RING_2	Ring finger domain.	GO:0030968|endoplasmic reticulum unfolded protein response;GO:0030433|ER-associated ubiquitin-dependent protein catabolic process;	GO:0005789|endoplasmic reticulum membrane;GO:0000139|Golgi membrane;GO:0016021|integral component of membrane;	GO:0061630|ubiquitin protein ligase activity;GO:0008270|zinc ion binding;	K15698	RNF121; RING finger protein 121
chr11	72227322	72227638	unique_peak1	ENSG00000165458	72225880	72227880	Promoter	+	INPPL1|gi|222136583|ref|NP_001558.3|	5312	0	phosphatidylinositol 3,4,5-trisphosphate 5-phosphatase 2 [Homo sapiens]	gi|767968091|ref|XM_011544999.1|	4733	0	PREDICTED: Homo sapiens inositol polyphosphate phosphatase-like 1 (INPPL1), transcript variant X3, mRNA	O15357	2050	0	Phosphatidylinositol 3,4,5-trisphosphate 5-phosphatase 2	YIL002c_2	132	4e-31	COG5411	pfam00017	SH2	SH2 domain.	GO:0007015|actin filament organization;GO:0007155|cell adhesion;GO:0044255|cellular lipid metabolic process;GO:0001958|endochondral ossification;GO:0006897|endocytosis;GO:0006006|glucose metabolic process;GO:0002376|immune system process;GO:0008285|negative regulation of cell proliferation;GO:0010629|negative regulation of gene expression;GO:0006661|phosphatidylinositol biosynthetic process;GO:00…	GO:0005737|cytoplasm;GO:0005856|cytoskeleton;GO:0005829|cytosol;GO:0030175|filopodium;GO:0005794|Golgi apparatus;GO:0030027|lamellipodium;GO:0005886|plasma membrane;	GO:0016787|hydrolase activity;GO:0042169|SH2 domain binding;	K15909	SHIP2, INPPL1; phosphatidylinositol-3,4,5-trisphosphate 5-phosphatase 2 [EC:3.1.3.86]
chr11	72227322	72227638	unique_peak1	ENSG00000165458	72226467	72228467	Promoter	+	INPPL1|gi|222136583|ref|NP_001558.3|	5312	0	phosphatidylinositol 3,4,5-trisphosphate 5-phosphatase 2 [Homo sapiens]	gi|767968091|ref|XM_011544999.1|	4733	0	PREDICTED: Homo sapiens inositol polyphosphate phosphatase-like 1 (INPPL1), transcript variant X3, mRNA	O15357	2050	0	Phosphatidylinositol 3,4,5-trisphosphate 5-phosphatase 2	YIL002c_2	132	4e-31	COG5411	pfam00017	SH2	SH2 domain.	GO:0007015|actin filament organization;GO:0007155|cell adhesion;GO:0044255|cellular lipid metabolic process;GO:0001958|endochondral ossification;GO:0006897|endocytosis;GO:0006006|glucose metabolic process;GO:0002376|immune system process;GO:0008285|negative regulation of cell proliferation;GO:0010629|negative regulation of gene expression;GO:0006661|phosphatidylinositol biosynthetic process;GO:00…	GO:0005737|cytoplasm;GO:0005856|cytoskeleton;GO:0005829|cytosol;GO:0030175|filopodium;GO:0005794|Golgi apparatus;GO:0030027|lamellipodium;GO:0005886|plasma membrane;	GO:0016787|hydrolase activity;GO:0042169|SH2 domain binding;	K15909	SHIP2, INPPL1; phosphatidylinositol-3,4,5-trisphosphate 5-phosphatase 2 [EC:3.1.3.86]
chr11	72227322	72227638	unique_peak1	ENSG00000165458	72226848	72228848	Promoter	+	INPPL1|gi|222136583|ref|NP_001558.3|	5312	0	phosphatidylinositol 3,4,5-trisphosphate 5-phosphatase 2 [Homo sapiens]	gi|767968091|ref|XM_011544999.1|	4733	0	PREDICTED: Homo sapiens inositol polyphosphate phosphatase-like 1 (INPPL1), transcript variant X3, mRNA	O15357	2050	0	Phosphatidylinositol 3,4,5-trisphosphate 5-phosphatase 2	YIL002c_2	132	4e-31	COG5411	pfam00017	SH2	SH2 domain.	GO:0007015|actin filament organization;GO:0007155|cell adhesion;GO:0044255|cellular lipid metabolic process;GO:0001958|endochondral ossification;GO:0006897|endocytosis;GO:0006006|glucose metabolic process;GO:0002376|immune system process;GO:0008285|negative regulation of cell proliferation;GO:0010629|negative regulation of gene expression;GO:0006661|phosphatidylinositol biosynthetic process;GO:00…	GO:0005737|cytoplasm;GO:0005856|cytoskeleton;GO:0005829|cytosol;GO:0030175|filopodium;GO:0005794|Golgi apparatus;GO:0030027|lamellipodium;GO:0005886|plasma membrane;	GO:0016787|hydrolase activity;GO:0042169|SH2 domain binding;	K15909	SHIP2, INPPL1; phosphatidylinositol-3,4,5-trisphosphate 5-phosphatase 2 [EC:3.1.3.86]
chr11	72227322	72227638	unique_peak1	ENSG00000165458	72225166	72228189	Intron	+	INPPL1|gi|222136583|ref|NP_001558.3|	5312	0	phosphatidylinositol 3,4,5-trisphosphate 5-phosphatase 2 [Homo sapiens]	gi|767968091|ref|XM_011544999.1|	4733	0	PREDICTED: Homo sapiens inositol polyphosphate phosphatase-like 1 (INPPL1), transcript variant X3, mRNA	O15357	2050	0	Phosphatidylinositol 3,4,5-trisphosphate 5-phosphatase 2	YIL002c_2	132	4e-31	COG5411	pfam00017	SH2	SH2 domain.	GO:0007015|actin filament organization;GO:0007155|cell adhesion;GO:0044255|cellular lipid metabolic process;GO:0001958|endochondral ossification;GO:0006897|endocytosis;GO:0006006|glucose metabolic process;GO:0002376|immune system process;GO:0008285|negative regulation of cell proliferation;GO:0010629|negative regulation of gene expression;GO:0006661|phosphatidylinositol biosynthetic process;GO:00…	GO:0005737|cytoplasm;GO:0005856|cytoskeleton;GO:0005829|cytosol;GO:0030175|filopodium;GO:0005794|Golgi apparatus;GO:0030027|lamellipodium;GO:0005886|plasma membrane;	GO:0016787|hydrolase activity;GO:0042169|SH2 domain binding;	K15909	SHIP2, INPPL1; phosphatidylinositol-3,4,5-trisphosphate 5-phosphatase 2 [EC:3.1.3.86]
chr11	72326205	72326440	unique_peak1	ENSG00000162129	72317220	72329706	Intron	-	CLPB|gi|385719198|ref|NP_001245323.1|	3467	0	caseinolytic peptidase B protein homolog isoform 4 [Homo sapiens]	gi|815930078|ref|NM_001258394.2|	3379	0	Homo sapiens ClpB homolog, mitochondrial AAA ATPase chaperonin (CLPB), transcript variant 4, mRNA	Q5E9N5	328	7e-107	Caseinolytic peptidase B protein homolog	CT113	219	2e-58	COG0542	pfam07724	AAA_2	AAA domain (Cdc48 subfamily). This Pfam entry includes some of the AAA proteins not detected by the pfam00004 model.	GO:0034605|cellular response to heat;	GO:0005739|mitochondrion;	GO:0005524|ATP binding;GO:0016887|ATPase activity;	K03695	clpB; ATP-dependent Clp protease ATP-binding subunit ClpB
chr11	72897451	72897871	unique_peak1	ENSG00000137478	72889945	72902542	Intron	-	FCHSD2|gi|817284238|ref|XP_012312338.1|	3814	0	PREDICTED: F-BAR and double SH3 domains protein 2 isoform X2 [Aotus nancymaae]	gi|3882258|dbj|AB018312.1|	4331	0	Homo sapiens mRNA for KIAA0769 protein, partial cds	O94868	195	3e-98	F-BAR and double SH3 domains protein 2	.	.	.	.	pfam00611	FCH	Fes/CIP4, and EFC/F-BAR homology domain. Alignment extended from. Highly alpha-helical. The cytosolic endocytic adaptor proteins in fungi carry this domain at the N-terminus; several of these have been referred to as muniscin proteins. These N-terminal BAR, N-BAR, and EFC/F-BAR domains are found in proteins that regulate membrane trafficking events by inducing membrane tubulation. The domain dime…	GO:0007274|neuromuscular synaptic transmission;GO:0030833|regulation of actin filament polymerization;	GO:0031594|neuromuscular junction;GO:0055037|recycling endosome;	.	.	.
chr11	72897451	72897871	unique_peak1	ENSG00000137478	72889945	72900256	Intron	-	FCHSD2|gi|817284238|ref|XP_012312338.1|	3814	0	PREDICTED: F-BAR and double SH3 domains protein 2 isoform X2 [Aotus nancymaae]	gi|3882258|dbj|AB018312.1|	4331	0	Homo sapiens mRNA for KIAA0769 protein, partial cds	O94868	195	3e-98	F-BAR and double SH3 domains protein 2	.	.	.	.	pfam00611	FCH	Fes/CIP4, and EFC/F-BAR homology domain. Alignment extended from. Highly alpha-helical. The cytosolic endocytic adaptor proteins in fungi carry this domain at the N-terminus; several of these have been referred to as muniscin proteins. These N-terminal BAR, N-BAR, and EFC/F-BAR domains are found in proteins that regulate membrane trafficking events by inducing membrane tubulation. The domain dime…	GO:0007274|neuromuscular synaptic transmission;GO:0030833|regulation of actin filament polymerization;	GO:0031594|neuromuscular junction;GO:0055037|recycling endosome;	.	.	.
chr11	76543078	76543597	unique_peak1	ENSG00000158636	76542367	76544258	Intron	+	EMSY|gi|665821234|ref|NP_001287871.1|	5319	0	BRCA2-interacting transcriptional repressor EMSY isoform 1 [Homo sapiens]	gi|665821140|ref|NM_020193.4|	6722	0	Homo sapiens EMSY, BRCA2 interacting transcriptional repressor (EMSY), transcript variant 4, mRNA	Q7Z589	198	3e-55	BRCA2-interacting transcriptional repressor EMSY	.	.	.	.	pfam03735	ENT	ENT domain. This presumed domain is named after Emsy N Terminus (ENT). Emsy is a protein that is amplified in breast cancer and interacts with BRCA2. The N terminus of this protein is found to be similar to other vertebrate and plant proteins of unknown function. This domain has a completely conserved histidine residue that may be functionally important.	GO:0016569|covalent chromatin modification;GO:0006281|DNA repair;GO:0006355|regulation of transcription, DNA-templated;GO:0006351|transcription, DNA-templated;	GO:0005654|nucleoplasm;	.	.	.
chr11	78474450	78474818	unique_peak1	ENSG00000137513	78469313	78478437	Intron	-	NARS2|gi|226491502|ref|NP_078954.4|	2437	0	probable asparagine--tRNA ligase, mitochondrial isoform 1 precursor [Homo sapiens]	gi|343098475|ref|NM_024678.5|	2519	0	Homo sapiens asparaginyl-tRNA synthetase 2, mitochondrial (putative) (NARS2), transcript variant 1, mRNA	Q96I59	217	5e-65	Probable asparagine--tRNA ligase, mitochondrial	alr3658	382	2e-122	COG0017	pfam00152	tRNA-synt_2	tRNA synthetases class II (D, K and N).	GO:0006421|asparaginyl-tRNA aminoacylation;	GO:0005759|mitochondrial matrix;GO:0005739|mitochondrion;	GO:0004816|asparagine-tRNA ligase activity;GO:0005524|ATP binding;GO:0003676|nucleic acid binding;	K01893	NARS, asnS; asparaginyl-tRNA synthetase [EC:6.1.1.22]
chr11	78474450	78474818	unique_peak1	ENSG00000137513	78466013	78559538	Intron	-	NARS2|gi|226491502|ref|NP_078954.4|	2437	0	probable asparagine--tRNA ligase, mitochondrial isoform 1 precursor [Homo sapiens]	gi|343098475|ref|NM_024678.5|	2519	0	Homo sapiens asparaginyl-tRNA synthetase 2, mitochondrial (putative) (NARS2), transcript variant 1, mRNA	Q96I59	217	5e-65	Probable asparagine--tRNA ligase, mitochondrial	alr3658	382	2e-122	COG0017	pfam00152	tRNA-synt_2	tRNA synthetases class II (D, K and N).	GO:0006421|asparaginyl-tRNA aminoacylation;	GO:0005759|mitochondrial matrix;GO:0005739|mitochondrion;	GO:0004816|asparagine-tRNA ligase activity;GO:0005524|ATP binding;GO:0003676|nucleic acid binding;	K01893	NARS, asnS; asparaginyl-tRNA synthetase [EC:6.1.1.22]
chr11	79431567	79431876	unique_peak1	ENSG00000149256	79297543	79438961	Intron	-	TENM4|gi|694946208|ref|XP_009422097.1|	14546	0	PREDICTED: teneurin-4 [Pan troglodytes]	gi|169790824|ref|NM_001098816.2|	13548	0	Homo sapiens teneurin transmembrane protein 4 (TENM4), mRNA	Q6N022	298	5e-89	Teneurin-4	.	.	.	.	pfam06484	Ten_N	Teneurin Intracellular Region. This family is found in the intracellular N-terminal region of the Teneurin family of proteins. These proteins are 'pair-rule' genes and are involved in tissue patterning, specifically probably neural patterning. The intracellular domain is cleaved in response to homophilic interaction of the extracellular domain, and translocates to the nucleus. Here it probably ca…	GO:0060912|cardiac cell fate specification;GO:0060038|cardiac muscle cell proliferation;GO:0000902|cell morphogenesis;GO:0032289|central nervous system myelin formation;GO:0001702|gastrulation with mouth forming second;GO:0007157|heterophilic cell-cell adhesion via plasma membrane cell adhesion molecules;GO:0048666|neuron development;GO:2000543|positive regulation of gastrulation;GO:0031643|posit…	GO:0005737|cytoplasm;GO:0005887|integral component of plasma membrane;GO:0043005|neuron projection;GO:0005634|nucleus;GO:0005886|plasma membrane;	GO:0050839|cell adhesion molecule binding;GO:0046982|protein heterodimerization activity;GO:0042803|protein homodimerization activity;	.	.
chr11	79431567	79431876	unique_peak1	ENSG00000149256	79297543	79440508	Intron	-	TENM4|gi|694946208|ref|XP_009422097.1|	14546	0	PREDICTED: teneurin-4 [Pan troglodytes]	gi|169790824|ref|NM_001098816.2|	13548	0	Homo sapiens teneurin transmembrane protein 4 (TENM4), mRNA	Q6N022	298	5e-89	Teneurin-4	.	.	.	.	pfam06484	Ten_N	Teneurin Intracellular Region. This family is found in the intracellular N-terminal region of the Teneurin family of proteins. These proteins are 'pair-rule' genes and are involved in tissue patterning, specifically probably neural patterning. The intracellular domain is cleaved in response to homophilic interaction of the extracellular domain, and translocates to the nucleus. Here it probably ca…	GO:0060912|cardiac cell fate specification;GO:0060038|cardiac muscle cell proliferation;GO:0000902|cell morphogenesis;GO:0032289|central nervous system myelin formation;GO:0001702|gastrulation with mouth forming second;GO:0007157|heterophilic cell-cell adhesion via plasma membrane cell adhesion molecules;GO:0048666|neuron development;GO:2000543|positive regulation of gastrulation;GO:0031643|posit…	GO:0005737|cytoplasm;GO:0005887|integral component of plasma membrane;GO:0043005|neuron projection;GO:0005634|nucleus;GO:0005886|plasma membrane;	GO:0050839|cell adhesion molecule binding;GO:0046982|protein heterodimerization activity;GO:0042803|protein homodimerization activity;	.	.
chr11	86664888	86665306	unique_peak1	ENSG00000151376	86559823	86671761	Intron	-	ME3|gi|62420880|ref|NP_006671.2|	3192	0	NADP-dependent malic enzyme, mitochondrial [Homo sapiens]	gi|239049446|ref|NM_001161586.1|	2311	0	Homo sapiens malic enzyme 3, NADP(+)-dependent, mitochondrial (ME3), transcript variant 3, mRNA	Q16798	321	5e-104	NADP-dependent malic enzyme, mitochondrial	VC1188	417	4e-135	COG0281	pfam03949	Malic_M	Malic enzyme, NAD binding domain.	GO:0009060|aerobic respiration;GO:0006108|malate metabolic process;GO:0055114|oxidation-reduction process;GO:0072592|oxygen metabolic process;GO:0006090|pyruvate metabolic process;	GO:0005759|mitochondrial matrix;GO:0005739|mitochondrion;	GO:0048037|cofactor binding;GO:0004471|malate dehydrogenase (decarboxylating) (NAD+) activity;GO:0004473|malate dehydrogenase (decarboxylating) (NADP+) activity;GO:0004470|malic enzyme activity;GO:0046872|metal ion binding;GO:0051287|NAD binding;GO:0008948|oxaloacetate decarboxylase activity;	K00029	E1.1.1.40, maeB; malate dehydrogenase (oxaloacetate-decarboxylating)(NADP+) [EC:1.1.1.40]
chr11	90556651	90556989	unique_peak1	ENSG00000266703	90555857	90557857	Promoter	-	MIR4490|.	.	.	.	gi|337757031|ref|NR_039711.1|	84	3e-35	Homo sapiens microRNA 4490 (MIR4490), microRNA	.	.	.	.	.	.	.	.	pfam07318	DUF1464	Protein of unknown function (DUF1464). This family consists of several hypothetical archaeal proteins of around 350 residues in length. The function of this family is unknown.	.	.	.	.	.
chr11	90556651	90556989	unique_peak1	ENSG00000261645	90546895	90602804	Intron	+	DISC1FP1|.	.	.	.	gi|34527474|dbj|AK130626.1|	1734	0	Homo sapiens cDNA FLJ27116 fis, clone SPL06245	.	.	.	.	.	.	.	.	pfam09168	PepX_N	X-Prolyl dipeptidyl aminopeptidase PepX, N-terminal. Members of this family adopt a secondary structure consisting of a helical bundle of eight alpha helices and three beta strands, the last alpha helix connecting to the first strand of the catalytic domain. The first strand of the N-terminus also forms a small parallel beta sheet with strand 5' of catalytic domain. The domain mediates dimerizati…	.	.	.	.	.
chr11	90556651	90556989	unique_peak1	ENSG00000261645	90546895	90716396	Intron	+	DISC1FP1|.	.	.	.	gi|34527474|dbj|AK130626.1|	1734	0	Homo sapiens cDNA FLJ27116 fis, clone SPL06245	.	.	.	.	.	.	.	.	pfam09168	PepX_N	X-Prolyl dipeptidyl aminopeptidase PepX, N-terminal. Members of this family adopt a secondary structure consisting of a helical bundle of eight alpha helices and three beta strands, the last alpha helix connecting to the first strand of the catalytic domain. The first strand of the N-terminus also forms a small parallel beta sheet with strand 5' of catalytic domain. The domain mediates dimerizati…	.	.	.	.	.
chr11	90556651	90556989	unique_peak1	ENSG00000261645	90546895	90801765	Intron	+	DISC1FP1|.	.	.	.	gi|34527474|dbj|AK130626.1|	1734	0	Homo sapiens cDNA FLJ27116 fis, clone SPL06245	.	.	.	.	.	.	.	.	pfam09168	PepX_N	X-Prolyl dipeptidyl aminopeptidase PepX, N-terminal. Members of this family adopt a secondary structure consisting of a helical bundle of eight alpha helices and three beta strands, the last alpha helix connecting to the first strand of the catalytic domain. The first strand of the N-terminus also forms a small parallel beta sheet with strand 5' of catalytic domain. The domain mediates dimerizati…	.	.	.	.	.
chr11	92357478	92357786	unique_peak1	ENSG00000165323	92355404	92524633	Intron	+	FAT3|gi|148886692|ref|NP_001008781.2|	23395	0	protocadherin Fat 3 precursor [Homo sapiens]	gi|148886691|ref|NM_001008781.2|	19030	0	Homo sapiens FAT atypical cadherin 3 (FAT3), mRNA	Q8TDW7	336	2e-104	Protocadherin Fat 3	.	.	.	.	pfam02210	Laminin_G_2	Laminin G domain. This family includes the Thrombospondin N-terminal-like domain, a Laminin G subfamily.	GO:0007156|homophilic cell adhesion via plasma membrane adhesion molecules;GO:0007275|multicellular organismal development;	GO:0016021|integral component of membrane;GO:0005886|plasma membrane;	GO:0005509|calcium ion binding;	K16506	FAT1_2_3; protocadherin Fat 1/2/3
chr11	93692485	93693007	unique_peak1	ENSG00000166004	93691775	93695496	Intron	+	CEP295|gi|160420295|ref|NP_203753.1|	12322	0	centrosomal protein of 295 kDa [Homo sapiens]	gi|160420294|ref|NM_033395.1|	8044	0	Homo sapiens centrosomal protein 295kDa (CEP295), mRNA	Q9C0D2	4751	0	Centrosomal protein of 295 kDa	.	.	.	.	pfam15309	ALMS_motif	ALMS motif. This domain is found at the C-terminus of Alstrom syndrome protein 1 (ALMS1), KIAA1731 and C10orf90.	GO:0042384|cilium assembly;GO:1902117|positive regulation of organelle assembly;	GO:0005814|centriole;GO:0005813|centrosome;GO:0005737|cytoplasm;GO:0005856|cytoskeleton;GO:0031514|motile cilium;	.	.	.
chr11	93692485	93693007	unique_peak1	ENSG00000166004	93692030	93695496	Intron	+	CEP295|gi|160420295|ref|NP_203753.1|	12322	0	centrosomal protein of 295 kDa [Homo sapiens]	gi|160420294|ref|NM_033395.1|	8044	0	Homo sapiens centrosomal protein 295kDa (CEP295), mRNA	Q9C0D2	4751	0	Centrosomal protein of 295 kDa	.	.	.	.	pfam15309	ALMS_motif	ALMS motif. This domain is found at the C-terminus of Alstrom syndrome protein 1 (ALMS1), KIAA1731 and C10orf90.	GO:0042384|cilium assembly;GO:1902117|positive regulation of organelle assembly;	GO:0005814|centriole;GO:0005813|centrosome;GO:0005737|cytoplasm;GO:0005856|cytoskeleton;GO:0031514|motile cilium;	.	.	.
chr11	93845341	93845677	unique_peak1	ENSG00000214376	93821323	93850411	Intron	-	VSTM5|gi|221554524|ref|NP_001138343.1|	877	3e-107	V-set and transmembrane domain-containing protein 5 precursor [Homo sapiens]	gi|931579780|ref|XM_008966410.2|	2611	0	PREDICTED: Pan paniscus V-set and transmembrane domain containing 5 (VSTM5), mRNA	A8MXK1	284	8e-92	V-set and transmembrane domain-containing protein 5	.	.	.	.	pfam12695	Abhydrolase_5	Alpha/beta hydrolase family. This family contains a diverse range of alpha/beta hydrolase enzymes.	.	GO:0016021|integral component of membrane;	.	.	.
chr11	94747611	94748115	unique_peak1	ENSG00000166025	94740988	94795010	Intron	+	AMOTL1|gi|22027646|ref|NP_570899.1|	4327	0	angiomotin-like protein 1 isoform 1 [Homo sapiens]	gi|93589092|ref|NM_130847.2|	8970	0	Homo sapiens angiomotin like 1 (AMOTL1), transcript variant 1, mRNA	Q8IY63	211	2e-61	Angiomotin-like protein 1	.	.	.	.	pfam12240	Angiomotin_C	Angiomotin C terminal. This domain family is found in eukaryotes, and is typically between 197 and 211 amino acids in length. This family is the C terminal region of angiomotin. Angiomotin regulates the action of angiogenesis inhibitor angiostatin. The C terminal region of angiomotin appears to be involved in directing the protein chemotactically.	GO:0003365|establishment of cell polarity involved in ameboidal cell migration;GO:0035329|hippo signaling;GO:0043536|positive regulation of blood vessel endothelial cell migration;GO:0016055|Wnt signaling pathway;	GO:0016324|apical plasma membrane;GO:0005923|bicellular tight junction;GO:0030054|cell junction;GO:0005737|cytoplasm;GO:0031410|cytoplasmic vesicle;GO:0005829|cytosol;GO:0030027|lamellipodium;	GO:0042802|identical protein binding;	K06104	AMOTL1, JEAP; angiomotin like 1
chr11	95487516	95487791	unique_peak1	ENSG00000250390	95484197	95497493	Intron	+	AP001790.1|gi|426353955|ref|XP_004044438.1|	297	7e-30	PREDICTED: uncharacterized protein LOC101131690 [Gorilla gorilla gorilla]	gi|551871896|tpe|HG504119.1|	570	0	TPA: Homo sapiens long non-coding RNA OTTHUMT00000395967.1 (RP11-338H14.1 gene), lincRNA	.	.	.	.	.	.	.	.	pfam07259	ProSAAS	ProSAAS precursor. This family consists of several mammalian proSAAS precursor proteins. ProSAAS mRNA is expressed primarily in brain and other neuroendocrine tissues (pituitary, adrenal, pancreas); within brain, the mRNA is broadly distributed among neurons. ProSAAS is thought to be an endogenous inhibitor of prohormone convertase 1 may function as a neuropeptide. N-terminal fragments of proSAAS…	.	.	.	.	.
chr11	96155953	96156433	unique_peak1	ENSG00000184384	96093517	96341382	Intron	-	MAML2|gi|25044787|gb|AAK93831.1|	2455	0	nuclear transcription factor/notch receptor regulator [Homo sapiens]	gi|746817422|ref|NM_032427.3|	7106	0	Homo sapiens mastermind like transcriptional coactivator 2 (MAML2), mRNA	Q8IZL2	776	0	Mastermind-like protein 2	.	.	.	.	pfam09596	MamL-1	MamL-1 domain. The MamL-1 domain is a polypeptide of up to 70 residues, numbers 15-67 of which adopt an elongated kinked helix that wraps around ANK and CSL forming one of the complexes in the build-up of the Notch transcriptional complex for recruiting general transcription factors.	GO:0007219|Notch signaling pathway;GO:0045944|positive regulation of transcription from RNA polymerase II promoter;GO:0007221|positive regulation of transcription of Notch receptor target;GO:0006367|transcription initiation from RNA polymerase II promoter;	GO:0005794|Golgi apparatus;GO:0016607|nuclear speck;GO:0005654|nucleoplasm;GO:0005634|nucleus;	GO:0003713|transcription coactivator activity;	K06061	MAML; mastermind
chr11	99990525	99990747	unique_peak1	ENSG00000149972	99957009	100002033	Intron	+	CNTN5|gi|120659964|gb|AAI30620.1|	5517	0	CNTN5 protein [Homo sapiens]	gi|343168752|ref|NM_014361.3|	6258	0	Homo sapiens contactin 5 (CNTN5), transcript variant 1, mRNA	O94779	1978	0	Contactin-5	.	.	.	.	pfam07679	I-set	Immunoglobulin I-set domain.	GO:0007155|cell adhesion;GO:0007605|sensory perception of sound;	GO:0031225|anchored component of membrane;GO:0005737|cytoplasm;GO:0005886|plasma membrane;	.	K06763	CNTN5; contactin 5
chr11	99990860	99991155	unique_peak1	ENSG00000149972	99957009	100002033	Intron	+	CNTN5|gi|120659964|gb|AAI30620.1|	5517	0	CNTN5 protein [Homo sapiens]	gi|343168752|ref|NM_014361.3|	6258	0	Homo sapiens contactin 5 (CNTN5), transcript variant 1, mRNA	O94779	1978	0	Contactin-5	.	.	.	.	pfam07679	I-set	Immunoglobulin I-set domain.	GO:0007155|cell adhesion;GO:0007605|sensory perception of sound;	GO:0031225|anchored component of membrane;GO:0005737|cytoplasm;GO:0005886|plasma membrane;	.	K06763	CNTN5; contactin 5
chr11	102763518	102763785	unique_peak1	ENSG00000255282	102751426	102798023	Intron	+	WTAPP1|gi|119587434|gb|EAW67030.1|	695	7e-83	hCG2036779 [Homo sapiens]	gi|335892886|ref|NR_038390.1|	2642	0	Homo sapiens Wilms tumor 1 associated protein pseudogene 1 (WTAPP1), non-coding RNA	Q15007	45.8	6e-06	Pre-mRNA-splicing regulator WTAP	.	.	.	.	pfam13900	GVQW	Putative binding domain. This short domain is often found nested inside other longer domains. The function is not known, but the domain carries a highly conserved GVQW motif. The members are rich in proline and cysteine. This may be a binding domain.	GO:0007049|cell cycle;GO:0010467|gene expression;GO:0080009|mRNA methylation;GO:0006397|mRNA processing;GO:0000381|regulation of alternative mRNA splicing, via spliceosome;GO:0008380|RNA splicing;	GO:0036396|MIS complex;GO:0031965|nuclear membrane;GO:0016607|nuclear speck;GO:0005654|nucleoplasm;GO:0005634|nucleus;	.	.	.
chr11	105100249	105100668	unique_peak1	ENSG00000255221	105099421	105100512	Intron	-	CARD17|gi|724842560|ref|XP_010365341.1|	726	8e-148	PREDICTED: caspase-1-like [Rhinopithecus roxellana]	gi|931579817|ref|XM_014346965.1|	1053	0	PREDICTED: Pan paniscus caspase-1 (LOC100985633), mRNA	P29466	84.3	2e-16	Caspase-1	.	.	.	.	pfam00619	CARD	Caspase recruitment domain. Motif contained in proteins involved in apoptotic signaling. Predicted to possess a DEATH (pfam00531) domain-like fold.	GO:0042981|regulation of apoptotic process;	GO:0005737|cytoplasm;	GO:0004869|cysteine-type endopeptidase inhibitor activity;	K01370	CASP1; caspase 1 [EC:3.4.22.36]
chr11	105100249	105100668	unique_peak1	ENSG00000255221	105100512	105100779	Exon	-	CARD17|gi|724842560|ref|XP_010365341.1|	726	8e-148	PREDICTED: caspase-1-like [Rhinopithecus roxellana]	gi|931579817|ref|XM_014346965.1|	1053	0	PREDICTED: Pan paniscus caspase-1 (LOC100985633), mRNA	P29466	84.3	2e-16	Caspase-1	.	.	.	.	pfam00619	CARD	Caspase recruitment domain. Motif contained in proteins involved in apoptotic signaling. Predicted to possess a DEATH (pfam00531) domain-like fold.	GO:0042981|regulation of apoptotic process;	GO:0005737|cytoplasm;	GO:0004869|cysteine-type endopeptidase inhibitor activity;	K01370	CASP1; caspase 1 [EC:3.4.22.36]
chr11	105100249	105100668	unique_peak1	ENSG00000204397	105044658	105101407	Intron	-	CARD16|gi|62953113|ref|NP_001017534.1|	1045	3e-142	caspase recruitment domain-containing protein 16 isoform 1 [Homo sapiens]	gi|281183509|gb|AC237308.3|	1022	0	Homo sapiens FOSMID clone ABC24-1800O16 from chromosome 11, complete sequence	Q5EG05	223	5e-73	Caspase recruitment domain-containing protein 16	.	.	.	.	pfam00619	CARD	Caspase recruitment domain. Motif contained in proteins involved in apoptotic signaling. Predicted to possess a DEATH (pfam00531) domain-like fold.	GO:0042981|regulation of apoptotic process;	.	GO:0004869|cysteine-type endopeptidase inhibitor activity;	.	.
chr11	117239191	117239708	unique_peak1	ENSG00000167257	117238646	117239800	Intron	+	RNF214|gi|635018111|ref|XP_008019190.1|	2975	0	PREDICTED: RING finger protein 214 isoform X1 [Chlorocebus sabaeus]	gi|503775211|ref|NM_207343.3|	2755	0	Homo sapiens ring finger protein 214 (RNF214), transcript variant 2, mRNA	Q8BFU3	77.4	4e-13	RING finger protein 214	.	.	.	.	pfam13639	zf-RING_2	Ring finger domain.	.	.	GO:0008270|zinc ion binding;	.	.
chr11	117239191	117239708	unique_peak1	ENSG00000167257	117239111	117239800	Intron	+	RNF214|gi|635018111|ref|XP_008019190.1|	2975	0	PREDICTED: RING finger protein 214 isoform X1 [Chlorocebus sabaeus]	gi|503775211|ref|NM_207343.3|	2755	0	Homo sapiens ring finger protein 214 (RNF214), transcript variant 2, mRNA	Q8BFU3	77.4	4e-13	RING finger protein 214	.	.	.	.	pfam13639	zf-RING_2	Ring finger domain.	.	.	GO:0008270|zinc ion binding;	.	.
chr11	117239191	117239708	unique_peak1	ENSG00000167257	117238600	117239860	Exon	+	RNF214|gi|635018111|ref|XP_008019190.1|	2975	0	PREDICTED: RING finger protein 214 isoform X1 [Chlorocebus sabaeus]	gi|503775211|ref|NM_207343.3|	2755	0	Homo sapiens ring finger protein 214 (RNF214), transcript variant 2, mRNA	Q8BFU3	77.4	4e-13	RING finger protein 214	.	.	.	.	pfam13639	zf-RING_2	Ring finger domain.	.	.	GO:0008270|zinc ion binding;	.	.
chr11	118195142	118195605	unique_peak1	ENSG00000160593	118194417	118196734	Intron	-	JAML|gi|685589840|ref|XP_009185648.1|	1884	0	PREDICTED: junctional adhesion molecule-like isoform X1 [Papio anubis]	gi|21748505|dbj|AK090409.1|	5606	0	Homo sapiens mRNA for FLJ00300 protein	Q86YT9	303	1e-100	Junctional adhesion molecule-like	.	.	.	.	pfam07686	V-set	Immunoglobulin V-set domain. This domain is found in antibodies as well as neural protein P0 and CTL4 amongst others.	GO:0046629|gamma-delta T cell activation;GO:0007157|heterophilic cell-cell adhesion via plasma membrane cell adhesion molecules;GO:0050900|leukocyte migration;GO:0035696|monocyte extravasation;GO:0030593|neutrophil chemotaxis;GO:0072672|neutrophil extravasation;GO:0060054|positive regulation of epithelial cell proliferation involved in wound healing;GO:0050776|regulation of immune response;	GO:0005923|bicellular tight junction;GO:0016021|integral component of membrane;GO:0005886|plasma membrane;	GO:0050839|cell adhesion molecule binding;GO:0005178|integrin binding;GO:0042803|protein homodimerization activity;	.	.
chr11	119191336	119191629	unique_peak1	ENSG00000248712	119190840	119193150	Intron	-	CCDC153|gi|685590033|ref|XP_003910874.2|	953	1e-124	PREDICTED: coiled-coil domain-containing protein 153 [Papio anubis]	gi|27696106|gb|BC043548.1|	1690	0	Homo sapiens coiled-coil domain containing 153, mRNA (cDNA clone IMAGE:5171925)	Q494R4	330	6e-111	Coiled-coil domain-containing protein 153	.	.	.	.	pfam13900	GVQW	Putative binding domain. This short domain is often found nested inside other longer domains. The function is not known, but the domain carries a highly conserved GVQW motif. The members are rich in proline and cysteine. This may be a binding domain.	.	.	.	.	.
chr11	120659950	120660416	unique_peak1	ENSG00000149403	120653792	120660268	Intron	+	GRIK4|gi|29029595|ref|NP_055434.2|	4864	0	glutamate receptor ionotropic, kainate 4 isoform 1 precursor [Homo sapiens]	gi|732170504|ref|NM_014619.4|	5716	0	Homo sapiens glutamate ionotropic receptor kainate type subunit 4 (GRIK4), transcript variant 2, mRNA	Q16099	1548	0	Glutamate receptor ionotropic, kainate 4	glnH	55.1	5e-07	COG0834	pfam00060	Lig_chan	Ligand-gated ion channel. This family includes the four transmembrane regions of the ionotropic glutamate receptors and NMDA receptors.	GO:0007268|synaptic transmission;GO:0007215|glutamate receptor signaling pathway;GO:0006810|transport;	GO:0030054|cell junction;GO:0005887|integral component of plasma membrane;GO:0032983|kainate selective glutamate receptor complex;GO:0005886|plasma membrane;GO:0045211|postsynaptic membrane;GO:0042734|presynaptic membrane;	GO:0005234|extracellular-glutamate-gated ion channel activity;GO:0015277|kainate selective glutamate receptor activity;GO:0015276|ligand-gated ion channel activity;	K05204	GRIK4; glutamate receptor, ionotropic kainate 4
chr11	120659950	120660416	unique_peak1	ENSG00000149403	120660268	120660400	Exon	+	GRIK4|gi|29029595|ref|NP_055434.2|	4864	0	glutamate receptor ionotropic, kainate 4 isoform 1 precursor [Homo sapiens]	gi|732170504|ref|NM_014619.4|	5716	0	Homo sapiens glutamate ionotropic receptor kainate type subunit 4 (GRIK4), transcript variant 2, mRNA	Q16099	1548	0	Glutamate receptor ionotropic, kainate 4	glnH	55.1	5e-07	COG0834	pfam00060	Lig_chan	Ligand-gated ion channel. This family includes the four transmembrane regions of the ionotropic glutamate receptors and NMDA receptors.	GO:0007268|synaptic transmission;GO:0007215|glutamate receptor signaling pathway;GO:0006810|transport;	GO:0030054|cell junction;GO:0005887|integral component of plasma membrane;GO:0032983|kainate selective glutamate receptor complex;GO:0005886|plasma membrane;GO:0045211|postsynaptic membrane;GO:0042734|presynaptic membrane;	GO:0005234|extracellular-glutamate-gated ion channel activity;GO:0015277|kainate selective glutamate receptor activity;GO:0015276|ligand-gated ion channel activity;	K05204	GRIK4; glutamate receptor, ionotropic kainate 4
chr11	120659950	120660416	unique_peak1	ENSG00000149403	120660268	120660318	UTR5	+	GRIK4|gi|29029595|ref|NP_055434.2|	4864	0	glutamate receptor ionotropic, kainate 4 isoform 1 precursor [Homo sapiens]	gi|732170504|ref|NM_014619.4|	5716	0	Homo sapiens glutamate ionotropic receptor kainate type subunit 4 (GRIK4), transcript variant 2, mRNA	Q16099	1548	0	Glutamate receptor ionotropic, kainate 4	glnH	55.1	5e-07	COG0834	pfam00060	Lig_chan	Ligand-gated ion channel. This family includes the four transmembrane regions of the ionotropic glutamate receptors and NMDA receptors.	GO:0007268|synaptic transmission;GO:0007215|glutamate receptor signaling pathway;GO:0006810|transport;	GO:0030054|cell junction;GO:0005887|integral component of plasma membrane;GO:0032983|kainate selective glutamate receptor complex;GO:0005886|plasma membrane;GO:0045211|postsynaptic membrane;GO:0042734|presynaptic membrane;	GO:0005234|extracellular-glutamate-gated ion channel activity;GO:0015277|kainate selective glutamate receptor activity;GO:0015276|ligand-gated ion channel activity;	K05204	GRIK4; glutamate receptor, ionotropic kainate 4
chr11	120659950	120660416	unique_peak1	ENSG00000149403	120660400	120802692	Intron	+	GRIK4|gi|29029595|ref|NP_055434.2|	4864	0	glutamate receptor ionotropic, kainate 4 isoform 1 precursor [Homo sapiens]	gi|732170504|ref|NM_014619.4|	5716	0	Homo sapiens glutamate ionotropic receptor kainate type subunit 4 (GRIK4), transcript variant 2, mRNA	Q16099	1548	0	Glutamate receptor ionotropic, kainate 4	glnH	55.1	5e-07	COG0834	pfam00060	Lig_chan	Ligand-gated ion channel. This family includes the four transmembrane regions of the ionotropic glutamate receptors and NMDA receptors.	GO:0007268|synaptic transmission;GO:0007215|glutamate receptor signaling pathway;GO:0006810|transport;	GO:0030054|cell junction;GO:0005887|integral component of plasma membrane;GO:0032983|kainate selective glutamate receptor complex;GO:0005886|plasma membrane;GO:0045211|postsynaptic membrane;GO:0042734|presynaptic membrane;	GO:0005234|extracellular-glutamate-gated ion channel activity;GO:0015277|kainate selective glutamate receptor activity;GO:0015276|ligand-gated ion channel activity;	K05204	GRIK4; glutamate receptor, ionotropic kainate 4
chr11	120659950	120660416	unique_peak1	ENSG00000149403	120564725	120660268	Intron	+	GRIK4|gi|29029595|ref|NP_055434.2|	4864	0	glutamate receptor ionotropic, kainate 4 isoform 1 precursor [Homo sapiens]	gi|732170504|ref|NM_014619.4|	5716	0	Homo sapiens glutamate ionotropic receptor kainate type subunit 4 (GRIK4), transcript variant 2, mRNA	Q16099	1548	0	Glutamate receptor ionotropic, kainate 4	glnH	55.1	5e-07	COG0834	pfam00060	Lig_chan	Ligand-gated ion channel. This family includes the four transmembrane regions of the ionotropic glutamate receptors and NMDA receptors.	GO:0007268|synaptic transmission;GO:0007215|glutamate receptor signaling pathway;GO:0006810|transport;	GO:0030054|cell junction;GO:0005887|integral component of plasma membrane;GO:0032983|kainate selective glutamate receptor complex;GO:0005886|plasma membrane;GO:0045211|postsynaptic membrane;GO:0042734|presynaptic membrane;	GO:0005234|extracellular-glutamate-gated ion channel activity;GO:0015277|kainate selective glutamate receptor activity;GO:0015276|ligand-gated ion channel activity;	K05204	GRIK4; glutamate receptor, ionotropic kainate 4
chr11	120659950	120660416	unique_peak1	ENSG00000149403	120576563	120802692	Intron	+	GRIK4|gi|29029595|ref|NP_055434.2|	4864	0	glutamate receptor ionotropic, kainate 4 isoform 1 precursor [Homo sapiens]	gi|732170504|ref|NM_014619.4|	5716	0	Homo sapiens glutamate ionotropic receptor kainate type subunit 4 (GRIK4), transcript variant 2, mRNA	Q16099	1548	0	Glutamate receptor ionotropic, kainate 4	glnH	55.1	5e-07	COG0834	pfam00060	Lig_chan	Ligand-gated ion channel. This family includes the four transmembrane regions of the ionotropic glutamate receptors and NMDA receptors.	GO:0007268|synaptic transmission;GO:0007215|glutamate receptor signaling pathway;GO:0006810|transport;	GO:0030054|cell junction;GO:0005887|integral component of plasma membrane;GO:0032983|kainate selective glutamate receptor complex;GO:0005886|plasma membrane;GO:0045211|postsynaptic membrane;GO:0042734|presynaptic membrane;	GO:0005234|extracellular-glutamate-gated ion channel activity;GO:0015277|kainate selective glutamate receptor activity;GO:0015276|ligand-gated ion channel activity;	K05204	GRIK4; glutamate receptor, ionotropic kainate 4
chr11	126585828	126586229	unique_peak1	ENSG00000257271	126544244	126610660	Intron	+	KIRREL3-AS1|.	.	.	.	gi|551872699|tpe|HG504301.1|	586	0	TPA: Homo sapiens long non-coding RNA OTTHUMT00000405153.1 (AP000741.1 gene), antisense	.	.	.	.	.	.	.	.	pfam04413	Glycos_transf_N	3-Deoxy-D-manno-octulosonic-acid transferase (kdotransferase). Members of this family transfer activated sugars to a variety of substrates, including glycogen, fructose-6-phosphate and lipopolysaccharides. Members of the family transfer UDP, ADP, GDP or CMP linked sugars. The Glycos_transf_N region is flanked at the N-terminus by a signal peptide and at the C-terminus by Glycos_transf_1 (pfam0053…	.	.	.	.	.
chr11	126585828	126586229	unique_peak1	ENSG00000149571	126562912	127000454	Intron	-	KIRREL3|gi|26006461|ref|NP_115920.1|	3916	0	kin of IRRE-like protein 3 isoform 1 precursor [Homo sapiens]	gi|14017950|dbj|AB058770.1|	3790	0	Homo sapiens KIAA1867 mRNA for KIAA1867 protein	Q8IZU9	97.1	7e-20	Kin of IRRE-like protein 3	.	.	.	.	pfam13900	GVQW	Putative binding domain. This short domain is often found nested inside other longer domains. The function is not known, but the domain carries a highly conserved GVQW motif. The members are rich in proline and cysteine. This may be a binding domain.	GO:0072102|glomerulus morphogenesis;GO:0030097|hemopoiesis;GO:0021766|hippocampus development;GO:0007156|homophilic cell adhesion via plasma membrane adhesion molecules;GO:0002121|inter-male aggressive behavior;GO:0001764|neuron migration;GO:0048812|neuron projection morphogenesis;GO:0021740|principal sensory nucleus of trigeminal nerve development;GO:0007416|synapse assembly;	GO:0030424|axon;GO:0030425|dendrite;GO:0043198|dendritic shaft;GO:0005576|extracellular region;GO:0016021|integral component of membrane;GO:0005886|plasma membrane;	.	.	.
chr11	128207816	128208258	unique_peak1	ENSG00000272575	128206828	128208828	Promoter	+	LINC02098|gi|119588112|gb|EAW67708.1|	284	6e-30	hCG1813886 [Homo sapiens]	gi|767971127|ref|XR_948161.1|	554	0	PREDICTED: Homo sapiens uncharacterized LOC105369564 (LOC105369564), transcript variant X2, ncRNA	.	.	.	.	.	.	.	.	pfam06054	CoiA	Competence protein CoiA-like family. Many of the members of this family are described as transcription factors. CoiA falls within a competence-specific operon in Streptococcus. CoiA is an uncharacterized protein.	.	.	.	.	.
chr11	130403391	130403857	unique_peak1	ENSG00000175773	130403300	130403657	Exon	+	AP002986.1|gi|795564390|ref|XP_011908814.1|	294	1e-51	PREDICTED: uncharacterized protein LOC105582661, partial [Cercocebus atys]	gi|767892747|ref|XR_913696.1|	1763	0	PREDICTED: Homo sapiens uncharacterized LOC646383 (LOC646383), transcript variant X3, misc_RNA	.	.	.	.	.	.	.	.	pfam15108	TMEM37	Voltage-dependent calcium channel gamma-like subunit protein family. This family of transmembrane proteins, TMEM37, has a role in stabilizing the calcium channel in an inactivated (closed) state. It is a subunit of the L-type calcium channels. This family of proteins are found in eukaryotes. Proteins in this family are approximately 210 amino acids in length.	.	.	.	.	.
chr11	134444559	134444999	unique_peak1	ENSG00000255545	134436784	134466185	Intron	+	AP004608.1|gi|119588250|gb|EAW67846.1|	861	2e-103	hCG2032850 [Homo sapiens]	gi|694947999|ref|XR_673172.1|	3417	0	PREDICTED: Pan troglodytes uncharacterized LOC100614081 (LOC100614081), transcript variant X1, ncRNA	Q6UX73	56.2	5e-07	UPF0764 protein C16orf89	.	.	.	.	pfam13900	GVQW	Putative binding domain. This short domain is often found nested inside other longer domains. The function is not known, but the domain carries a highly conserved GVQW motif. The members are rich in proline and cysteine. This may be a binding domain.	.	GO:0005829|cytosol;GO:0070062|extracellular exosome;GO:0016020|membrane;	GO:0042803|protein homodimerization activity;	.	.
chr11	134444559	134444999	unique_peak1	ENSG00000255545	134436784	134466339	Intron	+	AP004608.1|gi|119588250|gb|EAW67846.1|	861	2e-103	hCG2032850 [Homo sapiens]	gi|694947999|ref|XR_673172.1|	3417	0	PREDICTED: Pan troglodytes uncharacterized LOC100614081 (LOC100614081), transcript variant X1, ncRNA	Q6UX73	56.2	5e-07	UPF0764 protein C16orf89	.	.	.	.	pfam13900	GVQW	Putative binding domain. This short domain is often found nested inside other longer domains. The function is not known, but the domain carries a highly conserved GVQW motif. The members are rich in proline and cysteine. This may be a binding domain.	.	GO:0005829|cytosol;GO:0070062|extracellular exosome;GO:0016020|membrane;	GO:0042803|protein homodimerization activity;	.	.
chr12	4792351	4792897	unique_peak1	ENSG00000130035	4765546	4850737	Intron	+	GALNT8|gi|8393412|ref|NP_059113.1|	3413	0	probable polypeptide N-acetylgalactosaminyltransferase 8 [Homo sapiens]	gi|197100008|ref|NM_002235.3|	5977	0	Homo sapiens potassium voltage-gated channel subfamily A member 6 (KCNA6), mRNA	P17658	822	0	Potassium voltage-gated channel subfamily A member 6	Rv0696	64.7	5e-10	COG0463	pfam02214	BTB_2	BTB/POZ domain. In voltage-gated K+ channels this domain is responsible for subfamily-specific assembly of alpha-subunits into functional tetrameric channels. In KCTD1 this domain functions as a transcriptional repressor. It also mediates homomultimerization of KCTD1 and interaction of KCTD1 with the transcription factor AP-2-alpha.	GO:0016266|O-glycan processing;	GO:0000139|Golgi membrane;GO:0016021|integral component of membrane;GO:0043231|intracellular membrane-bounded organelle;	GO:0030246|carbohydrate binding;GO:0046872|metal ion binding;GO:0004653|polypeptide N-acetylgalactosaminyltransferase activity;	K00710	GALNT; polypeptide N-acetylgalactosaminyltransferase [EC:2.4.1.41]
chr12	26164070	26164552	unique_peak1	ENSG00000123096	26135030	26179995	Intron	+	SSPN|gi|114645585|ref|XP_001144827.1|	1083	1e-137	PREDICTED: sarcospan isoform X1 [Pan troglodytes]	gi|209529677|ref|NM_001135823.1|	4343	0	Homo sapiens sarcospan (SSPN), transcript variant 2, mRNA	Q14714	262	6e-87	Sarcospan	.	.	.	.	pfam04103	CD20	CD20-like family. This family includes the CD20 protein and the beta subunit of the high affinity receptor for IgE Fc. The high affinity receptor for IgE is a tetrameric structure consisting of a single IgE-binding alpha subunit, a single beta subunit, and two disulfide-linked gamma subunits. The alpha subunit of Fc epsilon RI and most Fc receptors are homologous members of the Ig superfamily. By…	GO:0009887|organ morphogenesis;GO:0030154|cell differentiation;GO:0008283|cell proliferation;GO:0032922|circadian regulation of gene expression;GO:0010832|negative regulation of myotube differentiation;GO:0010944|negative regulation of transcription by competitive promoter binding;GO:0000122|negative regulation of transcription from RNA polymerase II promoter;GO:0045892|negative regulation of tra…	GO:0005634|nucleus;	GO:0043425|bHLH transcription factor binding;GO:0070888|E-box binding;GO:0042826|histone deacetylase binding;GO:0043426|MRF binding;GO:0046982|protein heterodimerization activity;GO:0042803|protein homodimerization activity;GO:0001102|RNA polymerase II activating transcription factor binding;GO:0000978|RNA polymerase II core promoter proximal region sequence-specific DNA binding;GO:0003714|transc…	K03730	BHLHB3, DEC2; class B basic helix-loop-helix protein 3
chr12	26164070	26164552	unique_peak1	ENSG00000123096	26122152	26224292	Intron	+	SSPN|gi|114645585|ref|XP_001144827.1|	1083	1e-137	PREDICTED: sarcospan isoform X1 [Pan troglodytes]	gi|209529677|ref|NM_001135823.1|	4343	0	Homo sapiens sarcospan (SSPN), transcript variant 2, mRNA	Q14714	262	6e-87	Sarcospan	.	.	.	.	pfam04103	CD20	CD20-like family. This family includes the CD20 protein and the beta subunit of the high affinity receptor for IgE Fc. The high affinity receptor for IgE is a tetrameric structure consisting of a single IgE-binding alpha subunit, a single beta subunit, and two disulfide-linked gamma subunits. The alpha subunit of Fc epsilon RI and most Fc receptors are homologous members of the Ig superfamily. By…	GO:0009887|organ morphogenesis;GO:0030154|cell differentiation;GO:0008283|cell proliferation;GO:0032922|circadian regulation of gene expression;GO:0010832|negative regulation of myotube differentiation;GO:0010944|negative regulation of transcription by competitive promoter binding;GO:0000122|negative regulation of transcription from RNA polymerase II promoter;GO:0045892|negative regulation of tra…	GO:0005634|nucleus;	GO:0043425|bHLH transcription factor binding;GO:0070888|E-box binding;GO:0042826|histone deacetylase binding;GO:0043426|MRF binding;GO:0046982|protein heterodimerization activity;GO:0042803|protein homodimerization activity;GO:0001102|RNA polymerase II activating transcription factor binding;GO:0000978|RNA polymerase II core promoter proximal region sequence-specific DNA binding;GO:0003714|transc…	K03730	BHLHB3, DEC2; class B basic helix-loop-helix protein 3
chr12	26164070	26164552	unique_peak1	ENSG00000123096	26122152	26252867	Intron	+	SSPN|gi|114645585|ref|XP_001144827.1|	1083	1e-137	PREDICTED: sarcospan isoform X1 [Pan troglodytes]	gi|209529677|ref|NM_001135823.1|	4343	0	Homo sapiens sarcospan (SSPN), transcript variant 2, mRNA	Q14714	262	6e-87	Sarcospan	.	.	.	.	pfam04103	CD20	CD20-like family. This family includes the CD20 protein and the beta subunit of the high affinity receptor for IgE Fc. The high affinity receptor for IgE is a tetrameric structure consisting of a single IgE-binding alpha subunit, a single beta subunit, and two disulfide-linked gamma subunits. The alpha subunit of Fc epsilon RI and most Fc receptors are homologous members of the Ig superfamily. By…	GO:0009887|organ morphogenesis;GO:0030154|cell differentiation;GO:0008283|cell proliferation;GO:0032922|circadian regulation of gene expression;GO:0010832|negative regulation of myotube differentiation;GO:0010944|negative regulation of transcription by competitive promoter binding;GO:0000122|negative regulation of transcription from RNA polymerase II promoter;GO:0045892|negative regulation of tra…	GO:0005634|nucleus;	GO:0043425|bHLH transcription factor binding;GO:0070888|E-box binding;GO:0042826|histone deacetylase binding;GO:0043426|MRF binding;GO:0046982|protein heterodimerization activity;GO:0042803|protein homodimerization activity;GO:0001102|RNA polymerase II activating transcription factor binding;GO:0000978|RNA polymerase II core promoter proximal region sequence-specific DNA binding;GO:0003714|transc…	K03730	BHLHB3, DEC2; class B basic helix-loop-helix protein 3
chr12	26164070	26164552	unique_peak1	ENSG00000123096	26135030	26224292	Intron	+	SSPN|gi|114645585|ref|XP_001144827.1|	1083	1e-137	PREDICTED: sarcospan isoform X1 [Pan troglodytes]	gi|209529677|ref|NM_001135823.1|	4343	0	Homo sapiens sarcospan (SSPN), transcript variant 2, mRNA	Q14714	262	6e-87	Sarcospan	.	.	.	.	pfam04103	CD20	CD20-like family. This family includes the CD20 protein and the beta subunit of the high affinity receptor for IgE Fc. The high affinity receptor for IgE is a tetrameric structure consisting of a single IgE-binding alpha subunit, a single beta subunit, and two disulfide-linked gamma subunits. The alpha subunit of Fc epsilon RI and most Fc receptors are homologous members of the Ig superfamily. By…	GO:0009887|organ morphogenesis;GO:0030154|cell differentiation;GO:0008283|cell proliferation;GO:0032922|circadian regulation of gene expression;GO:0010832|negative regulation of myotube differentiation;GO:0010944|negative regulation of transcription by competitive promoter binding;GO:0000122|negative regulation of transcription from RNA polymerase II promoter;GO:0045892|negative regulation of tra…	GO:0005634|nucleus;	GO:0043425|bHLH transcription factor binding;GO:0070888|E-box binding;GO:0042826|histone deacetylase binding;GO:0043426|MRF binding;GO:0046982|protein heterodimerization activity;GO:0042803|protein homodimerization activity;GO:0001102|RNA polymerase II activating transcription factor binding;GO:0000978|RNA polymerase II core promoter proximal region sequence-specific DNA binding;GO:0003714|transc…	K03730	BHLHB3, DEC2; class B basic helix-loop-helix protein 3
chr12	26369680	26369910	unique_peak1	ENSG00000255968	26319004	26400656	Intron	+	AC024145.1|gi|119616939|gb|EAW96533.1|	345	7e-38	hCG2045643 [Homo sapiens]	gi|551874280|tpe|HG504620.1|	775	0	TPA: Homo sapiens long non-coding RNA OTTHUMT00000402730.1 (RP11-513G19.1 gene), antisense	.	.	.	.	.	.	.	.	pfam10277	Frag1	Frag1/DRAM/Sfk1 family. This family includes Frag1, DRAM and Sfk1 proteins. Frag1 (FGF receptor activating protein 1) is a protein that is conserved from fungi to humans. There are four potential iso-prenylation sites throughout the peptide, viz CILW, CIIW and CIGL. Frag1 is a membrane-spanning protein that is ubiquitously expressed in adult tissues suggesting an important cellular function. Dram…	.	.	.	.	.
chr12	26369680	26369910	unique_peak1	ENSG00000123104	26340328	26387433	Intron	-	ITPR2|gi|95147335|ref|NP_002214.2|	13890	0	inositol 1,4,5-trisphosphate receptor type 2 [Homo sapiens]	gi|815930065|ref|NM_002223.3|	11405	0	Homo sapiens inositol 1,4,5-trisphosphate receptor type 2 (ITPR2), mRNA	Q14571	190	1e-53	Inositol 1,4,5-trisphosphate receptor type 2	.	.	.	.	pfam08709	Ins145_P3_rec	Inositol 1,4,5-trisphosphate/ryanodine receptor. This domain corresponds to the ligand binding region on inositol 1,4,5-trisphosphate receptor, and the N terminal region of the ryanodine receptor. Both receptors are involved in Ca2+ release. They can couple to the activation of neurotransmitter-gated receptors and voltage-gated Ca2+ channels on the plasma membrane, thus allowing the endoplasmic r…	GO:0051209|release of sequestered calcium ion into cytosol;	GO:0005789|endoplasmic reticulum membrane;GO:0016021|integral component of membrane;GO:0005886|plasma membrane;GO:0005791|rough endoplasmic reticulum;GO:0016529|sarcoplasmic reticulum;GO:0030667|secretory granule membrane;GO:0030658|transport vesicle membrane;	GO:0005509|calcium ion binding;GO:0070679|inositol 1,4,5 trisphosphate binding;GO:0005220|inositol 1,4,5-trisphosphate-sensitive calcium-release channel activity;GO:0035091|phosphatidylinositol binding;	K04959	ITPR2; inositol 1,4,5-triphosphate receptor type 2
chr12	27163090	27163645	unique_peak1	ENSG00000256226	27161266	27163266	Promoter	-	AC092747.1|.	.	.	.	gi|551873940|tpe|HG504625.1|	380	0	TPA: Homo sapiens long non-coding RNA OTTHUMT00000403260.1 (RP11-582E3.2 gene), lincRNA	.	.	.	.	.	.	.	.	pfam03006	HlyIII	Haemolysin-III related. Members of this family are integral membrane proteins. This family includes a protein with hemolytic activity from Bacillus cereus. It has been proposed that YOL002c encodes a Saccharomyces cerevisiae protein that plays a key role in metabolic pathways that regulate lipid and phosphate metabolizm. In eukaryotes, members are seven-transmembrane pass molecules found to encod…	.	.	.	.	.
chr12	27163090	27163645	unique_peak1	ENSG00000256226	27161393	27163393	Promoter	-	AC092747.1|.	.	.	.	gi|551873940|tpe|HG504625.1|	380	0	TPA: Homo sapiens long non-coding RNA OTTHUMT00000403260.1 (RP11-582E3.2 gene), lincRNA	.	.	.	.	.	.	.	.	pfam03006	HlyIII	Haemolysin-III related. Members of this family are integral membrane proteins. This family includes a protein with hemolytic activity from Bacillus cereus. It has been proposed that YOL002c encodes a Saccharomyces cerevisiae protein that plays a key role in metabolic pathways that regulate lipid and phosphate metabolizm. In eukaryotes, members are seven-transmembrane pass molecules found to encod…	.	.	.	.	.
chr12	29537370	29537671	unique_peak1	ENSG00000133687	29536317	29556856	Intron	-	TMTC1|gi|530399431|ref|XP_005253556.1|	4420	0	PREDICTED: transmembrane and TPR repeat-containing protein 1 isoform X4 [Homo sapiens]	gi|301336135|ref|NM_175861.3|	8805	0	Homo sapiens transmembrane and tetratricopeptide repeat containing 1 (TMTC1), transcript variant 2, mRNA	Q3UV71	874	0	Transmembrane and TPR repeat-containing protein 1	MTH72	103	5e-22	COG0457	pfam08409	DUF1736	Domain of unknown function (DUF1736). This domain of unknown function is found in various hypothetical metazoan proteins.	GO:0006396|RNA processing;	GO:0016021|integral component of membrane;GO:0005739|mitochondrion;	.	.	.
chr12	46524102	46524551	unique_peak1	ENSG00000257261	46387972	46874816	Intron	+	AC008014.1|gi|119578308|gb|EAW57904.1|	366	5e-39	hCG1804572, isoform CRA_a [Homo sapiens]	gi|666670728|tpe|LK938728.1|	1569	0	TPA: Homo sapiens long non-coding RNA OTTHUMT00000474947.1 (RP11-96H19.1 gene), lincRNA	.	.	.	.	.	.	.	.	pfam13900	GVQW	Putative binding domain. This short domain is often found nested inside other longer domains. The function is not known, but the domain carries a highly conserved GVQW motif. The members are rich in proline and cysteine. This may be a binding domain.	.	.	.	.	.
chr12	46548820	46549254	unique_peak1	ENSG00000272369	46537631	46571255	Intron	+	AC008035.1|gi|119578310|gb|EAW57906.1|	578	4e-74	hCG1804572, isoform CRA_c [Homo sapiens]	gi|551873399|tpe|HG504699.1|	448	0	TPA: Homo sapiens long non-coding RNA OTTHUMT00000471303.1 (RP11-446N19.1 gene), lincRNA	.	.	.	.	.	.	.	.	.	.	.	.	.	.	.	.
chr12	46548820	46549254	unique_peak1	ENSG00000257261	46387972	46874816	Intron	+	AC008014.1|gi|119578308|gb|EAW57904.1|	366	5e-39	hCG1804572, isoform CRA_a [Homo sapiens]	gi|666670728|tpe|LK938728.1|	1569	0	TPA: Homo sapiens long non-coding RNA OTTHUMT00000474947.1 (RP11-96H19.1 gene), lincRNA	.	.	.	.	.	.	.	.	pfam13900	GVQW	Putative binding domain. This short domain is often found nested inside other longer domains. The function is not known, but the domain carries a highly conserved GVQW motif. The members are rich in proline and cysteine. This may be a binding domain.	.	.	.	.	.
chr12	46562227	46562540	unique_peak1	ENSG00000272369	46537631	46571255	Intron	+	AC008035.1|gi|119578310|gb|EAW57906.1|	578	4e-74	hCG1804572, isoform CRA_c [Homo sapiens]	gi|551873399|tpe|HG504699.1|	448	0	TPA: Homo sapiens long non-coding RNA OTTHUMT00000471303.1 (RP11-446N19.1 gene), lincRNA	.	.	.	.	.	.	.	.	.	.	.	.	.	.	.	.
chr12	46562227	46562540	unique_peak1	ENSG00000257261	46387972	46874816	Intron	+	AC008014.1|gi|119578308|gb|EAW57904.1|	366	5e-39	hCG1804572, isoform CRA_a [Homo sapiens]	gi|666670728|tpe|LK938728.1|	1569	0	TPA: Homo sapiens long non-coding RNA OTTHUMT00000474947.1 (RP11-96H19.1 gene), lincRNA	.	.	.	.	.	.	.	.	pfam13900	GVQW	Putative binding domain. This short domain is often found nested inside other longer domains. The function is not known, but the domain carries a highly conserved GVQW motif. The members are rich in proline and cysteine. This may be a binding domain.	.	.	.	.	.
chr12	50088017	50088369	unique_peak1	ENSG00000066117	50086234	50088234	Promoter	+	SMARCD1|gi|297691800|ref|XP_002823254.1|	2804	0	PREDICTED: SWI/SNF-related matrix-associated actin-dependent regulator of chromatin subfamily D member 1 [Pongo abelii]	gi|931581008|ref|XM_003825857.3|	3610	0	PREDICTED: Pan paniscus SWI/SNF related, matrix associated, actin dependent regulator of chromatin, subfamily d, member 1 (SMARCD1), transcript variant X1, mRNA	Q61466	202	1e-60	SWI/SNF-related matrix-associated actin-dependent regulator of chromatin subfamily D member 1	SPAC23G3.10c	231	3e-65	COG5531	pfam02201	SWIB	SWIB/MDM2 domain. This family includes the SWIB domain and the MDM2 domain. The p53-associated protein (MDM2) is an inhibitor of the p53 tumor suppressor gene binding the transactivation domain and down regulating the ability of p53 to activate transcription. This family contains the p53 binding domain of MDM2.	GO:0071398|cellular response to fatty acid;GO:0016569|covalent chromatin modification;GO:0006338|chromatin remodeling;GO:0048096|chromatin-mediated maintenance of transcription;GO:0007399|nervous system development;GO:0006337|nucleosome disassembly;GO:0006357|regulation of transcription from RNA polymerase II promoter;	GO:0071565|nBAF complex;GO:0071564|npBAF complex;GO:0016514|SWI/SNF complex;	GO:0003682|chromatin binding;GO:0032947|protein complex scaffold;GO:0003713|transcription coactivator activity;	K11650	SMARCD; SWI/SNF-related matrix-associated actin-dependent regulator of chromatin subfamily D
chr12	50088017	50088369	unique_peak1	ENSG00000066117	50086878	50088520	Intron	+	SMARCD1|gi|297691800|ref|XP_002823254.1|	2804	0	PREDICTED: SWI/SNF-related matrix-associated actin-dependent regulator of chromatin subfamily D member 1 [Pongo abelii]	gi|931581008|ref|XM_003825857.3|	3610	0	PREDICTED: Pan paniscus SWI/SNF related, matrix associated, actin dependent regulator of chromatin, subfamily d, member 1 (SMARCD1), transcript variant X1, mRNA	Q61466	202	1e-60	SWI/SNF-related matrix-associated actin-dependent regulator of chromatin subfamily D member 1	SPAC23G3.10c	231	3e-65	COG5531	pfam02201	SWIB	SWIB/MDM2 domain. This family includes the SWIB domain and the MDM2 domain. The p53-associated protein (MDM2) is an inhibitor of the p53 tumor suppressor gene binding the transactivation domain and down regulating the ability of p53 to activate transcription. This family contains the p53 binding domain of MDM2.	GO:0071398|cellular response to fatty acid;GO:0016569|covalent chromatin modification;GO:0006338|chromatin remodeling;GO:0048096|chromatin-mediated maintenance of transcription;GO:0007399|nervous system development;GO:0006337|nucleosome disassembly;GO:0006357|regulation of transcription from RNA polymerase II promoter;	GO:0071565|nBAF complex;GO:0071564|npBAF complex;GO:0016514|SWI/SNF complex;	GO:0003682|chromatin binding;GO:0032947|protein complex scaffold;GO:0003713|transcription coactivator activity;	K11650	SMARCD; SWI/SNF-related matrix-associated actin-dependent regulator of chromatin subfamily D
chr12	50088017	50088369	unique_peak1	ENSG00000066117	50086878	50089883	Intron	+	SMARCD1|gi|297691800|ref|XP_002823254.1|	2804	0	PREDICTED: SWI/SNF-related matrix-associated actin-dependent regulator of chromatin subfamily D member 1 [Pongo abelii]	gi|931581008|ref|XM_003825857.3|	3610	0	PREDICTED: Pan paniscus SWI/SNF related, matrix associated, actin dependent regulator of chromatin, subfamily d, member 1 (SMARCD1), transcript variant X1, mRNA	Q61466	202	1e-60	SWI/SNF-related matrix-associated actin-dependent regulator of chromatin subfamily D member 1	SPAC23G3.10c	231	3e-65	COG5531	pfam02201	SWIB	SWIB/MDM2 domain. This family includes the SWIB domain and the MDM2 domain. The p53-associated protein (MDM2) is an inhibitor of the p53 tumor suppressor gene binding the transactivation domain and down regulating the ability of p53 to activate transcription. This family contains the p53 binding domain of MDM2.	GO:0071398|cellular response to fatty acid;GO:0016569|covalent chromatin modification;GO:0006338|chromatin remodeling;GO:0048096|chromatin-mediated maintenance of transcription;GO:0007399|nervous system development;GO:0006337|nucleosome disassembly;GO:0006357|regulation of transcription from RNA polymerase II promoter;	GO:0071565|nBAF complex;GO:0071564|npBAF complex;GO:0016514|SWI/SNF complex;	GO:0003682|chromatin binding;GO:0032947|protein complex scaffold;GO:0003713|transcription coactivator activity;	K11650	SMARCD; SWI/SNF-related matrix-associated actin-dependent regulator of chromatin subfamily D
chr12	50088017	50088369	unique_peak1	ENSG00000066117	50087485	50088520	Intron	+	SMARCD1|gi|297691800|ref|XP_002823254.1|	2804	0	PREDICTED: SWI/SNF-related matrix-associated actin-dependent regulator of chromatin subfamily D member 1 [Pongo abelii]	gi|931581008|ref|XM_003825857.3|	3610	0	PREDICTED: Pan paniscus SWI/SNF related, matrix associated, actin dependent regulator of chromatin, subfamily d, member 1 (SMARCD1), transcript variant X1, mRNA	Q61466	202	1e-60	SWI/SNF-related matrix-associated actin-dependent regulator of chromatin subfamily D member 1	SPAC23G3.10c	231	3e-65	COG5531	pfam02201	SWIB	SWIB/MDM2 domain. This family includes the SWIB domain and the MDM2 domain. The p53-associated protein (MDM2) is an inhibitor of the p53 tumor suppressor gene binding the transactivation domain and down regulating the ability of p53 to activate transcription. This family contains the p53 binding domain of MDM2.	GO:0071398|cellular response to fatty acid;GO:0016569|covalent chromatin modification;GO:0006338|chromatin remodeling;GO:0048096|chromatin-mediated maintenance of transcription;GO:0007399|nervous system development;GO:0006337|nucleosome disassembly;GO:0006357|regulation of transcription from RNA polymerase II promoter;	GO:0071565|nBAF complex;GO:0071564|npBAF complex;GO:0016514|SWI/SNF complex;	GO:0003682|chromatin binding;GO:0032947|protein complex scaffold;GO:0003713|transcription coactivator activity;	K11650	SMARCD; SWI/SNF-related matrix-associated actin-dependent regulator of chromatin subfamily D
chr12	50088017	50088369	unique_peak1	ENSG00000066117	50088290	50088524	Intron	+	SMARCD1|gi|297691800|ref|XP_002823254.1|	2804	0	PREDICTED: SWI/SNF-related matrix-associated actin-dependent regulator of chromatin subfamily D member 1 [Pongo abelii]	gi|931581008|ref|XM_003825857.3|	3610	0	PREDICTED: Pan paniscus SWI/SNF related, matrix associated, actin dependent regulator of chromatin, subfamily d, member 1 (SMARCD1), transcript variant X1, mRNA	Q61466	202	1e-60	SWI/SNF-related matrix-associated actin-dependent regulator of chromatin subfamily D member 1	SPAC23G3.10c	231	3e-65	COG5531	pfam02201	SWIB	SWIB/MDM2 domain. This family includes the SWIB domain and the MDM2 domain. The p53-associated protein (MDM2) is an inhibitor of the p53 tumor suppressor gene binding the transactivation domain and down regulating the ability of p53 to activate transcription. This family contains the p53 binding domain of MDM2.	GO:0071398|cellular response to fatty acid;GO:0016569|covalent chromatin modification;GO:0006338|chromatin remodeling;GO:0048096|chromatin-mediated maintenance of transcription;GO:0007399|nervous system development;GO:0006337|nucleosome disassembly;GO:0006357|regulation of transcription from RNA polymerase II promoter;	GO:0071565|nBAF complex;GO:0071564|npBAF complex;GO:0016514|SWI/SNF complex;	GO:0003682|chromatin binding;GO:0032947|protein complex scaffold;GO:0003713|transcription coactivator activity;	K11650	SMARCD; SWI/SNF-related matrix-associated actin-dependent regulator of chromatin subfamily D
chr12	50088017	50088369	unique_peak1	ENSG00000066117	50088234	50088290	Exon	+	SMARCD1|gi|297691800|ref|XP_002823254.1|	2804	0	PREDICTED: SWI/SNF-related matrix-associated actin-dependent regulator of chromatin subfamily D member 1 [Pongo abelii]	gi|931581008|ref|XM_003825857.3|	3610	0	PREDICTED: Pan paniscus SWI/SNF related, matrix associated, actin dependent regulator of chromatin, subfamily d, member 1 (SMARCD1), transcript variant X1, mRNA	Q61466	202	1e-60	SWI/SNF-related matrix-associated actin-dependent regulator of chromatin subfamily D member 1	SPAC23G3.10c	231	3e-65	COG5531	pfam02201	SWIB	SWIB/MDM2 domain. This family includes the SWIB domain and the MDM2 domain. The p53-associated protein (MDM2) is an inhibitor of the p53 tumor suppressor gene binding the transactivation domain and down regulating the ability of p53 to activate transcription. This family contains the p53 binding domain of MDM2.	GO:0071398|cellular response to fatty acid;GO:0016569|covalent chromatin modification;GO:0006338|chromatin remodeling;GO:0048096|chromatin-mediated maintenance of transcription;GO:0007399|nervous system development;GO:0006337|nucleosome disassembly;GO:0006357|regulation of transcription from RNA polymerase II promoter;	GO:0071565|nBAF complex;GO:0071564|npBAF complex;GO:0016514|SWI/SNF complex;	GO:0003682|chromatin binding;GO:0032947|protein complex scaffold;GO:0003713|transcription coactivator activity;	K11650	SMARCD; SWI/SNF-related matrix-associated actin-dependent regulator of chromatin subfamily D
chr12	50088017	50088369	unique_peak1	ENSG00000066117	50088234	50088238	UTR5	+	SMARCD1|gi|297691800|ref|XP_002823254.1|	2804	0	PREDICTED: SWI/SNF-related matrix-associated actin-dependent regulator of chromatin subfamily D member 1 [Pongo abelii]	gi|931581008|ref|XM_003825857.3|	3610	0	PREDICTED: Pan paniscus SWI/SNF related, matrix associated, actin dependent regulator of chromatin, subfamily d, member 1 (SMARCD1), transcript variant X1, mRNA	Q61466	202	1e-60	SWI/SNF-related matrix-associated actin-dependent regulator of chromatin subfamily D member 1	SPAC23G3.10c	231	3e-65	COG5531	pfam02201	SWIB	SWIB/MDM2 domain. This family includes the SWIB domain and the MDM2 domain. The p53-associated protein (MDM2) is an inhibitor of the p53 tumor suppressor gene binding the transactivation domain and down regulating the ability of p53 to activate transcription. This family contains the p53 binding domain of MDM2.	GO:0071398|cellular response to fatty acid;GO:0016569|covalent chromatin modification;GO:0006338|chromatin remodeling;GO:0048096|chromatin-mediated maintenance of transcription;GO:0007399|nervous system development;GO:0006337|nucleosome disassembly;GO:0006357|regulation of transcription from RNA polymerase II promoter;	GO:0071565|nBAF complex;GO:0071564|npBAF complex;GO:0016514|SWI/SNF complex;	GO:0003682|chromatin binding;GO:0032947|protein complex scaffold;GO:0003713|transcription coactivator activity;	K11650	SMARCD; SWI/SNF-related matrix-associated actin-dependent regulator of chromatin subfamily D
chr12	50442277	50442820	unique_peak1	ENSG00000161813	50441643	50453459	Intron	+	LARP4|gi|767972995|ref|XP_011536132.1|	3690	0	PREDICTED: la-related protein 4 isoform X3 [Homo sapiens]	gi|283046700|ref|NM_052879.4|	6424	0	Homo sapiens La ribonucleoprotein domain family member 4 (LARP4), transcript variant 1, mRNA	Q71RC2	265	1e-81	La-related protein 4	SPAC1527.03	54.3	2e-06	COG5193	pfam05383	La	La domain. This presumed domain is found at the N-terminus of La RNA-binding proteins as well as other proteins. The function of this region is uncertain.	GO:0007010|cytoskeleton organization;GO:0022604|regulation of cell morphogenesis;	GO:0016020|membrane;	GO:0000166|nucleotide binding;GO:0044822|poly(A) RNA binding;	K18763	LARP4; la-related protein 4
chr12	50442277	50442820	unique_peak1	ENSG00000161813	50441643	50454313	Intron	+	LARP4|gi|767972995|ref|XP_011536132.1|	3690	0	PREDICTED: la-related protein 4 isoform X3 [Homo sapiens]	gi|283046700|ref|NM_052879.4|	6424	0	Homo sapiens La ribonucleoprotein domain family member 4 (LARP4), transcript variant 1, mRNA	Q71RC2	265	1e-81	La-related protein 4	SPAC1527.03	54.3	2e-06	COG5193	pfam05383	La	La domain. This presumed domain is found at the N-terminus of La RNA-binding proteins as well as other proteins. The function of this region is uncertain.	GO:0007010|cytoskeleton organization;GO:0022604|regulation of cell morphogenesis;	GO:0016020|membrane;	GO:0000166|nucleotide binding;GO:0044822|poly(A) RNA binding;	K18763	LARP4; la-related protein 4
chr12	50739624	50739994	unique_peak1	ENSG00000066084	50739586	50741415	Intron	+	DIP2B|gi|55749758|ref|NP_775873.2|	7990	0	disco-interacting protein 2 homolog B [Homo sapiens]	gi|55749757|ref|NM_173602.2|	8593	0	Homo sapiens disco interacting protein 2 homolog B (DIP2B), mRNA	Q9P265	2093	0	Disco-interacting protein 2 homolog B	SPAC56F8.02	288	1e-77	COG0318	pfam00501	AMP-binding	AMP-binding enzyme.	GO:0008152|metabolic process;	GO:0005737|cytoplasm;GO:0070062|extracellular exosome;GO:0016020|membrane;GO:0005634|nucleus;	GO:0003824|catalytic activity;	.	.
chr12	52209331	52209589	unique_peak1	ENSG00000257137	52208402	52210402	Promoter	-	C12orf80|gi|119578642|gb|EAW58238.1|	787	6e-101	hCG2038621, partial [Homo sapiens]	gi|551874037|tpe|HG504769.1|	1257	0	TPA: Homo sapiens long non-coding RNA OTTHUMT00000405174.1 (RP11-845M18.3 gene), lincRNA	.	.	.	.	.	.	.	.	pfam11833	DUF3353	Protein of unknown function (DUF3353). This family of proteins are functionally uncharacterized. This protein is found in bacteria and eukaryotes. Proteins in this family are typically between 205 to 258 amino acids in length.	.	.	.	.	.
chr12	52209331	52209589	unique_peak1	ENSG00000258279	52208929	52210929	Promoter	+	LINC00592|gi|119578643|gb|EAW58239.1|	486	2e-57	hCG2038107 [Homo sapiens]	gi|551874429|tpe|HG504772.1|	1044	0	TPA: Homo sapiens long non-coding RNA OTTHUMT00000405177.2 (LOC283404 gene), lincRNA	.	.	.	.	.	.	.	.	pfam01384	PHO4	Phosphate transporter family. This family includes PHO-4 from Neurospora crassa which is a is a Na(+)-phosphate symporter. This family also contains the leukaemia virus receptor.	.	.	.	.	.
chr12	52209331	52209589	unique_peak1	ENSG00000257137	52206179	52210576	Intron	-	C12orf80|gi|119578642|gb|EAW58238.1|	787	6e-101	hCG2038621, partial [Homo sapiens]	gi|551874037|tpe|HG504769.1|	1257	0	TPA: Homo sapiens long non-coding RNA OTTHUMT00000405174.1 (RP11-845M18.3 gene), lincRNA	.	.	.	.	.	.	.	.	pfam11833	DUF3353	Protein of unknown function (DUF3353). This family of proteins are functionally uncharacterized. This protein is found in bacteria and eukaryotes. Proteins in this family are typically between 205 to 258 amino acids in length.	.	.	.	.	.
chr12	52209331	52209589	unique_peak1	ENSG00000257137	52208388	52210576	Intron	-	C12orf80|gi|119578642|gb|EAW58238.1|	787	6e-101	hCG2038621, partial [Homo sapiens]	gi|551874037|tpe|HG504769.1|	1257	0	TPA: Homo sapiens long non-coding RNA OTTHUMT00000405174.1 (RP11-845M18.3 gene), lincRNA	.	.	.	.	.	.	.	.	pfam11833	DUF3353	Protein of unknown function (DUF3353). This family of proteins are functionally uncharacterized. This protein is found in bacteria and eukaryotes. Proteins in this family are typically between 205 to 258 amino acids in length.	.	.	.	.	.
chr12	52209331	52209589	unique_peak1	ENSG00000258279	52164951	52223445	Intron	+	LINC00592|gi|119578643|gb|EAW58239.1|	486	2e-57	hCG2038107 [Homo sapiens]	gi|551874429|tpe|HG504772.1|	1044	0	TPA: Homo sapiens long non-coding RNA OTTHUMT00000405177.2 (LOC283404 gene), lincRNA	.	.	.	.	.	.	.	.	pfam01384	PHO4	Phosphate transporter family. This family includes PHO-4 from Neurospora crassa which is a is a Na(+)-phosphate symporter. This family also contains the leukaemia virus receptor.	.	.	.	.	.
chr12	55919112	55919366	unique_peak1	ENSG00000170473	55903480	55932528	Intron	-	PYM1|gi|219803946|ref|NP_001137325.1|	775	3e-99	partner of Y14 and mago isoform 2 [Homo sapiens]	gi|219803863|ref|NM_032345.2|	1223	0	Homo sapiens PYM homolog 1, exon junction complex associated factor (PYM1), transcript variant 1, mRNA	A6QPH1	289	2e-95	Partner of Y14 and mago	.	.	.	.	pfam09282	Mago-bind	Mago binding. Members of this family adopt a structure consisting of a small globular all-beta-domain, with a three-stranded beta-sheet and a contiguous beta-hairpin. They bind to Mago alpha-helices via extensive electrostatic interactions and at a beta2-beta3 loop via hydrophobic interactions.	GO:1903259|exon-exon junction complex disassembly;GO:0000184|nuclear-transcribed mRNA catabolic process, nonsense-mediated decay;GO:0045727|positive regulation of translation;	GO:0005737|cytoplasm;GO:0035145|exon-exon junction complex;GO:0005730|nucleolus;GO:0005654|nucleoplasm;	GO:0044822|poly(A) RNA binding;GO:0043022|ribosome binding;	K14294	WIBG, PYM; partner of Y14 and mago
chr12	55919112	55919366	unique_peak1	ENSG00000170473	55903480	55927724	Intron	-	PYM1|gi|219803946|ref|NP_001137325.1|	775	3e-99	partner of Y14 and mago isoform 2 [Homo sapiens]	gi|219803863|ref|NM_032345.2|	1223	0	Homo sapiens PYM homolog 1, exon junction complex associated factor (PYM1), transcript variant 1, mRNA	A6QPH1	289	2e-95	Partner of Y14 and mago	.	.	.	.	pfam09282	Mago-bind	Mago binding. Members of this family adopt a structure consisting of a small globular all-beta-domain, with a three-stranded beta-sheet and a contiguous beta-hairpin. They bind to Mago alpha-helices via extensive electrostatic interactions and at a beta2-beta3 loop via hydrophobic interactions.	GO:1903259|exon-exon junction complex disassembly;GO:0000184|nuclear-transcribed mRNA catabolic process, nonsense-mediated decay;GO:0045727|positive regulation of translation;	GO:0005737|cytoplasm;GO:0035145|exon-exon junction complex;GO:0005730|nucleolus;GO:0005654|nucleoplasm;	GO:0044822|poly(A) RNA binding;GO:0043022|ribosome binding;	K14294	WIBG, PYM; partner of Y14 and mago
chr12	55919112	55919366	unique_peak1	ENSG00000170473	55903480	55927317	Intron	-	PYM1|gi|219803946|ref|NP_001137325.1|	775	3e-99	partner of Y14 and mago isoform 2 [Homo sapiens]	gi|219803863|ref|NM_032345.2|	1223	0	Homo sapiens PYM homolog 1, exon junction complex associated factor (PYM1), transcript variant 1, mRNA	A6QPH1	289	2e-95	Partner of Y14 and mago	.	.	.	.	pfam09282	Mago-bind	Mago binding. Members of this family adopt a structure consisting of a small globular all-beta-domain, with a three-stranded beta-sheet and a contiguous beta-hairpin. They bind to Mago alpha-helices via extensive electrostatic interactions and at a beta2-beta3 loop via hydrophobic interactions.	GO:1903259|exon-exon junction complex disassembly;GO:0000184|nuclear-transcribed mRNA catabolic process, nonsense-mediated decay;GO:0045727|positive regulation of translation;	GO:0005737|cytoplasm;GO:0035145|exon-exon junction complex;GO:0005730|nucleolus;GO:0005654|nucleoplasm;	GO:0044822|poly(A) RNA binding;GO:0043022|ribosome binding;	K14294	WIBG, PYM; partner of Y14 and mago
chr12	55919112	55919366	unique_peak1	ENSG00000170473	55903480	55927075	Intron	-	PYM1|gi|219803946|ref|NP_001137325.1|	775	3e-99	partner of Y14 and mago isoform 2 [Homo sapiens]	gi|219803863|ref|NM_032345.2|	1223	0	Homo sapiens PYM homolog 1, exon junction complex associated factor (PYM1), transcript variant 1, mRNA	A6QPH1	289	2e-95	Partner of Y14 and mago	.	.	.	.	pfam09282	Mago-bind	Mago binding. Members of this family adopt a structure consisting of a small globular all-beta-domain, with a three-stranded beta-sheet and a contiguous beta-hairpin. They bind to Mago alpha-helices via extensive electrostatic interactions and at a beta2-beta3 loop via hydrophobic interactions.	GO:1903259|exon-exon junction complex disassembly;GO:0000184|nuclear-transcribed mRNA catabolic process, nonsense-mediated decay;GO:0045727|positive regulation of translation;	GO:0005737|cytoplasm;GO:0035145|exon-exon junction complex;GO:0005730|nucleolus;GO:0005654|nucleoplasm;	GO:0044822|poly(A) RNA binding;GO:0043022|ribosome binding;	K14294	WIBG, PYM; partner of Y14 and mago
chr12	55919112	55919366	unique_peak1	ENSG00000170473	55914366	55927075	Intron	-	PYM1|gi|219803946|ref|NP_001137325.1|	775	3e-99	partner of Y14 and mago isoform 2 [Homo sapiens]	gi|219803863|ref|NM_032345.2|	1223	0	Homo sapiens PYM homolog 1, exon junction complex associated factor (PYM1), transcript variant 1, mRNA	A6QPH1	289	2e-95	Partner of Y14 and mago	.	.	.	.	pfam09282	Mago-bind	Mago binding. Members of this family adopt a structure consisting of a small globular all-beta-domain, with a three-stranded beta-sheet and a contiguous beta-hairpin. They bind to Mago alpha-helices via extensive electrostatic interactions and at a beta2-beta3 loop via hydrophobic interactions.	GO:1903259|exon-exon junction complex disassembly;GO:0000184|nuclear-transcribed mRNA catabolic process, nonsense-mediated decay;GO:0045727|positive regulation of translation;	GO:0005737|cytoplasm;GO:0035145|exon-exon junction complex;GO:0005730|nucleolus;GO:0005654|nucleoplasm;	GO:0044822|poly(A) RNA binding;GO:0043022|ribosome binding;	K14294	WIBG, PYM; partner of Y14 and mago
chr12	55919112	55919366	unique_peak1	ENSG00000170473	55914366	55927724	Intron	-	PYM1|gi|219803946|ref|NP_001137325.1|	775	3e-99	partner of Y14 and mago isoform 2 [Homo sapiens]	gi|219803863|ref|NM_032345.2|	1223	0	Homo sapiens PYM homolog 1, exon junction complex associated factor (PYM1), transcript variant 1, mRNA	A6QPH1	289	2e-95	Partner of Y14 and mago	.	.	.	.	pfam09282	Mago-bind	Mago binding. Members of this family adopt a structure consisting of a small globular all-beta-domain, with a three-stranded beta-sheet and a contiguous beta-hairpin. They bind to Mago alpha-helices via extensive electrostatic interactions and at a beta2-beta3 loop via hydrophobic interactions.	GO:1903259|exon-exon junction complex disassembly;GO:0000184|nuclear-transcribed mRNA catabolic process, nonsense-mediated decay;GO:0045727|positive regulation of translation;	GO:0005737|cytoplasm;GO:0035145|exon-exon junction complex;GO:0005730|nucleolus;GO:0005654|nucleoplasm;	GO:0044822|poly(A) RNA binding;GO:0043022|ribosome binding;	K14294	WIBG, PYM; partner of Y14 and mago
chr12	57389067	57389371	unique_peak1	ENSG00000179912	57310463	57395748	Intron	-	R3HDM2|gi|795177596|ref|XP_011843937.1|	4092	0	PREDICTED: R3H domain-containing protein 2 isoform X2 [Mandrillus leucophaeus]	gi|767973503|ref|XM_005268725.2|	4326	0	PREDICTED: Homo sapiens R3H domain containing 2 (R3HDM2), transcript variant X15, mRNA	A0JNC2	171	5e-65	R3H domain-containing protein 2	.	.	.	.	pfam13900	GVQW	Putative binding domain. This short domain is often found nested inside other longer domains. The function is not known, but the domain carries a highly conserved GVQW motif. The members are rich in proline and cysteine. This may be a binding domain.	.	GO:0005634|nucleus;	GO:0003676|nucleic acid binding;	.	.
chr12	57389067	57389371	unique_peak1	ENSG00000179912	57310463	57430719	Intron	-	R3HDM2|gi|795177596|ref|XP_011843937.1|	4092	0	PREDICTED: R3H domain-containing protein 2 isoform X2 [Mandrillus leucophaeus]	gi|767973503|ref|XM_005268725.2|	4326	0	PREDICTED: Homo sapiens R3H domain containing 2 (R3HDM2), transcript variant X15, mRNA	A0JNC2	171	5e-65	R3H domain-containing protein 2	.	.	.	.	pfam13900	GVQW	Putative binding domain. This short domain is often found nested inside other longer domains. The function is not known, but the domain carries a highly conserved GVQW motif. The members are rich in proline and cysteine. This may be a binding domain.	.	GO:0005634|nucleus;	GO:0003676|nucleic acid binding;	.	.
chr12	64767469	64767815	unique_peak1	ENSG00000215159	64759649	64768360	Intron	+	AC025262.1|gi|28193114|emb|CAD62299.1|	144	1e-08	unnamed protein product [Homo sapiens]	gi|551874462|tpe|HG504888.1|	589	0	TPA: Homo sapiens long non-coding RNA OTTHUMT00000401216.1 (RP11-629N8.3 gene), antisense	Q6UX73	50.1	3e-06	UPF0764 protein C16orf89	.	.	.	.	pfam13900	GVQW	Putative binding domain. This short domain is often found nested inside other longer domains. The function is not known, but the domain carries a highly conserved GVQW motif. The members are rich in proline and cysteine. This may be a binding domain.	.	GO:0005829|cytosol;GO:0070062|extracellular exosome;GO:0016020|membrane;	GO:0042803|protein homodimerization activity;	.	.
chr12	71682551	71682843	unique_peak1	ENSG00000258064	71674398	71689590	Intron	+	AC073612.1|gi|119617674|gb|EAW97268.1|	665	7e-83	transmembrane protein 19, isoform CRA_b [Homo sapiens]	gi|164695777|dbj|AK315587.1|	580	0	Homo sapiens cDNA, FLJ96665	Q96HH6	259	1e-83	Transmembrane protein 19	.	.	.	.	pfam01940	DUF92	Integral membrane protein DUF92. Members of this family have several predicted transmembrane helices. The function of these prokaryotic proteins is unknown.	.	GO:0016021|integral component of membrane;GO:0016020|membrane;	.	.	.
chr12	76588868	76589434	unique_peak1	ENSG00000257526	76570766	76615302	Intron	+	AC107032.2|gi|119625086|gb|EAX04681.1|	124	3e-07	hCG1817719 [Homo sapiens]	gi|666687963|tpe|HG504996.2|	386	0	TPA: Homo sapiens long non-coding RNA OTTHUMT00000406374.2 (RP11-20E24.1 gene), lincRNA	.	.	.	.	.	.	.	.	pfam00152	tRNA-synt_2	tRNA synthetases class II (D, K and N).	.	.	.	.	.
chr12	88186017	88186413	unique_peak1	ENSG00000139324	88176319	88188842	Intron	+	TMTC3|gi|224809432|ref|NP_861448.2|	4563	0	transmembrane and TPR repeat-containing protein 3 [Homo sapiens]	gi|224809431|ref|NM_181783.3|	7203	0	Homo sapiens transmembrane and tetratricopeptide repeat containing 3 (TMTC3), mRNA	Q6ZXV5	307	5e-97	Transmembrane and TPR repeat-containing protein 3	MTH72	87.8	7e-17	COG0457	pfam08409	DUF1736	Domain of unknown function (DUF1736). This domain of unknown function is found in various hypothetical metazoan proteins.	.	GO:0016021|integral component of membrane;	.	.	.
chr12	93145080	93145483	unique_peak1	ENSG00000257322	93004598	93215581	Intron	-	AC138123.2|gi|119617879|gb|EAW97473.1|	398	3e-46	hCG1640859 [Homo sapiens]	gi|551875292|tpe|HG505080.1|	721	0	TPA: Homo sapiens long non-coding RNA OTTHUMT00000407314.1 (RP11-511B23.2 gene), antisense	.	.	.	.	.	.	.	.	pfam14114	DUF4286	Domain of unknown function (DUF4286). This family of proteins is functionally uncharacterized. This family of proteins is found in bacteria and eukaryotes. Proteins in this family are typically between 100 and 112 amino acids in length.	.	.	.	.	.
chr12	95115111	95115388	unique_peak1	ENSG00000180263	95113701	95116837	Intron	-	FGD6|gi|154240686|ref|NP_060821.3|	6889	0	FYVE, RhoGEF and PH domain-containing protein 6 [Homo sapiens]	gi|154240685|ref|NM_018351.3|	9288	0	Homo sapiens FYVE, RhoGEF and PH domain containing 6 (FGD6), mRNA	Q6ZV73	206	1e-58	FYVE, RhoGEF and PH domain-containing protein 6	.	.	.	.	pfam00621	RhoGEF	RhoGEF domain. Guanine nucleotide exchange factor for Rho/Rac/Cdc42-like GTPases Also called Dbl-homologous (DH) domain. It appears that pfam00169 domains invariably occur C-terminal to RhoGEF/DH domains.	GO:0030036|actin cytoskeleton organization;GO:0007010|cytoskeleton organization;GO:0046847|filopodium assembly;GO:0008360|regulation of cell shape;GO:0043087|regulation of GTPase activity;GO:0035023|regulation of Rho protein signal transduction;	GO:0005737|cytoplasm;GO:0005856|cytoskeleton;GO:0005794|Golgi apparatus;GO:0030027|lamellipodium;GO:0001726|ruffle;	GO:0005085|guanyl-nucleotide exchange factor activity;GO:0046872|metal ion binding;GO:0005089|Rho guanyl-nucleotide exchange factor activity;GO:0031267|small GTPase binding;	K05724	FGD5_6; FYVE, RhoGEF and PH domain containing 5/6
chr12	95115111	95115388	unique_peak1	ENSG00000180263	95113701	95134738	Intron	-	FGD6|gi|154240686|ref|NP_060821.3|	6889	0	FYVE, RhoGEF and PH domain-containing protein 6 [Homo sapiens]	gi|154240685|ref|NM_018351.3|	9288	0	Homo sapiens FYVE, RhoGEF and PH domain containing 6 (FGD6), mRNA	Q6ZV73	206	1e-58	FYVE, RhoGEF and PH domain-containing protein 6	.	.	.	.	pfam00621	RhoGEF	RhoGEF domain. Guanine nucleotide exchange factor for Rho/Rac/Cdc42-like GTPases Also called Dbl-homologous (DH) domain. It appears that pfam00169 domains invariably occur C-terminal to RhoGEF/DH domains.	GO:0030036|actin cytoskeleton organization;GO:0007010|cytoskeleton organization;GO:0046847|filopodium assembly;GO:0008360|regulation of cell shape;GO:0043087|regulation of GTPase activity;GO:0035023|regulation of Rho protein signal transduction;	GO:0005737|cytoplasm;GO:0005856|cytoskeleton;GO:0005794|Golgi apparatus;GO:0030027|lamellipodium;GO:0001726|ruffle;	GO:0005085|guanyl-nucleotide exchange factor activity;GO:0046872|metal ion binding;GO:0005089|Rho guanyl-nucleotide exchange factor activity;GO:0031267|small GTPase binding;	K05724	FGD5_6; FYVE, RhoGEF and PH domain containing 5/6
chr12	100753808	100754275	unique_peak1	ENSG00000151572	100740105	100901645	Intron	+	ANO4|gi|694951832|ref|XP_009424369.1|	5141	0	PREDICTED: anoctamin-4 isoform X1 [Pan troglodytes]	gi|218084957|ref|NM_178826.3|	3909	0	Homo sapiens anoctamin 4 (ANO4), transcript variant 3, mRNA	Q32M45	329	3e-105	Anoctamin-4	.	.	.	.	pfam04547	Anoctamin	Calcium-activated chloride channel. The family carries eight putative transmembrane domains, and, although it has no similarity to other known channel proteins, it is clearly a calcium-activated ionic channel. It is expressed in various secretory epithelia, the retina and sensory neurons, and mediates receptor-activated chloride currents in diverse physiological processes.	GO:0061591|calcium activated galactosylceramide scrambling;GO:0061590|calcium activated phosphatidylcholine scrambling;GO:0061589|calcium activated phosphatidylserine scrambling;GO:0006821|chloride transport;GO:0034220|ion transmembrane transport;	GO:0016021|integral component of membrane;GO:0005622|intracellular;GO:0005886|plasma membrane;	GO:0005229|intracellular calcium activated chloride channel activity;GO:0017128|phospholipid scramblase activity;	K19499	ANO4, TMEM16D; anoctamin-4
chr12	101230573	101231019	unique_peak1	ENSG00000241744	101228876	101230876	Promoter	-	AC079953.1|gi|444729175|gb|ELW69602.1|	411	3e-46	40S ribosomal protein S6 [Tupaia chinensis]	gi|224494855|ref|NG_010169.1|	736	0	Homo sapiens ribosomal protein S6 pseudogene 19 (RPS6P19) on chromosome 12	P62755	137	3e-37	40S ribosomal protein S6	SPAC13G6.07c	87	1e-19	COG2125	pfam01092	Ribosomal_S6e	Ribosomal protein S6e.	GO:0071361|cellular response to ethanol;GO:0042593|glucose homeostasis;GO:1903347|negative regulation of bicellular tight junction assembly;GO:0032868|response to insulin;GO:0000028|ribosomal small subunit assembly;GO:0006364|rRNA processing;GO:0006412|translation;	GO:0022627|cytosolic small ribosomal subunit;	GO:0003729|mRNA binding;GO:0003735|structural constituent of ribosome;	K02991	RP-S6e, RPS6; small subunit ribosomal protein S6e
chr12	107337379	107337729	unique_peak1	ENSG00000151136	107320075	107520486	Intron	+	BTBD11|gi|426373998|ref|XP_004053870.1|	5341	0	PREDICTED: ankyrin repeat and BTB/POZ domain-containing protein BTBD11 isoform 1 [Gorilla gorilla gorilla]	gi|65786660|ref|NM_001018072.1|	5760	0	Homo sapiens BTB domain containing 11 (BTBD11), transcript variant a, mRNA	A6QL63	2049	0	Ankyrin repeat and BTB/POZ domain-containing protein BTBD11	FN0178	62	7e-09	COG0666	pfam13900	GVQW	Putative binding domain. This short domain is often found nested inside other longer domains. The function is not known, but the domain carries a highly conserved GVQW motif. The members are rich in proline and cysteine. This may be a binding domain.	GO:0043161|proteasome-mediated ubiquitin-dependent protein catabolic process;GO:0042787|protein ubiquitination involved in ubiquitin-dependent protein catabolic process;GO:0030162|regulation of proteolysis;GO:0060395|SMAD protein signal transduction;	GO:0005737|cytoplasm;GO:0016021|integral component of membrane;GO:0019005|SCF ubiquitin ligase complex;	GO:0031625|ubiquitin protein ligase binding;	K10483	BTBD11; BTB/POZ domain-containing protein 11
chr12	107337379	107337729	unique_peak1	ENSG00000151136	107320075	107543934	Intron	+	BTBD11|gi|426373998|ref|XP_004053870.1|	5341	0	PREDICTED: ankyrin repeat and BTB/POZ domain-containing protein BTBD11 isoform 1 [Gorilla gorilla gorilla]	gi|65786660|ref|NM_001018072.1|	5760	0	Homo sapiens BTB domain containing 11 (BTBD11), transcript variant a, mRNA	A6QL63	2049	0	Ankyrin repeat and BTB/POZ domain-containing protein BTBD11	FN0178	62	7e-09	COG0666	pfam13900	GVQW	Putative binding domain. This short domain is often found nested inside other longer domains. The function is not known, but the domain carries a highly conserved GVQW motif. The members are rich in proline and cysteine. This may be a binding domain.	GO:0043161|proteasome-mediated ubiquitin-dependent protein catabolic process;GO:0042787|protein ubiquitination involved in ubiquitin-dependent protein catabolic process;GO:0030162|regulation of proteolysis;GO:0060395|SMAD protein signal transduction;	GO:0005737|cytoplasm;GO:0016021|integral component of membrane;GO:0019005|SCF ubiquitin ligase complex;	GO:0031625|ubiquitin protein ligase binding;	K10483	BTBD11; BTB/POZ domain-containing protein 11
chr12	107337379	107337729	unique_peak1	ENSG00000151136	107320635	107520486	Intron	+	BTBD11|gi|426373998|ref|XP_004053870.1|	5341	0	PREDICTED: ankyrin repeat and BTB/POZ domain-containing protein BTBD11 isoform 1 [Gorilla gorilla gorilla]	gi|65786660|ref|NM_001018072.1|	5760	0	Homo sapiens BTB domain containing 11 (BTBD11), transcript variant a, mRNA	A6QL63	2049	0	Ankyrin repeat and BTB/POZ domain-containing protein BTBD11	FN0178	62	7e-09	COG0666	pfam13900	GVQW	Putative binding domain. This short domain is often found nested inside other longer domains. The function is not known, but the domain carries a highly conserved GVQW motif. The members are rich in proline and cysteine. This may be a binding domain.	GO:0043161|proteasome-mediated ubiquitin-dependent protein catabolic process;GO:0042787|protein ubiquitination involved in ubiquitin-dependent protein catabolic process;GO:0030162|regulation of proteolysis;GO:0060395|SMAD protein signal transduction;	GO:0005737|cytoplasm;GO:0016021|integral component of membrane;GO:0019005|SCF ubiquitin ligase complex;	GO:0031625|ubiquitin protein ligase binding;	K10483	BTBD11; BTB/POZ domain-containing protein 11
chr12	107344376	107344746	unique_peak1	ENSG00000151136	107320075	107520486	Intron	+	BTBD11|gi|426373998|ref|XP_004053870.1|	5341	0	PREDICTED: ankyrin repeat and BTB/POZ domain-containing protein BTBD11 isoform 1 [Gorilla gorilla gorilla]	gi|65786660|ref|NM_001018072.1|	5760	0	Homo sapiens BTB domain containing 11 (BTBD11), transcript variant a, mRNA	A6QL63	2049	0	Ankyrin repeat and BTB/POZ domain-containing protein BTBD11	FN0178	62	7e-09	COG0666	pfam13900	GVQW	Putative binding domain. This short domain is often found nested inside other longer domains. The function is not known, but the domain carries a highly conserved GVQW motif. The members are rich in proline and cysteine. This may be a binding domain.	GO:0043161|proteasome-mediated ubiquitin-dependent protein catabolic process;GO:0042787|protein ubiquitination involved in ubiquitin-dependent protein catabolic process;GO:0030162|regulation of proteolysis;GO:0060395|SMAD protein signal transduction;	GO:0005737|cytoplasm;GO:0016021|integral component of membrane;GO:0019005|SCF ubiquitin ligase complex;	GO:0031625|ubiquitin protein ligase binding;	K10483	BTBD11; BTB/POZ domain-containing protein 11
chr12	107344376	107344746	unique_peak1	ENSG00000151136	107320075	107543934	Intron	+	BTBD11|gi|426373998|ref|XP_004053870.1|	5341	0	PREDICTED: ankyrin repeat and BTB/POZ domain-containing protein BTBD11 isoform 1 [Gorilla gorilla gorilla]	gi|65786660|ref|NM_001018072.1|	5760	0	Homo sapiens BTB domain containing 11 (BTBD11), transcript variant a, mRNA	A6QL63	2049	0	Ankyrin repeat and BTB/POZ domain-containing protein BTBD11	FN0178	62	7e-09	COG0666	pfam13900	GVQW	Putative binding domain. This short domain is often found nested inside other longer domains. The function is not known, but the domain carries a highly conserved GVQW motif. The members are rich in proline and cysteine. This may be a binding domain.	GO:0043161|proteasome-mediated ubiquitin-dependent protein catabolic process;GO:0042787|protein ubiquitination involved in ubiquitin-dependent protein catabolic process;GO:0030162|regulation of proteolysis;GO:0060395|SMAD protein signal transduction;	GO:0005737|cytoplasm;GO:0016021|integral component of membrane;GO:0019005|SCF ubiquitin ligase complex;	GO:0031625|ubiquitin protein ligase binding;	K10483	BTBD11; BTB/POZ domain-containing protein 11
chr12	107344376	107344746	unique_peak1	ENSG00000151136	107320635	107520486	Intron	+	BTBD11|gi|426373998|ref|XP_004053870.1|	5341	0	PREDICTED: ankyrin repeat and BTB/POZ domain-containing protein BTBD11 isoform 1 [Gorilla gorilla gorilla]	gi|65786660|ref|NM_001018072.1|	5760	0	Homo sapiens BTB domain containing 11 (BTBD11), transcript variant a, mRNA	A6QL63	2049	0	Ankyrin repeat and BTB/POZ domain-containing protein BTBD11	FN0178	62	7e-09	COG0666	pfam13900	GVQW	Putative binding domain. This short domain is often found nested inside other longer domains. The function is not known, but the domain carries a highly conserved GVQW motif. The members are rich in proline and cysteine. This may be a binding domain.	GO:0043161|proteasome-mediated ubiquitin-dependent protein catabolic process;GO:0042787|protein ubiquitination involved in ubiquitin-dependent protein catabolic process;GO:0030162|regulation of proteolysis;GO:0060395|SMAD protein signal transduction;	GO:0005737|cytoplasm;GO:0016021|integral component of membrane;GO:0019005|SCF ubiquitin ligase complex;	GO:0031625|ubiquitin protein ligase binding;	K10483	BTBD11; BTB/POZ domain-containing protein 11
chr12	109767358	109767807	unique_peak1	ENSG00000255650	109735821	109773296	Intron	-	FAM222A-AS1|gi|119618282|gb|EAW97876.1|	498	6e-60	hCG1818460, isoform CRA_a [Homo sapiens]	gi|551874675|tpe|HG505162.1|	871	0	TPA: Homo sapiens long non-coding RNA OTTHUMT00000403179.1 (MGC14436 gene), antisense	.	.	.	.	.	.	.	.	pfam01075	Glyco_transf_9	Glycosyltransferase family 9 (heptosyltransferase). Members of this family belong to glycosyltransferase family 9. Lipopolysaccharide is a major component of the outer leaflet of the outer membrane in Gram-negative bacteria. It is composed of three domains; lipid A, Core oligosaccharide and the O-antigen. All of these enzymes transfer heptose to the lipopolysaccharide core.	.	.	.	.	.
chr12	109767358	109767807	unique_peak1	ENSG00000255650	109742165	109773296	Intron	-	FAM222A-AS1|gi|119618282|gb|EAW97876.1|	498	6e-60	hCG1818460, isoform CRA_a [Homo sapiens]	gi|551874675|tpe|HG505162.1|	871	0	TPA: Homo sapiens long non-coding RNA OTTHUMT00000403179.1 (MGC14436 gene), antisense	.	.	.	.	.	.	.	.	pfam01075	Glyco_transf_9	Glycosyltransferase family 9 (heptosyltransferase). Members of this family belong to glycosyltransferase family 9. Lipopolysaccharide is a major component of the outer leaflet of the outer membrane in Gram-negative bacteria. It is composed of three domains; lipid A, Core oligosaccharide and the O-antigen. All of these enzymes transfer heptose to the lipopolysaccharide core.	.	.	.	.	.
chr12	109767358	109767807	unique_peak1	ENSG00000139438	109744228	109768011	Intron	+	FAM222A|gi|283135124|ref|NP_116218.2|	1643	0	protein FAM222A [Homo sapiens]	gi|283135123|ref|NM_032829.2|	3140	0	Homo sapiens family with sequence similarity 222 member A (FAM222A), mRNA	Q5U5X8	636	0	Protein FAM222A	.	.	.	.	pfam15258	FAM222A	Protein family of FAM222A. This protein family, FAM222A are a domain of unknown function. This family of proteins is found in eukaryotes and are typically between 411 and 562 amino acids in length. In humans, the gene encoding this protein domain lies in the position, chromosome 12 open reading frame 34.	.	.	.	.	.
chr12	112839336	112839918	unique_peak1	ENSG00000089169	112828389	112847695	Intron	+	RPH3A|gi|219804203|ref|NP_001137326.1|	3063	0	rabphilin-3A isoform 1 [Homo sapiens]	gi|34366309|emb|BX647281.1|	5175	0	Homo sapiens mRNA; cDNA DKFZp686N1588 (from clone DKFZp686N1588)	P47708	166	1e-41	Rabphilin-3A	.	.	.	.	pfam02318	FYVE_2	FYVE-type zinc finger. This FYVE-type zinc finger is found at the N-terminus of effector proteins including rabphilin-3A and regulating synaptic membrane exocytosis protein 2.	GO:0007420|brain development;GO:0048791|calcium ion-dependent exocytosis of neurotransmitter;GO:0006886|intracellular protein transport;GO:0017158|regulation of calcium ion-dependent exocytosis;GO:0006906|vesicle fusion;	GO:0030054|cell junction;GO:0005829|cytosol;GO:0019898|extrinsic component of membrane;GO:0043005|neuron projection;GO:0005886|plasma membrane;GO:0043234|protein complex;GO:0030141|secretory granule;GO:0045202|synapse;GO:0008021|synaptic vesicle;GO:0030672|synaptic vesicle membrane;	GO:0005509|calcium ion binding;GO:0005544|calcium-dependent phospholipid binding;GO:0030276|clathrin binding;GO:0070679|inositol 1,4,5 trisphosphate binding;GO:0042301|phosphate ion binding;GO:0005546|phosphatidylinositol-4,5-bisphosphate binding;GO:0005543|phospholipid binding;GO:0032403|protein complex binding;GO:0008430|selenium binding;GO:0019905|syntaxin binding;GO:0008270|zinc ion binding;	.	.
chr12	112839336	112839918	unique_peak1	ENSG00000089169	112836502	112847695	Intron	+	RPH3A|gi|219804203|ref|NP_001137326.1|	3063	0	rabphilin-3A isoform 1 [Homo sapiens]	gi|34366309|emb|BX647281.1|	5175	0	Homo sapiens mRNA; cDNA DKFZp686N1588 (from clone DKFZp686N1588)	P47708	166	1e-41	Rabphilin-3A	.	.	.	.	pfam02318	FYVE_2	FYVE-type zinc finger. This FYVE-type zinc finger is found at the N-terminus of effector proteins including rabphilin-3A and regulating synaptic membrane exocytosis protein 2.	GO:0007420|brain development;GO:0048791|calcium ion-dependent exocytosis of neurotransmitter;GO:0006886|intracellular protein transport;GO:0017158|regulation of calcium ion-dependent exocytosis;GO:0006906|vesicle fusion;	GO:0030054|cell junction;GO:0005829|cytosol;GO:0019898|extrinsic component of membrane;GO:0043005|neuron projection;GO:0005886|plasma membrane;GO:0043234|protein complex;GO:0030141|secretory granule;GO:0045202|synapse;GO:0008021|synaptic vesicle;GO:0030672|synaptic vesicle membrane;	GO:0005509|calcium ion binding;GO:0005544|calcium-dependent phospholipid binding;GO:0030276|clathrin binding;GO:0070679|inositol 1,4,5 trisphosphate binding;GO:0042301|phosphate ion binding;GO:0005546|phosphatidylinositol-4,5-bisphosphate binding;GO:0005543|phospholipid binding;GO:0032403|protein complex binding;GO:0008430|selenium binding;GO:0019905|syntaxin binding;GO:0008270|zinc ion binding;	.	.
chr12	112839336	112839918	unique_peak1	ENSG00000089169	112836502	112865413	Intron	+	RPH3A|gi|219804203|ref|NP_001137326.1|	3063	0	rabphilin-3A isoform 1 [Homo sapiens]	gi|34366309|emb|BX647281.1|	5175	0	Homo sapiens mRNA; cDNA DKFZp686N1588 (from clone DKFZp686N1588)	P47708	166	1e-41	Rabphilin-3A	.	.	.	.	pfam02318	FYVE_2	FYVE-type zinc finger. This FYVE-type zinc finger is found at the N-terminus of effector proteins including rabphilin-3A and regulating synaptic membrane exocytosis protein 2.	GO:0007420|brain development;GO:0048791|calcium ion-dependent exocytosis of neurotransmitter;GO:0006886|intracellular protein transport;GO:0017158|regulation of calcium ion-dependent exocytosis;GO:0006906|vesicle fusion;	GO:0030054|cell junction;GO:0005829|cytosol;GO:0019898|extrinsic component of membrane;GO:0043005|neuron projection;GO:0005886|plasma membrane;GO:0043234|protein complex;GO:0030141|secretory granule;GO:0045202|synapse;GO:0008021|synaptic vesicle;GO:0030672|synaptic vesicle membrane;	GO:0005509|calcium ion binding;GO:0005544|calcium-dependent phospholipid binding;GO:0030276|clathrin binding;GO:0070679|inositol 1,4,5 trisphosphate binding;GO:0042301|phosphate ion binding;GO:0005546|phosphatidylinositol-4,5-bisphosphate binding;GO:0005543|phospholipid binding;GO:0032403|protein complex binding;GO:0008430|selenium binding;GO:0019905|syntaxin binding;GO:0008270|zinc ion binding;	.	.
chr12	113322270	113322694	unique_peak1	ENSG00000089060	113320878	113322878	Promoter	-	SLC8B1|gi|39995086|ref|NP_079235.2|	2629	0	sodium/potassium/calcium exchanger 6, mitochondrial precursor [Homo sapiens]	gi|767975347|ref|XM_011538749.1|	3246	0	PREDICTED: Homo sapiens solute carrier family 8 (sodium/lithium/calcium exchanger), member B1 (SLC8B1), transcript variant X1, mRNA	Q6J4K2	219	2e-66	Sodium/potassium/calcium exchanger 6, mitochondrial	SPAC3A12.06c	102	4e-21	COG0530	pfam01699	Na_Ca_ex	Sodium/calcium exchanger protein. This is a family of sodium/calcium exchanger integral membrane proteins. This family covers the integral membrane regions of the proteins. Sodium/calcium exchangers regulate intracellular Ca2+ concentrations in many cells; cardiac myocytes, epithelial cells, neurons retinal rod photoreceptors and smooth muscle cells. Ca2+ is moved into or out of the cytosol depen…	GO:0042593|glucose homeostasis;GO:0006811|ion transport;GO:0051560|mitochondrial calcium ion homeostasis;GO:0006851|mitochondrial calcium ion transport;GO:0086036|regulation of cardiac muscle cell membrane potential;GO:0051480|cytosolic calcium ion homeostasis;GO:0050796|regulation of insulin secretion;GO:0050896|response to stimulus;	GO:0032592|integral component of mitochondrial membrane;GO:0030061|mitochondrial crista;GO:0005886|plasma membrane;GO:0042383|sarcolemma;	GO:0015368|calcium:cation antiporter activity;GO:0005432|calcium:sodium antiporter activity;GO:0086038|calcium:sodium antiporter activity involved in regulation of cardiac muscle cell membrane potential;GO:0042803|protein homodimerization activity;	K13754	SLC24A6, NCKX6; solute carrier family 24 (sodium/potassium/calcium exchanger), member 6
chr12	113322270	113322694	unique_peak1	ENSG00000089060	113319071	113334992	Intron	-	SLC8B1|gi|39995086|ref|NP_079235.2|	2629	0	sodium/potassium/calcium exchanger 6, mitochondrial precursor [Homo sapiens]	gi|767975347|ref|XM_011538749.1|	3246	0	PREDICTED: Homo sapiens solute carrier family 8 (sodium/lithium/calcium exchanger), member B1 (SLC8B1), transcript variant X1, mRNA	Q6J4K2	219	2e-66	Sodium/potassium/calcium exchanger 6, mitochondrial	SPAC3A12.06c	102	4e-21	COG0530	pfam01699	Na_Ca_ex	Sodium/calcium exchanger protein. This is a family of sodium/calcium exchanger integral membrane proteins. This family covers the integral membrane regions of the proteins. Sodium/calcium exchangers regulate intracellular Ca2+ concentrations in many cells; cardiac myocytes, epithelial cells, neurons retinal rod photoreceptors and smooth muscle cells. Ca2+ is moved into or out of the cytosol depen…	GO:0042593|glucose homeostasis;GO:0006811|ion transport;GO:0051560|mitochondrial calcium ion homeostasis;GO:0006851|mitochondrial calcium ion transport;GO:0086036|regulation of cardiac muscle cell membrane potential;GO:0051480|cytosolic calcium ion homeostasis;GO:0050796|regulation of insulin secretion;GO:0050896|response to stimulus;	GO:0032592|integral component of mitochondrial membrane;GO:0030061|mitochondrial crista;GO:0005886|plasma membrane;GO:0042383|sarcolemma;	GO:0015368|calcium:cation antiporter activity;GO:0005432|calcium:sodium antiporter activity;GO:0086038|calcium:sodium antiporter activity involved in regulation of cardiac muscle cell membrane potential;GO:0042803|protein homodimerization activity;	K13754	SLC24A6, NCKX6; solute carrier family 24 (sodium/potassium/calcium exchanger), member 6
chr12	113322270	113322694	unique_peak1	ENSG00000089060	113321348	113332722	Intron	-	SLC8B1|gi|39995086|ref|NP_079235.2|	2629	0	sodium/potassium/calcium exchanger 6, mitochondrial precursor [Homo sapiens]	gi|767975347|ref|XM_011538749.1|	3246	0	PREDICTED: Homo sapiens solute carrier family 8 (sodium/lithium/calcium exchanger), member B1 (SLC8B1), transcript variant X1, mRNA	Q6J4K2	219	2e-66	Sodium/potassium/calcium exchanger 6, mitochondrial	SPAC3A12.06c	102	4e-21	COG0530	pfam01699	Na_Ca_ex	Sodium/calcium exchanger protein. This is a family of sodium/calcium exchanger integral membrane proteins. This family covers the integral membrane regions of the proteins. Sodium/calcium exchangers regulate intracellular Ca2+ concentrations in many cells; cardiac myocytes, epithelial cells, neurons retinal rod photoreceptors and smooth muscle cells. Ca2+ is moved into or out of the cytosol depen…	GO:0042593|glucose homeostasis;GO:0006811|ion transport;GO:0051560|mitochondrial calcium ion homeostasis;GO:0006851|mitochondrial calcium ion transport;GO:0086036|regulation of cardiac muscle cell membrane potential;GO:0051480|cytosolic calcium ion homeostasis;GO:0050796|regulation of insulin secretion;GO:0050896|response to stimulus;	GO:0032592|integral component of mitochondrial membrane;GO:0030061|mitochondrial crista;GO:0005886|plasma membrane;GO:0042383|sarcolemma;	GO:0015368|calcium:cation antiporter activity;GO:0005432|calcium:sodium antiporter activity;GO:0086038|calcium:sodium antiporter activity involved in regulation of cardiac muscle cell membrane potential;GO:0042803|protein homodimerization activity;	K13754	SLC24A6, NCKX6; solute carrier family 24 (sodium/potassium/calcium exchanger), member 6
chr12	113322270	113322694	unique_peak1	ENSG00000089060	113321348	113332748	Intron	-	SLC8B1|gi|39995086|ref|NP_079235.2|	2629	0	sodium/potassium/calcium exchanger 6, mitochondrial precursor [Homo sapiens]	gi|767975347|ref|XM_011538749.1|	3246	0	PREDICTED: Homo sapiens solute carrier family 8 (sodium/lithium/calcium exchanger), member B1 (SLC8B1), transcript variant X1, mRNA	Q6J4K2	219	2e-66	Sodium/potassium/calcium exchanger 6, mitochondrial	SPAC3A12.06c	102	4e-21	COG0530	pfam01699	Na_Ca_ex	Sodium/calcium exchanger protein. This is a family of sodium/calcium exchanger integral membrane proteins. This family covers the integral membrane regions of the proteins. Sodium/calcium exchangers regulate intracellular Ca2+ concentrations in many cells; cardiac myocytes, epithelial cells, neurons retinal rod photoreceptors and smooth muscle cells. Ca2+ is moved into or out of the cytosol depen…	GO:0042593|glucose homeostasis;GO:0006811|ion transport;GO:0051560|mitochondrial calcium ion homeostasis;GO:0006851|mitochondrial calcium ion transport;GO:0086036|regulation of cardiac muscle cell membrane potential;GO:0051480|cytosolic calcium ion homeostasis;GO:0050796|regulation of insulin secretion;GO:0050896|response to stimulus;	GO:0032592|integral component of mitochondrial membrane;GO:0030061|mitochondrial crista;GO:0005886|plasma membrane;GO:0042383|sarcolemma;	GO:0015368|calcium:cation antiporter activity;GO:0005432|calcium:sodium antiporter activity;GO:0086038|calcium:sodium antiporter activity involved in regulation of cardiac muscle cell membrane potential;GO:0042803|protein homodimerization activity;	K13754	SLC24A6, NCKX6; solute carrier family 24 (sodium/potassium/calcium exchanger), member 6
chr12	113727637	113728007	unique_peak1	ENSG00000249550	113706976	113767074	Intron	-	LINC01234|gi|119618467|gb|EAW98061.1|	288	2e-27	hCG2015544 [Homo sapiens]	gi|570700912|ref|NR_110025.1|	2088	0	Homo sapiens long intergenic non-protein coding RNA 1234 (LINC01234), transcript variant 2, long non-coding RNA	Q6UX73	94	2e-19	UPF0764 protein C16orf89	.	.	.	.	pfam13900	GVQW	Putative binding domain. This short domain is often found nested inside other longer domains. The function is not known, but the domain carries a highly conserved GVQW motif. The members are rich in proline and cysteine. This may be a binding domain.	.	GO:0005829|cytosol;GO:0070062|extracellular exosome;GO:0016020|membrane;	GO:0042803|protein homodimerization activity;	.	.
chr12	117699592	117699888	unique_peak1	ENSG00000171435	117667658	117761010	Intron	-	KSR2|gi|675799938|ref|XP_008956055.1|	4351	0	PREDICTED: kinase suppressor of Ras 2 isoform X1 [Pan paniscus]	gi|167621455|ref|NM_173598.4|	17008	0	Homo sapiens kinase suppressor of ras 2 (KSR2), mRNA	Q6VAB6	633	0	Kinase suppressor of Ras 2	.	.	.	.	pfam13543	KSR1-SAM	SAM like domain present in kinase suppressor RAS 1.	GO:0035556|intracellular signal transduction;	GO:0005737|cytoplasm;GO:0016020|membrane;	GO:0005524|ATP binding;GO:0046872|metal ion binding;GO:0004674|protein serine/threonine kinase activity;	K18529	KSR2; kinase suppressor of Ras 2 [EC:2.7.11.1]
chr12	123102729	123103139	unique_peak1	ENSG00000090975	123034685	123110384	Intron	-	PITPNM2|gi|663856157|ref|NP_001287730.1|	6617	0	membrane-associated phosphatidylinositol transfer protein 2 isoform 2 [Homo sapiens]	gi|663856156|ref|NM_001300801.1|	6779	0	Homo sapiens phosphatidylinositol transfer protein membrane associated 2 (PITPNM2), transcript variant 2, mRNA	Q9BZ72	2498	0	Membrane-associated phosphatidylinositol transfer protein 2	CAC2938	102	8e-22	COG5083	pfam02121	IP_trans	Phosphatidylinositol transfer protein. Along with the structurally unrelated Sec14p family (found in pfam00650), this family can bind/exchange one molecule of phosphatidylinositol (PI) or phosphatidylcholine (PC) and thus aids their transfer between different membrane compartments. There are three sub-families - all share an N-terminal PITP-like domain, whose sequence is highly conserved. It is d…	GO:0008152|metabolic process;GO:0006810|transport;	GO:0012505|endomembrane system;GO:0016021|integral component of membrane;GO:0043231|intracellular membrane-bounded organelle;	GO:0005509|calcium ion binding;GO:0008289|lipid binding;	.	.
chr12	123102729	123103139	unique_peak1	ENSG00000090975	123034685	123105354	Intron	-	PITPNM2|gi|663856157|ref|NP_001287730.1|	6617	0	membrane-associated phosphatidylinositol transfer protein 2 isoform 2 [Homo sapiens]	gi|663856156|ref|NM_001300801.1|	6779	0	Homo sapiens phosphatidylinositol transfer protein membrane associated 2 (PITPNM2), transcript variant 2, mRNA	Q9BZ72	2498	0	Membrane-associated phosphatidylinositol transfer protein 2	CAC2938	102	8e-22	COG5083	pfam02121	IP_trans	Phosphatidylinositol transfer protein. Along with the structurally unrelated Sec14p family (found in pfam00650), this family can bind/exchange one molecule of phosphatidylinositol (PI) or phosphatidylcholine (PC) and thus aids their transfer between different membrane compartments. There are three sub-families - all share an N-terminal PITP-like domain, whose sequence is highly conserved. It is d…	GO:0008152|metabolic process;GO:0006810|transport;	GO:0012505|endomembrane system;GO:0016021|integral component of membrane;GO:0043231|intracellular membrane-bounded organelle;	GO:0005509|calcium ion binding;GO:0008289|lipid binding;	.	.
chr12	123621606	123622008	unique_peak1	ENSG00000111361	123621920	123622635	Intron	-	EIF2B1|gi|402888053|ref|XP_003907391.1|	1499	0	PREDICTED: translation initiation factor eIF-2B subunit alpha isoform X1 [Papio anubis]	gi|262263337|ref|NM_001414.3|	1857	0	Homo sapiens eukaryotic translation initiation factor 2B subunit alpha (EIF2B1), mRNA	Q5RAR0	219	7e-69	Translation initiation factor eIF-2B subunit alpha	SPCC11E10.07c	213	6e-61	COG1184	pfam01008	IF-2B	Initiation factor 2 subunit family. This family includes initiation factor 2B alpha, beta and delta subunits from eukaryotes, initiation factor 2B subunits 1 and 2 from archaebacteria and some proteins of unknown function from prokaryotes. Initiation factor 2 binds to Met-tRNA, GTP and the small ribosomal subunit. Members of this family have also been characterized as 5-methylthioribose- 1-phosph…	GO:0051716|cellular response to stimulus;GO:0014003|oligodendrocyte development;	GO:0005851|eukaryotic translation initiation factor 2B complex;GO:0005886|plasma membrane;	GO:0005085|guanyl-nucleotide exchange factor activity;GO:0003743|translation initiation factor activity;	K03239	EIF2B1; translation initiation factor eIF-2B subunit alpha
chr12	123621606	123622008	unique_peak1	ENSG00000111361	123620405	123621755	UTR3	-	EIF2B1|gi|402888053|ref|XP_003907391.1|	1499	0	PREDICTED: translation initiation factor eIF-2B subunit alpha isoform X1 [Papio anubis]	gi|262263337|ref|NM_001414.3|	1857	0	Homo sapiens eukaryotic translation initiation factor 2B subunit alpha (EIF2B1), mRNA	Q5RAR0	219	7e-69	Translation initiation factor eIF-2B subunit alpha	SPCC11E10.07c	213	6e-61	COG1184	pfam01008	IF-2B	Initiation factor 2 subunit family. This family includes initiation factor 2B alpha, beta and delta subunits from eukaryotes, initiation factor 2B subunits 1 and 2 from archaebacteria and some proteins of unknown function from prokaryotes. Initiation factor 2 binds to Met-tRNA, GTP and the small ribosomal subunit. Members of this family have also been characterized as 5-methylthioribose- 1-phosph…	GO:0051716|cellular response to stimulus;GO:0014003|oligodendrocyte development;	GO:0005851|eukaryotic translation initiation factor 2B complex;GO:0005886|plasma membrane;	GO:0005085|guanyl-nucleotide exchange factor activity;GO:0003743|translation initiation factor activity;	K03239	EIF2B1; translation initiation factor eIF-2B subunit alpha
chr12	123621606	123622008	unique_peak1	ENSG00000111361	123621737	123621920	UTR3	-	EIF2B1|gi|402888053|ref|XP_003907391.1|	1499	0	PREDICTED: translation initiation factor eIF-2B subunit alpha isoform X1 [Papio anubis]	gi|262263337|ref|NM_001414.3|	1857	0	Homo sapiens eukaryotic translation initiation factor 2B subunit alpha (EIF2B1), mRNA	Q5RAR0	219	7e-69	Translation initiation factor eIF-2B subunit alpha	SPCC11E10.07c	213	6e-61	COG1184	pfam01008	IF-2B	Initiation factor 2 subunit family. This family includes initiation factor 2B alpha, beta and delta subunits from eukaryotes, initiation factor 2B subunits 1 and 2 from archaebacteria and some proteins of unknown function from prokaryotes. Initiation factor 2 binds to Met-tRNA, GTP and the small ribosomal subunit. Members of this family have also been characterized as 5-methylthioribose- 1-phosph…	GO:0051716|cellular response to stimulus;GO:0014003|oligodendrocyte development;	GO:0005851|eukaryotic translation initiation factor 2B complex;GO:0005886|plasma membrane;	GO:0005085|guanyl-nucleotide exchange factor activity;GO:0003743|translation initiation factor activity;	K03239	EIF2B1; translation initiation factor eIF-2B subunit alpha
chr12	123621606	123622008	unique_peak1	ENSG00000111361	123620405	123621920	Exon	-	EIF2B1|gi|402888053|ref|XP_003907391.1|	1499	0	PREDICTED: translation initiation factor eIF-2B subunit alpha isoform X1 [Papio anubis]	gi|262263337|ref|NM_001414.3|	1857	0	Homo sapiens eukaryotic translation initiation factor 2B subunit alpha (EIF2B1), mRNA	Q5RAR0	219	7e-69	Translation initiation factor eIF-2B subunit alpha	SPCC11E10.07c	213	6e-61	COG1184	pfam01008	IF-2B	Initiation factor 2 subunit family. This family includes initiation factor 2B alpha, beta and delta subunits from eukaryotes, initiation factor 2B subunits 1 and 2 from archaebacteria and some proteins of unknown function from prokaryotes. Initiation factor 2 binds to Met-tRNA, GTP and the small ribosomal subunit. Members of this family have also been characterized as 5-methylthioribose- 1-phosph…	GO:0051716|cellular response to stimulus;GO:0014003|oligodendrocyte development;	GO:0005851|eukaryotic translation initiation factor 2B complex;GO:0005886|plasma membrane;	GO:0005085|guanyl-nucleotide exchange factor activity;GO:0003743|translation initiation factor activity;	K03239	EIF2B1; translation initiation factor eIF-2B subunit alpha
chr12	123621606	123622008	unique_peak1	ENSG00000111361	123621737	123621920	Exon	-	EIF2B1|gi|402888053|ref|XP_003907391.1|	1499	0	PREDICTED: translation initiation factor eIF-2B subunit alpha isoform X1 [Papio anubis]	gi|262263337|ref|NM_001414.3|	1857	0	Homo sapiens eukaryotic translation initiation factor 2B subunit alpha (EIF2B1), mRNA	Q5RAR0	219	7e-69	Translation initiation factor eIF-2B subunit alpha	SPCC11E10.07c	213	6e-61	COG1184	pfam01008	IF-2B	Initiation factor 2 subunit family. This family includes initiation factor 2B alpha, beta and delta subunits from eukaryotes, initiation factor 2B subunits 1 and 2 from archaebacteria and some proteins of unknown function from prokaryotes. Initiation factor 2 binds to Met-tRNA, GTP and the small ribosomal subunit. Members of this family have also been characterized as 5-methylthioribose- 1-phosph…	GO:0051716|cellular response to stimulus;GO:0014003|oligodendrocyte development;	GO:0005851|eukaryotic translation initiation factor 2B complex;GO:0005886|plasma membrane;	GO:0005085|guanyl-nucleotide exchange factor activity;GO:0003743|translation initiation factor activity;	K03239	EIF2B1; translation initiation factor eIF-2B subunit alpha
chr12	126404422	126404806	unique_peak1	ENSG00000256494	126401695	126405458	Intron	-	AC007368.1|.	.	.	.	gi|551875839|tpe|HG505317.1|	974	0	TPA: Homo sapiens long non-coding RNA OTTHUMT00000399843.1 (RP5-944M2.1 gene), lincRNA	.	.	.	.	.	.	.	.	.	.	.	.	.	.	.	.
chr12	127285049	127285406	unique_peak1	ENSG00000256292	127284283	127286283	Promoter	-	LINC02376|.	.	.	.	gi|551874793|tpe|HG505352.1|	724	0	TPA: Homo sapiens long non-coding RNA OTTHUMT00000399771.1 (RP11-955H22.1 gene), lincRNA	.	.	.	.	.	.	.	.	pfam07798	DUF1640	Protein of unknown function (DUF1640). This family consists of sequences derived from hypothetical eukaryotic proteins. A region approximately 100 residues in length is featured.	.	.	.	.	.
chr12	131111933	131112348	unique_peak1	ENSG00000111452	131108877	131118384	Intron	+	ADGRD1|gi|767973885|ref|XP_011536505.1|	4843	0	PREDICTED: probable G-protein coupled receptor 133 isoform X1 [Homo sapiens]	gi|34368288|emb|BX649116.1|	7016	0	Homo sapiens mRNA; cDNA DKFZp686M24109 (from clone DKFZp686M24109)	Q6QNK2	266	2e-82	Adhesion G-protein coupled receptor D1	.	.	.	.	pfam00002	7tm_2	7 transmembrane receptor (Secretin family). This family is known as Family B, the secretin-receptor family or family 2 of the G-protein-coupled receptors (GCPRs).They have been described in many animal species, but not in plants, fungi or prokaryotes. Three distinct sub-families are recognized. Subfamily B1 contains classical hormone receptors, such as receptors for secretin and glucagon, that ar…	GO:0007166|cell surface receptor signaling pathway;GO:0007186|G-protein coupled receptor signaling pathway;GO:0010579|positive regulation of adenylate cyclase activity involved in G-protein coupled receptor signaling pathway;	GO:0016021|integral component of membrane;GO:0005886|plasma membrane;	GO:0004930|G-protein coupled receptor activity;	K08465	GPR133; G protein-coupled receptor 133
chr12	131111933	131112348	unique_peak1	ENSG00000111452	131084663	131131724	Intron	+	ADGRD1|gi|767973885|ref|XP_011536505.1|	4843	0	PREDICTED: probable G-protein coupled receptor 133 isoform X1 [Homo sapiens]	gi|34368288|emb|BX649116.1|	7016	0	Homo sapiens mRNA; cDNA DKFZp686M24109 (from clone DKFZp686M24109)	Q6QNK2	266	2e-82	Adhesion G-protein coupled receptor D1	.	.	.	.	pfam00002	7tm_2	7 transmembrane receptor (Secretin family). This family is known as Family B, the secretin-receptor family or family 2 of the G-protein-coupled receptors (GCPRs).They have been described in many animal species, but not in plants, fungi or prokaryotes. Three distinct sub-families are recognized. Subfamily B1 contains classical hormone receptors, such as receptors for secretin and glucagon, that ar…	GO:0007166|cell surface receptor signaling pathway;GO:0007186|G-protein coupled receptor signaling pathway;GO:0010579|positive regulation of adenylate cyclase activity involved in G-protein coupled receptor signaling pathway;	GO:0016021|integral component of membrane;GO:0005886|plasma membrane;	GO:0004930|G-protein coupled receptor activity;	K08465	GPR133; G protein-coupled receptor 133
chr13	20609258	20609609	unique_peak1	ENSG00000032742	20605105	20615792	Intron	+	IFT88|gi|530402692|ref|XP_005266603.1|	4545	0	PREDICTED: intraflagellar transport protein 88 homolog isoform X3 [Homo sapiens]	gi|972776285|ref|NM_175605.4|	3091	0	Homo sapiens intraflagellar transport 88 (IFT88), transcript variant 1, mRNA	Q13099	75.1	8e-15	Intraflagellar transport protein 88 homolog	BB0195	70.1	1e-11	COG0457	pfam13900	GVQW	Putative binding domain. This short domain is often found nested inside other longer domains. The function is not known, but the domain carries a highly conserved GVQW motif. The members are rich in proline and cysteine. This may be a binding domain.	GO:0060271|cilium morphogenesis;GO:2000785|regulation of autophagosome assembly;GO:1902017|regulation of cilium assembly;	GO:0005814|centriole;GO:0036064|ciliary basal body;GO:0097542|ciliary tip;GO:0005929|cilium;GO:0030992|intraciliary transport particle B;GO:0031514|motile cilium;GO:0072372|primary cilium;	.	K16474	IFT88; intraflagellar transport protein 88
chr13	20609258	20609609	unique_peak1	ENSG00000032742	20605105	20614356	Intron	+	IFT88|gi|530402692|ref|XP_005266603.1|	4545	0	PREDICTED: intraflagellar transport protein 88 homolog isoform X3 [Homo sapiens]	gi|972776285|ref|NM_175605.4|	3091	0	Homo sapiens intraflagellar transport 88 (IFT88), transcript variant 1, mRNA	Q13099	75.1	8e-15	Intraflagellar transport protein 88 homolog	BB0195	70.1	1e-11	COG0457	pfam13900	GVQW	Putative binding domain. This short domain is often found nested inside other longer domains. The function is not known, but the domain carries a highly conserved GVQW motif. The members are rich in proline and cysteine. This may be a binding domain.	GO:0060271|cilium morphogenesis;GO:2000785|regulation of autophagosome assembly;GO:1902017|regulation of cilium assembly;	GO:0005814|centriole;GO:0036064|ciliary basal body;GO:0097542|ciliary tip;GO:0005929|cilium;GO:0030992|intraciliary transport particle B;GO:0031514|motile cilium;GO:0072372|primary cilium;	.	K16474	IFT88; intraflagellar transport protein 88
chr13	20633876	20634316	unique_peak1	ENSG00000032742	20631102	20638331	Intron	+	IFT88|gi|530402692|ref|XP_005266603.1|	4545	0	PREDICTED: intraflagellar transport protein 88 homolog isoform X3 [Homo sapiens]	gi|972776285|ref|NM_175605.4|	3091	0	Homo sapiens intraflagellar transport 88 (IFT88), transcript variant 1, mRNA	Q13099	75.1	8e-15	Intraflagellar transport protein 88 homolog	BB0195	70.1	1e-11	COG0457	pfam13900	GVQW	Putative binding domain. This short domain is often found nested inside other longer domains. The function is not known, but the domain carries a highly conserved GVQW motif. The members are rich in proline and cysteine. This may be a binding domain.	GO:0060271|cilium morphogenesis;GO:2000785|regulation of autophagosome assembly;GO:1902017|regulation of cilium assembly;	GO:0005814|centriole;GO:0036064|ciliary basal body;GO:0097542|ciliary tip;GO:0005929|cilium;GO:0030992|intraciliary transport particle B;GO:0031514|motile cilium;GO:0072372|primary cilium;	.	K16474	IFT88; intraflagellar transport protein 88
chr13	20633876	20634316	unique_peak1	ENSG00000032742	20631102	20653875	Intron	+	IFT88|gi|530402692|ref|XP_005266603.1|	4545	0	PREDICTED: intraflagellar transport protein 88 homolog isoform X3 [Homo sapiens]	gi|972776285|ref|NM_175605.4|	3091	0	Homo sapiens intraflagellar transport 88 (IFT88), transcript variant 1, mRNA	Q13099	75.1	8e-15	Intraflagellar transport protein 88 homolog	BB0195	70.1	1e-11	COG0457	pfam13900	GVQW	Putative binding domain. This short domain is often found nested inside other longer domains. The function is not known, but the domain carries a highly conserved GVQW motif. The members are rich in proline and cysteine. This may be a binding domain.	GO:0060271|cilium morphogenesis;GO:2000785|regulation of autophagosome assembly;GO:1902017|regulation of cilium assembly;	GO:0005814|centriole;GO:0036064|ciliary basal body;GO:0097542|ciliary tip;GO:0005929|cilium;GO:0030992|intraciliary transport particle B;GO:0031514|motile cilium;GO:0072372|primary cilium;	.	K16474	IFT88; intraflagellar transport protein 88
chr13	25478192	25478549	unique_peak1	ENSG00000132932	25469121	25529998	Intron	+	ATP8A2|gi|117168245|ref|NP_057613.4|	6089	0	phospholipid-transporting ATPase IB isoform 1 [Homo sapiens]	gi|924183250|ref|NM_016529.5|	9575	0	Homo sapiens ATPase phospholipid transporting 8A2 (ATP8A2), transcript variant 1, mRNA	Q9NTI2	2247	0	Phospholipid-transporting ATPase IB	.	.	.	.	pfam13246	Hydrolase_like2	Putative hydrolase of sodium-potassium ATPase alpha subunit. This is a putative hydrolase of the sodium-potassium ATPase alpha subunit.	GO:0007568|aging;GO:0007409|axonogenesis;GO:0050908|detection of light stimulus involved in visual perception;GO:0042755|eating behavior;GO:0048194|Golgi vesicle budding;GO:0042472|inner ear morphogenesis;GO:0003011|involuntary skeletal muscle contraction;GO:0008285|negative regulation of cell proliferation;GO:0060052|neurofilament cytoskeleton organization;GO:0050884|neuromuscular process contro…	GO:0005768|endosome;GO:0005794|Golgi apparatus;GO:0000139|Golgi membrane;GO:0016021|integral component of membrane;GO:0001750|photoreceptor outer segment;GO:0005886|plasma membrane;GO:0005802|trans-Golgi network;	GO:0005524|ATP binding;GO:0000287|magnesium ion binding;GO:0004012|phospholipid-translocating ATPase activity;	K14802	DRS2, ATP8A; phospholipid-transporting ATPase [EC:3.6.3.1]
chr13	27183092	27183532	unique_peak1	ENSG00000275294	27178574	27186505	Intron	-	LINC02340|gi|119628799|gb|EAX08394.1|	409	5e-48	hCG1820442 [Homo sapiens]	gi|666670171|tpe|LK938476.1|	626	0	TPA: Homo sapiens long non-coding RNA OTTHUMT00000474537.1 (RP11-428O18.6 gene), lincRNA	A0A096LPI5	52.4	5e-08	Protein GVQW2	.	.	.	.	pfam13900	GVQW	Putative binding domain. This short domain is often found nested inside other longer domains. The function is not known, but the domain carries a highly conserved GVQW motif. The members are rich in proline and cysteine. This may be a binding domain.	.	.	.	.	.
chr13	30107482	30107874	unique_peak1	ENSG00000224511	30105695	30108768	Intron	-	LINC00365|gi|694882936|ref|XP_009444962.1|	137	1e-07	PREDICTED: uncharacterized protein LOC457213 isoform X10 [Pan troglodytes]	gi|820948184|ref|NR_046998.1|	2618	0	Homo sapiens long intergenic non-protein coding RNA 365 (LINC00365), long non-coding RNA	.	.	.	.	.	.	.	.	pfam06728	PIG-U	GPI transamidase subunit PIG-U. Many eukaryotic proteins are anchored to the cell surface via glycosylphosphatidylinositol (GPI), which is posttranslationally attached to the carboxyl-terminus by GPI transamidase. The mammalian GPI transamidase is a complex of at least four subunits, GPI8, GAA1, PIG-S, and PIG-T. PIG-U is thought to represent a fifth subunit in this complex and may be involved in…	.	.	.	.	.
chr13	30107482	30107874	unique_peak1	ENSG00000224511	30107598	30107971	Exon	-	LINC00365|gi|694882936|ref|XP_009444962.1|	137	1e-07	PREDICTED: uncharacterized protein LOC457213 isoform X10 [Pan troglodytes]	gi|820948184|ref|NR_046998.1|	2618	0	Homo sapiens long intergenic non-protein coding RNA 365 (LINC00365), long non-coding RNA	.	.	.	.	.	.	.	.	pfam06728	PIG-U	GPI transamidase subunit PIG-U. Many eukaryotic proteins are anchored to the cell surface via glycosylphosphatidylinositol (GPI), which is posttranslationally attached to the carboxyl-terminus by GPI transamidase. The mammalian GPI transamidase is a complex of at least four subunits, GPI8, GAA1, PIG-S, and PIG-T. PIG-U is thought to represent a fifth subunit in this complex and may be involved in…	.	.	.	.	.
chr13	40170959	40171317	unique_peak1	ENSG00000215483	40161697	40186779	Intron	-	LINC00598|gi|767894219|ref|XP_011506708.1|	706	4e-89	PREDICTED: uncharacterized protein LOC105370172 isoform X1 [Homo sapiens]	gi|666670182|tpe|LK938487.1|	3541	0	TPA: Homo sapiens long non-coding RNA OTTHUMT00000474816.1 (RP11-427J23.1 gene), lincRNA	Q6UX73	53.9	5e-06	UPF0764 protein C16orf89	.	.	.	.	pfam13900	GVQW	Putative binding domain. This short domain is often found nested inside other longer domains. The function is not known, but the domain carries a highly conserved GVQW motif. The members are rich in proline and cysteine. This may be a binding domain.	.	GO:0005829|cytosol;GO:0070062|extracellular exosome;GO:0016020|membrane;	GO:0042803|protein homodimerization activity;	K18666	ASCC1; activating signal cointegrator complex subunit 1
chr13	40170959	40171317	unique_peak1	ENSG00000215483	40097967	40217577	Intron	-	LINC00598|gi|767894219|ref|XP_011506708.1|	706	4e-89	PREDICTED: uncharacterized protein LOC105370172 isoform X1 [Homo sapiens]	gi|666670182|tpe|LK938487.1|	3541	0	TPA: Homo sapiens long non-coding RNA OTTHUMT00000474816.1 (RP11-427J23.1 gene), lincRNA	Q6UX73	53.9	5e-06	UPF0764 protein C16orf89	.	.	.	.	pfam13900	GVQW	Putative binding domain. This short domain is often found nested inside other longer domains. The function is not known, but the domain carries a highly conserved GVQW motif. The members are rich in proline and cysteine. This may be a binding domain.	.	GO:0005829|cytosol;GO:0070062|extracellular exosome;GO:0016020|membrane;	GO:0042803|protein homodimerization activity;	K18666	ASCC1; activating signal cointegrator complex subunit 1
chr13	40644924	40645585	unique_peak1	ENSG00000150907	40560860	40665582	Intron	-	FOXO1|gi|9257222|ref|NP_002006.2|	2701	0	forkhead box protein O1 [Homo sapiens]	gi|133930787|ref|NM_002015.3|	5735	0	Homo sapiens forkhead box O1 (FOXO1), mRNA	E1BPQ1	76.3	2e-16	Forkhead box protein O1	ECU01g0470	77.4	2e-14	COG5025	pfam00250	Fork_head	Fork head domain.	GO:0006915|apoptotic process;GO:0006914|autophagy;GO:0001568|blood vessel development;GO:0030154|cell differentiation;GO:0006974|cellular response to DNA damage stimulus;GO:0071455|cellular response to hyperoxia;GO:0032869|cellular response to insulin stimulus;GO:0071732|cellular response to nitric oxide;GO:0034599|cellular response to oxidative stress;GO:0009267|cellular response to starvation;G…	GO:0005737|cytoplasm;GO:0005634|nucleus;	GO:0051721|protein phosphatase 2A binding;GO:0000981|RNA polymerase II transcription factor activity, sequence-specific DNA binding;GO:0043565|sequence-specific DNA binding;GO:0000989|transcription factor activity, transcription factor binding;GO:0001078|transcriptional repressor activity, RNA polymerase II core promoter proximal region sequence-specific binding;	K07201	FOXO1; forkhead box protein O1
chr13	43493906	43494583	unique_peak1	ENSG00000120658	43484152	43667441	Intron	-	ENOX1|gi|767977800|ref|XP_011533427.1|	3153	0	PREDICTED: ecto-NOX disulfide-thiol exchanger 1 isoform X2 [Homo sapiens]	gi|338827766|ref|NM_017993.3|	2975	0	Homo sapiens ecto-NOX disulfide-thiol exchanger 1 (ENOX1), transcript variant 1, mRNA	Q8BHR2	199	2e-59	Ecto-NOX disulfide-thiol exchanger 1	.	.	.	.	pfam00076	RRM_1	RNA recognition motif. (a.k.a. RRM, RBD, or RNP domain). The RRM motif is probably diagnostic of an RNA binding protein. RRMs are found in a variety of RNA binding proteins, including various hnRNP proteins, proteins implicated in regulation of alternative splicing, and protein components of snRNPs. The motif also appears in a few single stranded DNA binding proteins. The RRM structure consists o…	GO:0048511|rhythmic process;	GO:0005615|extracellular space;GO:0005886|plasma membrane;	GO:0003676|nucleic acid binding;GO:0000166|nucleotide binding;GO:0016491|oxidoreductase activity;	.	.
chr13	50357674	50357971	unique_peak1	ENSG00000176124	50338834	50433412	Intron	+	DLEU1|gi|28381371|sp|O43261.2|LEU1_HUMAN	413	4e-47	RecName: Full=Leukemia-associated protein 1; AltName: Full=Deleted in lymphocytic leukemia 1; AltName: Full=HBV X-transactivated gene 6 protein; AltName: Full=HBV XAg-transactivated protein 6	gi|569026731|ref|NR_109973.1|	2955	0	Homo sapiens deleted in lymphocytic leukemia 1 (non-protein coding) (DLEU1), transcript variant 1, long non-coding RNA	O43261	82	3e-33	Leukemia-associated protein 1	.	.	.	.	pfam13900	GVQW	Putative binding domain. This short domain is often found nested inside other longer domains. The function is not known, but the domain carries a highly conserved GVQW motif. The members are rich in proline and cysteine. This may be a binding domain.	.	GO:0016021|integral component of membrane;	.	.	.
chr13	50357674	50357971	unique_peak1	ENSG00000176124	50082557	50415088	Intron	+	DLEU1|gi|28381371|sp|O43261.2|LEU1_HUMAN	413	4e-47	RecName: Full=Leukemia-associated protein 1; AltName: Full=Deleted in lymphocytic leukemia 1; AltName: Full=HBV X-transactivated gene 6 protein; AltName: Full=HBV XAg-transactivated protein 6	gi|569026731|ref|NR_109973.1|	2955	0	Homo sapiens deleted in lymphocytic leukemia 1 (non-protein coding) (DLEU1), transcript variant 1, long non-coding RNA	O43261	82	3e-33	Leukemia-associated protein 1	.	.	.	.	pfam13900	GVQW	Putative binding domain. This short domain is often found nested inside other longer domains. The function is not known, but the domain carries a highly conserved GVQW motif. The members are rich in proline and cysteine. This may be a binding domain.	.	GO:0016021|integral component of membrane;	.	.	.
chr13	50357674	50357971	unique_peak1	ENSG00000176124	50082557	50390197	Intron	+	DLEU1|gi|28381371|sp|O43261.2|LEU1_HUMAN	413	4e-47	RecName: Full=Leukemia-associated protein 1; AltName: Full=Deleted in lymphocytic leukemia 1; AltName: Full=HBV X-transactivated gene 6 protein; AltName: Full=HBV XAg-transactivated protein 6	gi|569026731|ref|NR_109973.1|	2955	0	Homo sapiens deleted in lymphocytic leukemia 1 (non-protein coding) (DLEU1), transcript variant 1, long non-coding RNA	O43261	82	3e-33	Leukemia-associated protein 1	.	.	.	.	pfam13900	GVQW	Putative binding domain. This short domain is often found nested inside other longer domains. The function is not known, but the domain carries a highly conserved GVQW motif. The members are rich in proline and cysteine. This may be a binding domain.	.	GO:0016021|integral component of membrane;	.	.	.
chr13	50357674	50357971	unique_peak1	ENSG00000176124	50083194	50390197	Intron	+	DLEU1|gi|28381371|sp|O43261.2|LEU1_HUMAN	413	4e-47	RecName: Full=Leukemia-associated protein 1; AltName: Full=Deleted in lymphocytic leukemia 1; AltName: Full=HBV X-transactivated gene 6 protein; AltName: Full=HBV XAg-transactivated protein 6	gi|569026731|ref|NR_109973.1|	2955	0	Homo sapiens deleted in lymphocytic leukemia 1 (non-protein coding) (DLEU1), transcript variant 1, long non-coding RNA	O43261	82	3e-33	Leukemia-associated protein 1	.	.	.	.	pfam13900	GVQW	Putative binding domain. This short domain is often found nested inside other longer domains. The function is not known, but the domain carries a highly conserved GVQW motif. The members are rich in proline and cysteine. This may be a binding domain.	.	GO:0016021|integral component of membrane;	.	.	.
chr13	50357674	50357971	unique_peak1	ENSG00000176124	50083194	50415088	Intron	+	DLEU1|gi|28381371|sp|O43261.2|LEU1_HUMAN	413	4e-47	RecName: Full=Leukemia-associated protein 1; AltName: Full=Deleted in lymphocytic leukemia 1; AltName: Full=HBV X-transactivated gene 6 protein; AltName: Full=HBV XAg-transactivated protein 6	gi|569026731|ref|NR_109973.1|	2955	0	Homo sapiens deleted in lymphocytic leukemia 1 (non-protein coding) (DLEU1), transcript variant 1, long non-coding RNA	O43261	82	3e-33	Leukemia-associated protein 1	.	.	.	.	pfam13900	GVQW	Putative binding domain. This short domain is often found nested inside other longer domains. The function is not known, but the domain carries a highly conserved GVQW motif. The members are rich in proline and cysteine. This may be a binding domain.	.	GO:0016021|integral component of membrane;	.	.	.
chr13	50357674	50357971	unique_peak1	ENSG00000176124	50158076	50433412	Intron	+	DLEU1|gi|28381371|sp|O43261.2|LEU1_HUMAN	413	4e-47	RecName: Full=Leukemia-associated protein 1; AltName: Full=Deleted in lymphocytic leukemia 1; AltName: Full=HBV X-transactivated gene 6 protein; AltName: Full=HBV XAg-transactivated protein 6	gi|569026731|ref|NR_109973.1|	2955	0	Homo sapiens deleted in lymphocytic leukemia 1 (non-protein coding) (DLEU1), transcript variant 1, long non-coding RNA	O43261	82	3e-33	Leukemia-associated protein 1	.	.	.	.	pfam13900	GVQW	Putative binding domain. This short domain is often found nested inside other longer domains. The function is not known, but the domain carries a highly conserved GVQW motif. The members are rich in proline and cysteine. This may be a binding domain.	.	GO:0016021|integral component of membrane;	.	.	.
chr13	50357674	50357971	unique_peak1	ENSG00000176124	50186070	50390197	Intron	+	DLEU1|gi|28381371|sp|O43261.2|LEU1_HUMAN	413	4e-47	RecName: Full=Leukemia-associated protein 1; AltName: Full=Deleted in lymphocytic leukemia 1; AltName: Full=HBV X-transactivated gene 6 protein; AltName: Full=HBV XAg-transactivated protein 6	gi|569026731|ref|NR_109973.1|	2955	0	Homo sapiens deleted in lymphocytic leukemia 1 (non-protein coding) (DLEU1), transcript variant 1, long non-coding RNA	O43261	82	3e-33	Leukemia-associated protein 1	.	.	.	.	pfam13900	GVQW	Putative binding domain. This short domain is often found nested inside other longer domains. The function is not known, but the domain carries a highly conserved GVQW motif. The members are rich in proline and cysteine. This may be a binding domain.	.	GO:0016021|integral component of membrane;	.	.	.
chr13	50357674	50357971	unique_peak1	ENSG00000176124	50224377	50390197	Intron	+	DLEU1|gi|28381371|sp|O43261.2|LEU1_HUMAN	413	4e-47	RecName: Full=Leukemia-associated protein 1; AltName: Full=Deleted in lymphocytic leukemia 1; AltName: Full=HBV X-transactivated gene 6 protein; AltName: Full=HBV XAg-transactivated protein 6	gi|569026731|ref|NR_109973.1|	2955	0	Homo sapiens deleted in lymphocytic leukemia 1 (non-protein coding) (DLEU1), transcript variant 1, long non-coding RNA	O43261	82	3e-33	Leukemia-associated protein 1	.	.	.	.	pfam13900	GVQW	Putative binding domain. This short domain is often found nested inside other longer domains. The function is not known, but the domain carries a highly conserved GVQW motif. The members are rich in proline and cysteine. This may be a binding domain.	.	GO:0016021|integral component of membrane;	.	.	.
chr13	50357674	50357971	unique_peak1	ENSG00000176124	50275046	50390197	Intron	+	DLEU1|gi|28381371|sp|O43261.2|LEU1_HUMAN	413	4e-47	RecName: Full=Leukemia-associated protein 1; AltName: Full=Deleted in lymphocytic leukemia 1; AltName: Full=HBV X-transactivated gene 6 protein; AltName: Full=HBV XAg-transactivated protein 6	gi|569026731|ref|NR_109973.1|	2955	0	Homo sapiens deleted in lymphocytic leukemia 1 (non-protein coding) (DLEU1), transcript variant 1, long non-coding RNA	O43261	82	3e-33	Leukemia-associated protein 1	.	.	.	.	pfam13900	GVQW	Putative binding domain. This short domain is often found nested inside other longer domains. The function is not known, but the domain carries a highly conserved GVQW motif. The members are rich in proline and cysteine. This may be a binding domain.	.	GO:0016021|integral component of membrane;	.	.	.
chr13	50357674	50357971	unique_peak1	ENSG00000176124	50275046	50415089	Intron	+	DLEU1|gi|28381371|sp|O43261.2|LEU1_HUMAN	413	4e-47	RecName: Full=Leukemia-associated protein 1; AltName: Full=Deleted in lymphocytic leukemia 1; AltName: Full=HBV X-transactivated gene 6 protein; AltName: Full=HBV XAg-transactivated protein 6	gi|569026731|ref|NR_109973.1|	2955	0	Homo sapiens deleted in lymphocytic leukemia 1 (non-protein coding) (DLEU1), transcript variant 1, long non-coding RNA	O43261	82	3e-33	Leukemia-associated protein 1	.	.	.	.	pfam13900	GVQW	Putative binding domain. This short domain is often found nested inside other longer domains. The function is not known, but the domain carries a highly conserved GVQW motif. The members are rich in proline and cysteine. This may be a binding domain.	.	GO:0016021|integral component of membrane;	.	.	.
chr13	50357674	50357971	unique_peak1	ENSG00000176124	50293533	50390197	Intron	+	DLEU1|gi|28381371|sp|O43261.2|LEU1_HUMAN	413	4e-47	RecName: Full=Leukemia-associated protein 1; AltName: Full=Deleted in lymphocytic leukemia 1; AltName: Full=HBV X-transactivated gene 6 protein; AltName: Full=HBV XAg-transactivated protein 6	gi|569026731|ref|NR_109973.1|	2955	0	Homo sapiens deleted in lymphocytic leukemia 1 (non-protein coding) (DLEU1), transcript variant 1, long non-coding RNA	O43261	82	3e-33	Leukemia-associated protein 1	.	.	.	.	pfam13900	GVQW	Putative binding domain. This short domain is often found nested inside other longer domains. The function is not known, but the domain carries a highly conserved GVQW motif. The members are rich in proline and cysteine. This may be a binding domain.	.	GO:0016021|integral component of membrane;	.	.	.
chr13	50357674	50357971	unique_peak1	ENSG00000176124	50310341	50390197	Intron	+	DLEU1|gi|28381371|sp|O43261.2|LEU1_HUMAN	413	4e-47	RecName: Full=Leukemia-associated protein 1; AltName: Full=Deleted in lymphocytic leukemia 1; AltName: Full=HBV X-transactivated gene 6 protein; AltName: Full=HBV XAg-transactivated protein 6	gi|569026731|ref|NR_109973.1|	2955	0	Homo sapiens deleted in lymphocytic leukemia 1 (non-protein coding) (DLEU1), transcript variant 1, long non-coding RNA	O43261	82	3e-33	Leukemia-associated protein 1	.	.	.	.	pfam13900	GVQW	Putative binding domain. This short domain is often found nested inside other longer domains. The function is not known, but the domain carries a highly conserved GVQW motif. The members are rich in proline and cysteine. This may be a binding domain.	.	GO:0016021|integral component of membrane;	.	.	.
chr13	50357674	50357971	unique_peak1	ENSG00000176124	50329712	50389086	Intron	+	DLEU1|gi|28381371|sp|O43261.2|LEU1_HUMAN	413	4e-47	RecName: Full=Leukemia-associated protein 1; AltName: Full=Deleted in lymphocytic leukemia 1; AltName: Full=HBV X-transactivated gene 6 protein; AltName: Full=HBV XAg-transactivated protein 6	gi|569026731|ref|NR_109973.1|	2955	0	Homo sapiens deleted in lymphocytic leukemia 1 (non-protein coding) (DLEU1), transcript variant 1, long non-coding RNA	O43261	82	3e-33	Leukemia-associated protein 1	.	.	.	.	pfam13900	GVQW	Putative binding domain. This short domain is often found nested inside other longer domains. The function is not known, but the domain carries a highly conserved GVQW motif. The members are rich in proline and cysteine. This may be a binding domain.	.	GO:0016021|integral component of membrane;	.	.	.
chr13	51249339	51249615	unique_peak1	ENSG00000150510	51231379	51251467	Intron	+	FAM124A|gi|426375516|ref|XP_004054579.1|	2703	0	PREDICTED: protein FAM124A isoform 2 [Gorilla gorilla gorilla]	gi|334085259|ref|NM_001242312.1|	4761	0	Homo sapiens family with sequence similarity 124 member A (FAM124A), transcript variant 2, mRNA	Q86V42	48.9	1e-05	Protein FAM124A	.	.	.	.	pfam15067	FAM124	FAM124 family. The exact function of this protein family remains unknown. This family of proteins is found in eukaryotes. Proteins in this family are approximately 480 amino acids in length. There is a conserved LFL sequence motif.	.	.	.	.	.
chr13	51249339	51249615	unique_peak1	ENSG00000150510	51245419	51251467	Intron	+	FAM124A|gi|426375516|ref|XP_004054579.1|	2703	0	PREDICTED: protein FAM124A isoform 2 [Gorilla gorilla gorilla]	gi|334085259|ref|NM_001242312.1|	4761	0	Homo sapiens family with sequence similarity 124 member A (FAM124A), transcript variant 2, mRNA	Q86V42	48.9	1e-05	Protein FAM124A	.	.	.	.	pfam15067	FAM124	FAM124 family. The exact function of this protein family remains unknown. This family of proteins is found in eukaryotes. Proteins in this family are approximately 480 amino acids in length. There is a conserved LFL sequence motif.	.	.	.	.	.
chr13	51437644	51438038	unique_peak1	ENSG00000102786	51430383	51451024	Intron	-	INTS6|gi|11024694|ref|NP_036273.1|	4770	0	integrator complex subunit 6 isoform a [Homo sapiens]	gi|15391096|emb|AL354820.18|	14751	0	Human DNA sequence from clone RP11-550E22 on chromosome 13, complete sequence	Q6PCM2	235	2e-61	Integrator complex subunit 6	.	.	.	.	pfam15300	INT_SG_DDX_CT_C	INTS6/SAGE1/DDX26B/CT45 C-terminus. This domain is found at the C-terminus of integrator complex subunit 6 (INTS6), sarcoma antigen 1 (SAGE1), protein DDX26B (DDX26B) and members of the cancer/testis antigen family 45.	GO:0016180|snRNA processing;GO:0042795|snRNA transcription from RNA polymerase II promoter;	GO:0015629|actin cytoskeleton;GO:0032039|integrator complex;GO:0005654|nucleoplasm;	GO:0004888|transmembrane signaling receptor activity;	K13143	INTS6, DDX26; integrator complex subunit 6
chr13	51437644	51438038	unique_peak1	ENSG00000102786	51436425	51451015	UTR3	-	INTS6|gi|11024694|ref|NP_036273.1|	4770	0	integrator complex subunit 6 isoform a [Homo sapiens]	gi|15391096|emb|AL354820.18|	14751	0	Human DNA sequence from clone RP11-550E22 on chromosome 13, complete sequence	Q6PCM2	235	2e-61	Integrator complex subunit 6	.	.	.	.	pfam15300	INT_SG_DDX_CT_C	INTS6/SAGE1/DDX26B/CT45 C-terminus. This domain is found at the C-terminus of integrator complex subunit 6 (INTS6), sarcoma antigen 1 (SAGE1), protein DDX26B (DDX26B) and members of the cancer/testis antigen family 45.	GO:0016180|snRNA processing;GO:0042795|snRNA transcription from RNA polymerase II promoter;	GO:0015629|actin cytoskeleton;GO:0032039|integrator complex;GO:0005654|nucleoplasm;	GO:0004888|transmembrane signaling receptor activity;	K13143	INTS6, DDX26; integrator complex subunit 6
chr13	51437644	51438038	unique_peak1	ENSG00000102786	51436425	51451174	Exon	-	INTS6|gi|11024694|ref|NP_036273.1|	4770	0	integrator complex subunit 6 isoform a [Homo sapiens]	gi|15391096|emb|AL354820.18|	14751	0	Human DNA sequence from clone RP11-550E22 on chromosome 13, complete sequence	Q6PCM2	235	2e-61	Integrator complex subunit 6	.	.	.	.	pfam15300	INT_SG_DDX_CT_C	INTS6/SAGE1/DDX26B/CT45 C-terminus. This domain is found at the C-terminus of integrator complex subunit 6 (INTS6), sarcoma antigen 1 (SAGE1), protein DDX26B (DDX26B) and members of the cancer/testis antigen family 45.	GO:0016180|snRNA processing;GO:0042795|snRNA transcription from RNA polymerase II promoter;	GO:0015629|actin cytoskeleton;GO:0032039|integrator complex;GO:0005654|nucleoplasm;	GO:0004888|transmembrane signaling receptor activity;	K13143	INTS6, DDX26; integrator complex subunit 6
chr13	66312688	66313097	unique_peak1	ENSG00000234527	66304014	66323173	Intron	+	PCDH9-AS1|.	.	.	.	gi|551876234|tpe|HG505711.1|	532	0	TPA: Homo sapiens long non-coding RNA OTTHUMT00000045208.1 (RP11-335P18.2 gene), antisense	.	.	.	.	.	.	.	.	pfam02489	Herpes_glycop_H	Herpesvirus glycoprotein H. Herpesvirus glycoprotein H (gH) is a virion associated envelope glycoprotein. Complex formation between gH and gL has been demonstrated in both virions and infected cells.	.	.	.	.	.
chr13	66312688	66313097	unique_peak1	ENSG00000184226	66305028	66631209	Intron	-	PCDH9|gi|45243534|ref|NP_982354.1|	6308	0	protocadherin-9 isoform 1 precursor [Homo sapiens]	gi|226823317|ref|NG_011876.1|	27561	0	Homo sapiens protocadherin 9 (PCDH9), RefSeqGene on chromosome 13	Q9HC56	2431	0	Protocadherin-9	.	.	.	.	pfam08374	Protocadherin	Protocadherin. The structure of protocadherins is similar to that of classic cadherins (pfam00028), but particularly on the cytoplasmic domains they also have some unique features. They are expressed in a variety of organisms and are found in high concentrations in the brain where they seem to be localized mainly at cell-cell contact sites. Their expression seems to be developmentally regulated.	GO:0030900|forebrain development;GO:0007156|homophilic cell adhesion via plasma membrane adhesion molecules;	GO:0044291|cell-cell contact zone;GO:0030426|growth cone;GO:0016021|integral component of membrane;GO:0005886|plasma membrane;	GO:0005509|calcium ion binding;	K16498	PCDHD1; protocadherin delta 1
chr13	79392897	79393228	unique_peak1	ENSG00000139746	79378907	79405703	Intron	-	RBM26|gi|585167286|ref|XP_006735738.1|	3162	0	PREDICTED: RNA-binding protein 26 isoform X2 [Leptonychotes weddellii]	gi|557636666|ref|NM_001286631.1|	5230	0	Homo sapiens RNA binding motif protein 26 (RBM26), transcript variant 1, mRNA	Q5T8P6	226	2e-59	RNA-binding protein 26	.	.	.	.	pfam14259	RRM_6	RNA recognition motif (a.k.a. RRM, RBD, or RNP domain).	GO:0006397|mRNA processing;GO:0010923|negative regulation of phosphatase activity;	.	GO:0046872|metal ion binding;GO:0000166|nucleotide binding;GO:0044822|poly(A) RNA binding;	K13192	RBM26; RNA-binding protein 26
chr13	92136470	92137037	unique_peak1	ENSG00000179399	91908057	92144829	Intron	+	GPC5|gi|4758464|ref|NP_004457.1|	2983	0	glypican-5 precursor [Homo sapiens]	gi|634743266|ref|NM_004466.5|	2945	0	Homo sapiens glypican 5 (GPC5), mRNA	P78333	103	3e-24	Glypican-5	.	.	.	.	pfam01153	Glypican	Glypican.	GO:0006024|glycosaminoglycan biosynthetic process;GO:0006027|glycosaminoglycan catabolic process;GO:0030203|glycosaminoglycan metabolic process;GO:0001523|retinoid metabolic process;	GO:0031225|anchored component of membrane;GO:0005576|extracellular region;GO:0005615|extracellular space;GO:0005796|Golgi lumen;GO:0005887|integral component of plasma membrane;GO:0043202|lysosomal lumen;GO:0005886|plasma membrane;GO:0005578|proteinaceous extracellular matrix;	GO:0043395|heparan sulfate proteoglycan binding;	K08111	GPC5; glypican 5
chr13	93296701	93296974	unique_peak1	ENSG00000183098	93227616	93545262	Intron	+	GPC6|gi|5031719|ref|NP_005699.1|	2777	0	glypican-6 precursor [Homo sapiens]	gi|221316693|ref|NM_005708.3|	6467	0	Homo sapiens glypican 6 (GPC6), mRNA	Q9Y625	492	3e-171	Glypican-6	.	.	.	.	pfam01153	Glypican	Glypican.	GO:0016477|cell migration;GO:0006024|glycosaminoglycan biosynthetic process;GO:0006027|glycosaminoglycan catabolic process;GO:0030203|glycosaminoglycan metabolic process;GO:0001523|retinoid metabolic process;	GO:0031225|anchored component of membrane;GO:0005615|extracellular space;GO:0005796|Golgi lumen;GO:0005887|integral component of plasma membrane;GO:0043202|lysosomal lumen;GO:0005634|nucleus;GO:0005886|plasma membrane;GO:0005578|proteinaceous extracellular matrix;	GO:0043395|heparan sulfate proteoglycan binding;	K08112	GPC6; glypican 6
chr13	96036527	96036897	unique_peak1	ENSG00000102595	96031971	96053154	Intron	-	UGGT2|gi|238859593|ref|NP_064506.3|	7857	0	UDP-glucose:glycoprotein glucosyltransferase 2 precursor [Homo sapiens]	gi|238859592|ref|NM_020121.3|	4832	0	Homo sapiens UDP-glucose glycoprotein glucosyltransferase 2 (UGGT2), mRNA	Q9NYU1	212	2e-60	UDP-glucose:glycoprotein glucosyltransferase 2	.	.	.	.	pfam06427	UDP-g_GGTase	UDP-glucose:Glycoprotein Glucosyltransferase. The N-terminal region of this group of proteins is required for correct folding of the ER UDP-Glc: glucosyltransferase.	GO:0051084|'de novo' posttranslational protein folding;GO:1904380|endoplasmic reticulum mannose trimming;GO:0030968|endoplasmic reticulum unfolded protein response;GO:0071712|ER-associated misfolded protein catabolic process;GO:0018279|protein N-linked glycosylation via asparagine;	GO:0005783|endoplasmic reticulum;GO:0005788|endoplasmic reticulum lumen;GO:0044322|endoplasmic reticulum quality control compartment;GO:0005793|endoplasmic reticulum-Golgi intermediate compartment;	GO:0003980|UDP-glucose:glycoprotein glucosyltransferase activity;GO:0051082|unfolded protein binding;	K11718	HUGT; UDP-glucose:glycoprotein glucosyltransferase [EC:2.4.1.-]
chr13	101267710	101268252	unique_peak1	ENSG00000102452	101258574	101283932	Intron	-	NALCN|gi|767978823|ref|XP_011519369.1|	8731	0	PREDICTED: sodium leak channel non-selective protein isoform X2 [Homo sapiens]	gi|93277089|ref|NM_052867.2|	6816	0	Homo sapiens sodium leak channel, non-selective (NALCN), mRNA	Q8IZF0	3313	0	Sodium leak channel non-selective protein	.	.	.	.	pfam00520	Ion_trans	Ion transport protein. This family contains Sodium, Potassium, Calcium ion channels. This family is 6 transmembrane helices in which the last two helices flank a loop which determines ion selectivity. In some sub-families (e.g. Na channels) the domain is repeated four times, whereas in others (e.g. K channels) the protein forms as a tetramer in the membrane. A bacterial structure of the protein i…	GO:0070588|calcium ion transmembrane transport;GO:0006816|calcium ion transport;GO:0034220|ion transmembrane transport;GO:0086010|membrane depolarization during action potential;GO:0071805|potassium ion transmembrane transport;GO:0060075|regulation of resting membrane potential;GO:0035725|sodium ion transmembrane transport;	GO:0016021|integral component of membrane;GO:0005886|plasma membrane;	GO:0005261|cation channel activity;GO:0022840|leak channel activity;GO:0005272|sodium channel activity;GO:0005244|voltage-gated ion channel activity;	.	.
chr13	108895298	108896015	unique_peak1	ENSG00000041515	108888477	108898015	Intron	+	MYO16|gi|312147315|ref|NP_001185879.1|	8979	0	unconventional myosin-XVI isoform 1 [Homo sapiens]	gi|312147314|ref|NM_001198950.1|	7427	0	Homo sapiens myosin XVI (MYO16), transcript variant 1, mRNA	Q9Y6X6	288	2e-88	Unconventional myosin-XVI	YAL029c	339	8e-94	COG5022	pfam00063	Myosin_head	Myosin head (motor domain).	GO:0021549|cerebellum development;GO:0008285|negative regulation of cell proliferation;GO:2000134|negative regulation of G1/S transition of mitotic cell cycle;	GO:0005737|cytoplasm;GO:0016459|myosin complex;GO:0005654|nucleoplasm;GO:0048471|perinuclear region of cytoplasm;GO:0005886|plasma membrane;	GO:0051015|actin filament binding;GO:0005524|ATP binding;GO:0003774|motor activity;	K17481	MYO16; myosin XVI
chr13	114124875	114125328	unique_peak1	ENSG00000185989	114073837	114132434	Intron	-	RASA3|gi|38201692|ref|NP_031394.2|	4510	0	ras GTPase-activating protein 3 isoform 1 [Homo sapiens]	gi|1003088850|ref|NM_007368.3|	4191	0	Homo sapiens RAS p21 protein activator 3 (RASA3), transcript variant 1, mRNA	Q14644	1741	0	Ras GTPase-activating protein 3	.	.	.	.	pfam00616	RasGAP	GTPase-activator protein for Ras-like GTPase. All alpha-helical domain that accelerates the GTPase activity of Ras, thereby "switching" it into an "off" position.	GO:0000165|MAPK cascade;GO:0046580|negative regulation of Ras protein signal transduction;GO:0007165|signal transduction;	GO:0005737|cytoplasm;GO:0005829|cytosol;GO:0031235|intrinsic component of the cytoplasmic side of the plasma membrane;	GO:0015278|calcium-release channel activity;GO:0005096|GTPase activator activity;GO:0046872|metal ion binding;	K12380	RASA3; Ras GTPase-activating protein 3
chr14	33120324	33120685	unique_peak1	ENSG00000151322	32935003	33215181	Intron	+	NPAS3|gi|530404467|ref|XP_005268049.1|	3907	0	PREDICTED: neuronal PAS domain-containing protein 3 isoform X4 [Homo sapiens]	gi|194595496|ref|NM_022123.2|	5837	0	Homo sapiens neuronal PAS domain protein 3 (NPAS3), transcript variant 2, mRNA	Q8IXF0	284	4e-88	Neuronal PAS domain-containing protein 3	.	.	.	.	pfam08447	PAS_3	PAS fold. The PAS fold corresponds to the structural domain that has previously been defined as PAS and PAC motifs. The PAS fold appears in archaea, eubacteria and eukarya.	GO:0032502|developmental process;GO:0045893|positive regulation of transcription, DNA-templated;GO:0006357|regulation of transcription from RNA polymerase II promoter;GO:0006351|transcription, DNA-templated;	GO:0005737|cytoplasm;GO:0005654|nucleoplasm;	GO:0003677|DNA binding;GO:0000981|RNA polymerase II transcription factor activity, sequence-specific DNA binding;	K09098	NPAS1_3; neuronal PAS domain-containing protein 1/3
chr14	33120324	33120685	unique_peak1	ENSG00000151322	32939366	33215181	Intron	+	NPAS3|gi|530404467|ref|XP_005268049.1|	3907	0	PREDICTED: neuronal PAS domain-containing protein 3 isoform X4 [Homo sapiens]	gi|194595496|ref|NM_022123.2|	5837	0	Homo sapiens neuronal PAS domain protein 3 (NPAS3), transcript variant 2, mRNA	Q8IXF0	284	4e-88	Neuronal PAS domain-containing protein 3	.	.	.	.	pfam08447	PAS_3	PAS fold. The PAS fold corresponds to the structural domain that has previously been defined as PAS and PAC motifs. The PAS fold appears in archaea, eubacteria and eukarya.	GO:0032502|developmental process;GO:0045893|positive regulation of transcription, DNA-templated;GO:0006357|regulation of transcription from RNA polymerase II promoter;GO:0006351|transcription, DNA-templated;	GO:0005737|cytoplasm;GO:0005654|nucleoplasm;	GO:0003677|DNA binding;GO:0000981|RNA polymerase II transcription factor activity, sequence-specific DNA binding;	K09098	NPAS1_3; neuronal PAS domain-containing protein 1/3
chr14	33120324	33120685	unique_peak1	ENSG00000151322	33055994	33215181	Intron	+	NPAS3|gi|530404467|ref|XP_005268049.1|	3907	0	PREDICTED: neuronal PAS domain-containing protein 3 isoform X4 [Homo sapiens]	gi|194595496|ref|NM_022123.2|	5837	0	Homo sapiens neuronal PAS domain protein 3 (NPAS3), transcript variant 2, mRNA	Q8IXF0	284	4e-88	Neuronal PAS domain-containing protein 3	.	.	.	.	pfam08447	PAS_3	PAS fold. The PAS fold corresponds to the structural domain that has previously been defined as PAS and PAC motifs. The PAS fold appears in archaea, eubacteria and eukarya.	GO:0032502|developmental process;GO:0045893|positive regulation of transcription, DNA-templated;GO:0006357|regulation of transcription from RNA polymerase II promoter;GO:0006351|transcription, DNA-templated;	GO:0005737|cytoplasm;GO:0005654|nucleoplasm;	GO:0003677|DNA binding;GO:0000981|RNA polymerase II transcription factor activity, sequence-specific DNA binding;	K09098	NPAS1_3; neuronal PAS domain-containing protein 1/3
chr14	47567348	47567625	unique_peak1	ENSG00000139915	47301550	47674516	Intron	-	MDGA2|gi|114652865|ref|XP_001151973.1|	5159	0	PREDICTED: MAM domain-containing glycosylphosphatidylinositol anchor protein 2 isoform X1 [Pan troglodytes]	gi|300863068|ref|NM_001113498.2|	5075	0	Homo sapiens MAM domain containing glycosylphosphatidylinositol anchor 2 (MDGA2), transcript variant 1, mRNA	P60755	200	5e-58	MAM domain-containing glycosylphosphatidylinositol anchor protein 2	.	.	.	.	pfam00629	MAM	MAM domain. An extracellular domain found in many receptors.	.	GO:0031225|anchored component of membrane;GO:0005886|plasma membrane;	.	.	.
chr14	47567348	47567625	unique_peak1	ENSG00000139915	47301550	47626338	Intron	-	MDGA2|gi|114652865|ref|XP_001151973.1|	5159	0	PREDICTED: MAM domain-containing glycosylphosphatidylinositol anchor protein 2 isoform X1 [Pan troglodytes]	gi|300863068|ref|NM_001113498.2|	5075	0	Homo sapiens MAM domain containing glycosylphosphatidylinositol anchor 2 (MDGA2), transcript variant 1, mRNA	P60755	200	5e-58	MAM domain-containing glycosylphosphatidylinositol anchor protein 2	.	.	.	.	pfam00629	MAM	MAM domain. An extracellular domain found in many receptors.	.	GO:0031225|anchored component of membrane;GO:0005886|plasma membrane;	.	.	.
chr14	47619425	47619738	unique_peak1	ENSG00000139915	47301550	47674516	Intron	-	MDGA2|gi|114652865|ref|XP_001151973.1|	5159	0	PREDICTED: MAM domain-containing glycosylphosphatidylinositol anchor protein 2 isoform X1 [Pan troglodytes]	gi|300863068|ref|NM_001113498.2|	5075	0	Homo sapiens MAM domain containing glycosylphosphatidylinositol anchor 2 (MDGA2), transcript variant 1, mRNA	P60755	200	5e-58	MAM domain-containing glycosylphosphatidylinositol anchor protein 2	.	.	.	.	pfam00629	MAM	MAM domain. An extracellular domain found in many receptors.	.	GO:0031225|anchored component of membrane;GO:0005886|plasma membrane;	.	.	.
chr14	47619425	47619738	unique_peak1	ENSG00000139915	47301550	47626338	Intron	-	MDGA2|gi|114652865|ref|XP_001151973.1|	5159	0	PREDICTED: MAM domain-containing glycosylphosphatidylinositol anchor protein 2 isoform X1 [Pan troglodytes]	gi|300863068|ref|NM_001113498.2|	5075	0	Homo sapiens MAM domain containing glycosylphosphatidylinositol anchor 2 (MDGA2), transcript variant 1, mRNA	P60755	200	5e-58	MAM domain-containing glycosylphosphatidylinositol anchor protein 2	.	.	.	.	pfam00629	MAM	MAM domain. An extracellular domain found in many receptors.	.	GO:0031225|anchored component of membrane;GO:0005886|plasma membrane;	.	.	.
chr14	51490212	51490642	unique_peak1	ENSG00000139926	51489420	51491410	Intron	+	FRMD6|gi|388490221|ref|NP_001253975.1|	2888	0	FERM domain-containing protein 6 isoform 2 [Homo sapiens]	gi|34367454|emb|BX648295.1|	5091	0	Homo sapiens mRNA; cDNA DKFZp686J08125 (from clone DKFZp686J08125)	Q96NE9	227	2e-69	FERM domain-containing protein 6	.	.	.	.	pfam09379	FERM_N	FERM N-terminal domain. This domain is the N-terminal ubiquitin-like structural domain of the FERM domain.	GO:0031032|actomyosin structure organization;GO:0003383|apical constriction;GO:0034613|cellular protein localization;GO:0032970|regulation of actin filament-based process;	GO:0043296|apical junction complex;GO:0005737|cytoplasm;GO:0005856|cytoskeleton;GO:0005886|plasma membrane;	GO:0005200|structural constituent of cytoskeleton;	K16822	FRMD6; FERM domain-containing protein 6
chr14	51490212	51490642	unique_peak1	ENSG00000258537	51454815	51584165	Intron	-	FRMD6-AS2|.	.	.	.	gi|574290233|ref|NR_047477.2|	581	0	Homo sapiens FRMD6 antisense RNA 2 (FRMD6-AS2), transcript variant 1, long non-coding RNA	.	.	.	.	.	.	.	.	pfam14121	DUF4289	Domain of unknown function (DUF4289). This family of membrane bet-barrel proteins is functionally uncharacterized. This family of proteins is found in bacteria. Proteins in this family are typically between 655 and 722 amino acids in length. One member is identified by Gene3D as a membrane bound beta-barrel.	.	.	.	.	.
chr14	51490212	51490642	unique_peak1	ENSG00000139926	51489420	51570347	Intron	+	FRMD6|gi|388490221|ref|NP_001253975.1|	2888	0	FERM domain-containing protein 6 isoform 2 [Homo sapiens]	gi|34367454|emb|BX648295.1|	5091	0	Homo sapiens mRNA; cDNA DKFZp686J08125 (from clone DKFZp686J08125)	Q96NE9	227	2e-69	FERM domain-containing protein 6	.	.	.	.	pfam09379	FERM_N	FERM N-terminal domain. This domain is the N-terminal ubiquitin-like structural domain of the FERM domain.	GO:0031032|actomyosin structure organization;GO:0003383|apical constriction;GO:0034613|cellular protein localization;GO:0032970|regulation of actin filament-based process;	GO:0043296|apical junction complex;GO:0005737|cytoplasm;GO:0005856|cytoskeleton;GO:0005886|plasma membrane;	GO:0005200|structural constituent of cytoskeleton;	K16822	FRMD6; FERM domain-containing protein 6
chr14	51849144	51849504	unique_peak1	ENSG00000186469	51827807	51877616	Intron	+	GNG2|gi|795252962|ref|XP_011855119.1|	546	1e-68	PREDICTED: guanine nucleotide-binding protein G(I)/G(S)/G(O) subunit gamma-2 isoform X2 [Mandrillus leucophaeus]	gi|344313197|ref|NM_001243774.1|	3729	0	Homo sapiens G protein subunit gamma 2 (GNG2), transcript variant 3, mRNA	Q5R7U4	58.9	7e-11	Guanine nucleotide-binding protein G(I)/G(S)/G(O) subunit gamma-2	.	.	.	.	pfam00631	G-gamma	GGL domain. G-protein gamma like domains (GGL) are found in the gamma subunit of the heterotrimeric G protein complex and in regulators of G protein signaling (RGS) proteins. It is also found fused to an inactive Galpha in the Dictyostelium protein gbqA. G-gamma likely shares a common origin with the helical N-terminal unit of G-beta. All organisms that posses a G-beta possess a G-gamma.	.	GO:0005576|extracellular region;	.	K07826	GNG2; guanine nucleotide-binding protein G(I)/G(S)/G(O) subunit gamma-2
chr14	51849144	51849504	unique_peak1	ENSG00000186469	51847378	51877616	Intron	+	GNG2|gi|795252962|ref|XP_011855119.1|	546	1e-68	PREDICTED: guanine nucleotide-binding protein G(I)/G(S)/G(O) subunit gamma-2 isoform X2 [Mandrillus leucophaeus]	gi|344313197|ref|NM_001243774.1|	3729	0	Homo sapiens G protein subunit gamma 2 (GNG2), transcript variant 3, mRNA	Q5R7U4	58.9	7e-11	Guanine nucleotide-binding protein G(I)/G(S)/G(O) subunit gamma-2	.	.	.	.	pfam00631	G-gamma	GGL domain. G-protein gamma like domains (GGL) are found in the gamma subunit of the heterotrimeric G protein complex and in regulators of G protein signaling (RGS) proteins. It is also found fused to an inactive Galpha in the Dictyostelium protein gbqA. G-gamma likely shares a common origin with the helical N-terminal unit of G-beta. All organisms that posses a G-beta possess a G-gamma.	.	GO:0005576|extracellular region;	.	K07826	GNG2; guanine nucleotide-binding protein G(I)/G(S)/G(O) subunit gamma-2
chr14	51849144	51849504	unique_peak1	ENSG00000186469	51847378	51873881	Intron	+	GNG2|gi|795252962|ref|XP_011855119.1|	546	1e-68	PREDICTED: guanine nucleotide-binding protein G(I)/G(S)/G(O) subunit gamma-2 isoform X2 [Mandrillus leucophaeus]	gi|344313197|ref|NM_001243774.1|	3729	0	Homo sapiens G protein subunit gamma 2 (GNG2), transcript variant 3, mRNA	Q5R7U4	58.9	7e-11	Guanine nucleotide-binding protein G(I)/G(S)/G(O) subunit gamma-2	.	.	.	.	pfam00631	G-gamma	GGL domain. G-protein gamma like domains (GGL) are found in the gamma subunit of the heterotrimeric G protein complex and in regulators of G protein signaling (RGS) proteins. It is also found fused to an inactive Galpha in the Dictyostelium protein gbqA. G-gamma likely shares a common origin with the helical N-terminal unit of G-beta. All organisms that posses a G-beta possess a G-gamma.	.	GO:0005576|extracellular region;	.	K07826	GNG2; guanine nucleotide-binding protein G(I)/G(S)/G(O) subunit gamma-2
chr14	51849144	51849504	unique_peak1	ENSG00000186469	51827807	51950649	Intron	+	GNG2|gi|795252962|ref|XP_011855119.1|	546	1e-68	PREDICTED: guanine nucleotide-binding protein G(I)/G(S)/G(O) subunit gamma-2 isoform X2 [Mandrillus leucophaeus]	gi|344313197|ref|NM_001243774.1|	3729	0	Homo sapiens G protein subunit gamma 2 (GNG2), transcript variant 3, mRNA	Q5R7U4	58.9	7e-11	Guanine nucleotide-binding protein G(I)/G(S)/G(O) subunit gamma-2	.	.	.	.	pfam00631	G-gamma	GGL domain. G-protein gamma like domains (GGL) are found in the gamma subunit of the heterotrimeric G protein complex and in regulators of G protein signaling (RGS) proteins. It is also found fused to an inactive Galpha in the Dictyostelium protein gbqA. G-gamma likely shares a common origin with the helical N-terminal unit of G-beta. All organisms that posses a G-beta possess a G-gamma.	.	GO:0005576|extracellular region;	.	K07826	GNG2; guanine nucleotide-binding protein G(I)/G(S)/G(O) subunit gamma-2
chr14	51849144	51849504	unique_peak1	ENSG00000186469	51841572	51950649	Intron	+	GNG2|gi|795252962|ref|XP_011855119.1|	546	1e-68	PREDICTED: guanine nucleotide-binding protein G(I)/G(S)/G(O) subunit gamma-2 isoform X2 [Mandrillus leucophaeus]	gi|344313197|ref|NM_001243774.1|	3729	0	Homo sapiens G protein subunit gamma 2 (GNG2), transcript variant 3, mRNA	Q5R7U4	58.9	7e-11	Guanine nucleotide-binding protein G(I)/G(S)/G(O) subunit gamma-2	.	.	.	.	pfam00631	G-gamma	GGL domain. G-protein gamma like domains (GGL) are found in the gamma subunit of the heterotrimeric G protein complex and in regulators of G protein signaling (RGS) proteins. It is also found fused to an inactive Galpha in the Dictyostelium protein gbqA. G-gamma likely shares a common origin with the helical N-terminal unit of G-beta. All organisms that posses a G-beta possess a G-gamma.	.	GO:0005576|extracellular region;	.	K07826	GNG2; guanine nucleotide-binding protein G(I)/G(S)/G(O) subunit gamma-2
chr14	66288544	66288823	unique_peak1	ENSG00000258561	66230895	66496197	Intron	-	AL359232.1|gi|119610209|gb|EAW89803.1|	187	2e-16	hCG1725344 [Homo sapiens]	gi|551877547|tpe|HG506326.1|	1206	0	TPA: Homo sapiens long non-coding RNA OTTHUMT00000412209.1 (RP11-72M17.1 gene), lincRNA	P51957	62.4	4e-09	Serine/threonine-protein kinase Nek4	.	.	.	.	pfam13900	GVQW	Putative binding domain. This short domain is often found nested inside other longer domains. The function is not known, but the domain carries a highly conserved GVQW motif. The members are rich in proline and cysteine. This may be a binding domain.	GO:0045892|negative regulation of transcription, DNA-templated;GO:0070895|negative regulation of transposon integration;GO:0006351|transcription, DNA-templated;	GO:0005634|nucleus;	GO:0003677|DNA binding;GO:0003700|transcription factor activity, sequence-specific DNA binding;GO:0008270|zinc ion binding;	K08857	NEK; NIMA (never in mitosis gene a)-related kinase [EC:2.7.11.1]
chr14	66288544	66288823	unique_peak1	ENSG00000258561	66249234	66496261	Intron	-	AL359232.1|gi|119610209|gb|EAW89803.1|	187	2e-16	hCG1725344 [Homo sapiens]	gi|551877547|tpe|HG506326.1|	1206	0	TPA: Homo sapiens long non-coding RNA OTTHUMT00000412209.1 (RP11-72M17.1 gene), lincRNA	P51957	62.4	4e-09	Serine/threonine-protein kinase Nek4	.	.	.	.	pfam13900	GVQW	Putative binding domain. This short domain is often found nested inside other longer domains. The function is not known, but the domain carries a highly conserved GVQW motif. The members are rich in proline and cysteine. This may be a binding domain.	GO:0045892|negative regulation of transcription, DNA-templated;GO:0070895|negative regulation of transposon integration;GO:0006351|transcription, DNA-templated;	GO:0005634|nucleus;	GO:0003677|DNA binding;GO:0003700|transcription factor activity, sequence-specific DNA binding;GO:0008270|zinc ion binding;	K08857	NEK; NIMA (never in mitosis gene a)-related kinase [EC:2.7.11.1]
chr14	68884317	68884642	unique_peak1	ENSG00000072110	68882567	68884567	Promoter	-	ACTN1|gi|194097350|ref|NP_001123476.1|	4952	0	alpha-actinin-1 isoform a [Homo sapiens]	gi|34365004|emb|BX641076.1|	4621	0	Homo sapiens mRNA; cDNA DKFZp686J22226 (from clone DKFZp686J22226)	P05094	320	6e-102	Alpha-actinin-1	SPAC15A10.08	271	4e-77	COG5069	pfam00307	CH	Calponin homology (CH) domain. The CH domain is found in both cytoskeletal proteins and signal transduction proteins. The CH domain is involved in actin binding in some members of the family. However in calponins there is evidence that the CH domain is not involved in its actin binding activity. Most member proteins have from two to four copies of the CH domain, however some proteins such as calp…	GO:0051764|actin crosslink formation;GO:0051017|actin filament bundle assembly;GO:0051639|actin filament network formation;GO:0007015|actin filament organization;GO:0030865|cortical cytoskeleton organization;GO:0048041|focal adhesion assembly;GO:0051271|negative regulation of cellular component movement;GO:0030220|platelet formation;GO:0036344|platelet morphogenesis;	GO:0005884|actin filament;GO:0005903|brush border;GO:0042995|cell projection;GO:0005911|cell-cell junction;GO:0030863|cortical cytoskeleton;GO:0005737|cytoplasm;GO:0032127|dense core granule membrane;GO:0070062|extracellular exosome;GO:0005615|extracellular space;GO:0005916|fascia adherens;GO:0005925|focal adhesion;GO:0005622|intracellular;GO:0005886|plasma membrane;GO:0001726|ruffle;GO:0030017|s…	GO:0051015|actin filament binding;GO:0005509|calcium ion binding;GO:0003725|double-stranded RNA binding;GO:0005178|integrin binding;GO:0044325|ion channel binding;GO:0030374|ligand-dependent nuclear receptor transcription coactivator activity;GO:0042803|protein homodimerization activity;GO:0017166|vinculin binding;	K05699	ACTN; actinin alpha
chr14	68884317	68884642	unique_peak1	ENSG00000072110	68884295	68886295	Promoter	-	ACTN1|gi|194097350|ref|NP_001123476.1|	4952	0	alpha-actinin-1 isoform a [Homo sapiens]	gi|34365004|emb|BX641076.1|	4621	0	Homo sapiens mRNA; cDNA DKFZp686J22226 (from clone DKFZp686J22226)	P05094	320	6e-102	Alpha-actinin-1	SPAC15A10.08	271	4e-77	COG5069	pfam00307	CH	Calponin homology (CH) domain. The CH domain is found in both cytoskeletal proteins and signal transduction proteins. The CH domain is involved in actin binding in some members of the family. However in calponins there is evidence that the CH domain is not involved in its actin binding activity. Most member proteins have from two to four copies of the CH domain, however some proteins such as calp…	GO:0051764|actin crosslink formation;GO:0051017|actin filament bundle assembly;GO:0051639|actin filament network formation;GO:0007015|actin filament organization;GO:0030865|cortical cytoskeleton organization;GO:0048041|focal adhesion assembly;GO:0051271|negative regulation of cellular component movement;GO:0030220|platelet formation;GO:0036344|platelet morphogenesis;	GO:0005884|actin filament;GO:0005903|brush border;GO:0042995|cell projection;GO:0005911|cell-cell junction;GO:0030863|cortical cytoskeleton;GO:0005737|cytoplasm;GO:0032127|dense core granule membrane;GO:0070062|extracellular exosome;GO:0005615|extracellular space;GO:0005916|fascia adherens;GO:0005925|focal adhesion;GO:0005622|intracellular;GO:0005886|plasma membrane;GO:0001726|ruffle;GO:0030017|s…	GO:0051015|actin filament binding;GO:0005509|calcium ion binding;GO:0003725|double-stranded RNA binding;GO:0005178|integrin binding;GO:0044325|ion channel binding;GO:0030374|ligand-dependent nuclear receptor transcription coactivator activity;GO:0042803|protein homodimerization activity;GO:0017166|vinculin binding;	K05699	ACTN; actinin alpha
chr14	68884317	68884642	unique_peak1	ENSG00000072110	68884303	68886303	Promoter	-	ACTN1|gi|194097350|ref|NP_001123476.1|	4952	0	alpha-actinin-1 isoform a [Homo sapiens]	gi|34365004|emb|BX641076.1|	4621	0	Homo sapiens mRNA; cDNA DKFZp686J22226 (from clone DKFZp686J22226)	P05094	320	6e-102	Alpha-actinin-1	SPAC15A10.08	271	4e-77	COG5069	pfam00307	CH	Calponin homology (CH) domain. The CH domain is found in both cytoskeletal proteins and signal transduction proteins. The CH domain is involved in actin binding in some members of the family. However in calponins there is evidence that the CH domain is not involved in its actin binding activity. Most member proteins have from two to four copies of the CH domain, however some proteins such as calp…	GO:0051764|actin crosslink formation;GO:0051017|actin filament bundle assembly;GO:0051639|actin filament network formation;GO:0007015|actin filament organization;GO:0030865|cortical cytoskeleton organization;GO:0048041|focal adhesion assembly;GO:0051271|negative regulation of cellular component movement;GO:0030220|platelet formation;GO:0036344|platelet morphogenesis;	GO:0005884|actin filament;GO:0005903|brush border;GO:0042995|cell projection;GO:0005911|cell-cell junction;GO:0030863|cortical cytoskeleton;GO:0005737|cytoplasm;GO:0032127|dense core granule membrane;GO:0070062|extracellular exosome;GO:0005615|extracellular space;GO:0005916|fascia adherens;GO:0005925|focal adhesion;GO:0005622|intracellular;GO:0005886|plasma membrane;GO:0001726|ruffle;GO:0030017|s…	GO:0051015|actin filament binding;GO:0005509|calcium ion binding;GO:0003725|double-stranded RNA binding;GO:0005178|integrin binding;GO:0044325|ion channel binding;GO:0030374|ligand-dependent nuclear receptor transcription coactivator activity;GO:0042803|protein homodimerization activity;GO:0017166|vinculin binding;	K05699	ACTN; actinin alpha
[truncated: 4,837 more rows]
[truncated: 7 more columns]

## Sheet: KYSE410-WC
Chr	PeakStart	PeakEnd	description	GeneID	GeneStart	GeneEnd	Element	Strand	NR:Seq-id	NR:Score	NR:Evalue	NR:Description	NT:Seq-id	NT:Score	NT:Evalue	NT:Description	Uniprot:UniProtKB-AC	Uniprot:Score	Uniprot:Evalue	Uniprot:Description	COG:gene	COG:Score	COG:Eval	COG:num	Pfam:pfam_ID	Pfam:pfam_Name	Pfam:pfam_Description	GO:biological_process	GO:cellular_component	GO:molecular_function	KEGG:KO	KEGG:DescriptionENSG00000257572	AC008127.2|gi|507658729|ref|XP_004649032.1|	493	4e-81	PREDICTED: LOW QUALITY PROTEIN: lupus La protein, partial [Octodon degus]	gi|584593241|ref|NG_028766.2|	1075	0	Homo sapiens Sjogren syndrome antigen B (autoantigen La) pseudogene (LOC100533757) on chromosome 12	P10881	59.7	2e-08	Lupus La protein homolog	.	.	.	.	pfam08777
[truncated: 1,676 more rows]
[truncated: 7 more columns]
